# Supplementary material for: Decomposition and forecasting of colorectal cancer burden attributable to high body mass index and high fasting plasma glucose, 1990–2021: A GBD 2021 study
Source: Front Nutr. 2025 Dec 17;12:1652676. doi: 10.3389/fnut.2025.1652676 (PMC12753452; doi:10.3389/fnut.2025.1652676)
Supplement: Supplementary file 2 [file Table_1.XLSX]

## Sheet: Decomposition analysis-DALYs
	location	sex	cause	risk factor	measure	Overll difference	Aging	Population	Epidemiological change
1	Global	Both	Colon and rectum cancer	High body-mass index	DALYs (Disability-Adjusted Life Years)	1.34962e+06	384903.31_x000D_ (28.52%)	849154.04_x000D_ (62.92%)	115564.69_x000D_ (8.56%)
2	Global	Both	Colon and rectum cancer	High fasting plasma glucose	DALYs (Disability-Adjusted Life Years)	1.03521e+06	312210.22_x000D_ (30.16%)	614070.55_x000D_ (59.32%)	108926.78_x000D_ (10.52%)
3	High-middle SDI	Both	Colon and rectum cancer	High body-mass index	DALYs (Disability-Adjusted Life Years)	423061	159566.3_x000D_ (37.72%)	193455.14_x000D_ (45.73%)	70039.29_x000D_ (16.56%)
4	High-middle SDI	Both	Colon and rectum cancer	High fasting plasma glucose	DALYs (Disability-Adjusted Life Years)	287212	110550.29_x000D_ (38.49%)	120717.57_x000D_ (42.03%)	55943.75_x000D_ (19.48%)
5	High SDI	Both	Colon and rectum cancer	High body-mass index	DALYs (Disability-Adjusted Life Years)	285626	172288.27_x000D_ (60.32%)	197397.48_x000D_ (69.11%)	-84059.74_x000D_ (-29.43%)
6	High SDI	Both	Colon and rectum cancer	High fasting plasma glucose	DALYs (Disability-Adjusted Life Years)	268948	134732.49_x000D_ (50.1%)	135218.87_x000D_ (50.28%)	-1003.22_x000D_ (-0.37%)
7	Low-middle SDI	Both	Colon and rectum cancer	High body-mass index	DALYs (Disability-Adjusted Life Years)	146867	12241_x000D_ (8.33%)	65082.54_x000D_ (44.31%)	69543.04_x000D_ (47.35%)
8	Low-middle SDI	Both	Colon and rectum cancer	High fasting plasma glucose	DALYs (Disability-Adjusted Life Years)	128015	15290.81_x000D_ (11.94%)	64136.2_x000D_ (50.1%)	48587.54_x000D_ (37.95%)
9	Low SDI	Both	Colon and rectum cancer	High body-mass index	DALYs (Disability-Adjusted Life Years)	33646.5	-1361.44_x000D_ (-4.05%)	23210.38_x000D_ (68.98%)	11797.6_x000D_ (35.06%)
10	Low SDI	Both	Colon and rectum cancer	High fasting plasma glucose	DALYs (Disability-Adjusted Life Years)	28953.1	-1688.47_x000D_ (-5.83%)	25133.91_x000D_ (86.81%)	5507.65_x000D_ (19.02%)
11	Middle SDI	Both	Colon and rectum cancer	High body-mass index	DALYs (Disability-Adjusted Life Years)	458784	100589.92_x000D_ (21.93%)	170252.24_x000D_ (37.11%)	187941.46_x000D_ (40.97%)
12	Middle SDI	Both	Colon and rectum cancer	High fasting plasma glucose	DALYs (Disability-Adjusted Life Years)	320678	106985.79_x000D_ (33.36%)	151697.26_x000D_ (47.31%)	61994.54_x000D_ (19.33%)

## Sheet: Decomposition analysis-Deaths
	location	sex	cause	risk factor	measure	Overll difference	Aging	Population	Epidemiological change
1	Global	Both	Colon and rectum cancer	High fasting plasma glucose	Deaths	50514.4	17507.78_x000D_ (34.66%)	28233.49_x000D_ (55.89%)	4773.13_x000D_ (9.45%)
2	Global	Both	Colon and rectum cancer	High body-mass index	Deaths	57732.2	20392_x000D_ (35.32%)	35275.71_x000D_ (61.1%)	2064.53_x000D_ (3.58%)
3	High-middle SDI	Both	Colon and rectum cancer	High fasting plasma glucose	Deaths	14222.3	6011.5_x000D_ (42.27%)	5498.2_x000D_ (38.66%)	2712.56_x000D_ (19.07%)
4	High-middle SDI	Both	Colon and rectum cancer	High body-mass index	Deaths	19286.5	8127.38_x000D_ (42.14%)	8004.76_x000D_ (41.5%)	3154.37_x000D_ (16.36%)
5	High SDI	Both	Colon and rectum cancer	High fasting plasma glucose	Deaths	15529.3	8518.18_x000D_ (54.85%)	6900.58_x000D_ (44.44%)	110.5_x000D_ (0.71%)
6	High SDI	Both	Colon and rectum cancer	High body-mass index	Deaths	14677.7	10416.14_x000D_ (70.97%)	9076.25_x000D_ (61.84%)	-4814.66_x000D_ (-32.8%)
7	Low-middle SDI	Both	Colon and rectum cancer	High fasting plasma glucose	Deaths	5300.48	757.87_x000D_ (14.3%)	2554.93_x000D_ (48.2%)	1987.68_x000D_ (37.5%)
8	Low-middle SDI	Both	Colon and rectum cancer	High body-mass index	Deaths	5146.69	552.85_x000D_ (10.74%)	2215.2_x000D_ (43.04%)	2378.65_x000D_ (46.22%)
9	Low SDI	Both	Colon and rectum cancer	High fasting plasma glucose	Deaths	1232.98	-51.15_x000D_ (-4.15%)	1013.1_x000D_ (82.17%)	271.04_x000D_ (21.98%)
10	Low SDI	Both	Colon and rectum cancer	High body-mass index	Deaths	1125.13	-46.09_x000D_ (-4.1%)	770.18_x000D_ (68.45%)	401.04_x000D_ (35.64%)
11	Middle SDI	Both	Colon and rectum cancer	High fasting plasma glucose	Deaths	14156.7	5234.74_x000D_ (36.98%)	6280.5_x000D_ (44.36%)	2641.41_x000D_ (18.66%)
12	Middle SDI	Both	Colon and rectum cancer	High body-mass index	Deaths	17416.5	4516.95_x000D_ (25.93%)	6098.61_x000D_ (35.02%)	6800.91_x000D_ (39.05%)
