# Supplementary material for: Decomposition and forecasting of colorectal cancer burden attributable to high body mass index and high fasting plasma glucose, 1990–2021: A GBD 2021 study
Source: Front Nutr. 2025 Dec 17;12:1652676. doi: 10.3389/fnut.2025.1652676 (PMC12753452; doi:10.3389/fnut.2025.1652676)
Supplement: Supplementary file 3 [file Table_2.XLSX]

## Sheet: slope HBMI
	region	measure	sex	age	cause	rei	year	lm	lm_lower	lm_upper	ncvTest_p	rlm	rlm_lower	rlm_upper
1	All included	Deaths	Both	All ages	Colon and rectum cancer	High body-mass index	1990	2.4426	2.06108	2.82412	3.17761e-16	1.92247	1.60807	2.23687
2	All included	Deaths	Both	Age-standardized	Colon and rectum cancer	High body-mass index	1990	1.92942	1.67995	2.17888	1.73303e-11	1.79783	1.58853	2.00713
3	All included	DALYs (Disability-Adjusted Life Years)	Both	All ages	Colon and rectum cancer	High body-mass index	1990	56.1138	47.8259	64.4017	1.37881e-14	47.0156	39.532	54.4992
4	All included	DALYs (Disability-Adjusted Life Years)	Both	Age-standardized	Colon and rectum cancer	High body-mass index	1990	44.8058	38.9014	50.7102	1.16485e-10	42.1222	37.2452	46.9992
5	All included	Deaths	Both	All ages	Colon and rectum cancer	High body-mass index	2021	4.10515	3.57984	4.63045	8.27604e-17	3.57602	3.22309	3.92896
6	All included	Deaths	Both	Age-standardized	Colon and rectum cancer	High body-mass index	2021	1.8155	1.57615	2.05485	1.02838e-07	1.77262	1.55397	1.99126
7	All included	DALYs (Disability-Adjusted Life Years)	Both	All ages	Colon and rectum cancer	High body-mass index	2021	85.879	75.2502	96.5078	1.57098e-16	77.1772	69.7443	84.6101
8	All included	DALYs (Disability-Adjusted Life Years)	Both	Age-standardized	Colon and rectum cancer	High body-mass index	2021	40.2127	34.3786	46.0468	2.38063e-06	39.7567	34.3609	45.1526
9	Low SDI	Deaths	Both	All ages	Colon and rectum cancer	High body-mass index	1990	0.0144107	-0.105587	0.134409	0.0545093	0.0315352	-0.0171627	0.0802331
10	Low SDI	Deaths	Both	Age-standardized	Colon and rectum cancer	High body-mass index	1990	0.0671952	-0.11553	0.24992	0.463027	0.0803901	-0.0390125	0.199793
11	Low SDI	DALYs (Disability-Adjusted Life Years)	Both	All ages	Colon and rectum cancer	High body-mass index	1990	0.575967	-3.16714	4.31907	0.0721424	1.06421	-0.36436	2.49277
12	Low SDI	DALYs (Disability-Adjusted Life Years)	Both	Age-standardized	Colon and rectum cancer	High body-mass index	1990	1.78878	-3.57646	7.15403	0.412489	2.18374	-1.36183	5.7293
13	Low SDI	Deaths	Both	All ages	Colon and rectum cancer	High body-mass index	2021	0.127263	0.0286001	0.225926	0.10117	0.101953	0.0369166	0.166989
14	Low SDI	Deaths	Both	Age-standardized	Colon and rectum cancer	High body-mass index	2021	0.154961	-0.0786515	0.388573	0.961401	0.181216	-0.00181109	0.364242
15	Low SDI	DALYs (Disability-Adjusted Life Years)	Both	All ages	Colon and rectum cancer	High body-mass index	2021	3.85515	0.510884	7.19942	0.181369	3.06576	1.06436	5.06716
16	Low SDI	DALYs (Disability-Adjusted Life Years)	Both	Age-standardized	Colon and rectum cancer	High body-mass index	2021	4.0524	-2.50946	10.6143	0.822738	4.60231	-0.0192274	9.22384
17	Low-middle SDI	Deaths	Both	All ages	Colon and rectum cancer	High body-mass index	1990	0.266095	0.14086	0.391329	0.00196242	0.221914	0.115951	0.327877
18	Low-middle SDI	Deaths	Both	Age-standardized	Colon and rectum cancer	High body-mass index	1990	0.512342	0.282041	0.742643	0.00490609	0.458155	0.220933	0.695378
19	Low-middle SDI	DALYs (Disability-Adjusted Life Years)	Both	All ages	Colon and rectum cancer	High body-mass index	1990	7.80725	4.01469	11.5998	0.0019544	6.29258	3.34545	9.23971
20	Low-middle SDI	DALYs (Disability-Adjusted Life Years)	Both	Age-standardized	Colon and rectum cancer	High body-mass index	1990	13.592	7.29208	19.892	0.00353504	12.0281	5.50698	18.5493
21	Low-middle SDI	Deaths	Both	All ages	Colon and rectum cancer	High body-mass index	2021	0.598403	0.348753	0.848053	0.0053699	0.597904	0.344234	0.851574
22	Low-middle SDI	Deaths	Both	Age-standardized	Colon and rectum cancer	High body-mass index	2021	0.72519	0.376862	1.07352	0.0762122	0.71062	0.355651	1.06559
23	Low-middle SDI	DALYs (Disability-Adjusted Life Years)	Both	All ages	Colon and rectum cancer	High body-mass index	2021	17.0284	9.90277	24.154	0.0124288	16.5802	9.71879	23.4415
24	Low-middle SDI	DALYs (Disability-Adjusted Life Years)	Both	Age-standardized	Colon and rectum cancer	High body-mass index	2021	18.6657	9.71159	27.6197	0.116918	18.4697	9.33837	27.601
25	Middle SDI	Deaths	Both	All ages	Colon and rectum cancer	High body-mass index	1990	0.309201	0.0894214	0.528981	0.244487	0.291192	0.125949	0.456435
26	Middle SDI	Deaths	Both	Age-standardized	Colon and rectum cancer	High body-mass index	1990	0.307758	-0.0621494	0.677666	0.502747	0.362719	0.123294	0.602143
27	Middle SDI	DALYs (Disability-Adjusted Life Years)	Both	All ages	Colon and rectum cancer	High body-mass index	1990	8.65796	2.28998	15.0259	0.0573219	7.23866	2.84017	11.6371
28	Middle SDI	DALYs (Disability-Adjusted Life Years)	Both	Age-standardized	Colon and rectum cancer	High body-mass index	1990	8.14578	-1.97162	18.2632	0.689943	8.15573	1.54145	14.77
29	Middle SDI	Deaths	Both	All ages	Colon and rectum cancer	High body-mass index	2021	0.607669	0.0867231	1.12861	0.0624588	0.540014	0.0260506	1.05398
30	Middle SDI	Deaths	Both	Age-standardized	Colon and rectum cancer	High body-mass index	2021	-0.0121934	-0.472392	0.448005	0.112504	0.129524	-0.338394	0.597442
31	Middle SDI	DALYs (Disability-Adjusted Life Years)	Both	All ages	Colon and rectum cancer	High body-mass index	2021	11.8163	-0.717414	24.35	0.227152	11.4534	-1.3282	24.235
32	Middle SDI	DALYs (Disability-Adjusted Life Years)	Both	Age-standardized	Colon and rectum cancer	High body-mass index	2021	-1.60362	-13.38	10.1728	0.0440893	2.37641	-8.5056	13.2584
33	High-middle SDI	Deaths	Both	Age-standardized	Colon and rectum cancer	High body-mass index	1990	1.78968	0.834309	2.74505	0.467621	1.67895	0.814543	2.54335
34	High-middle SDI	Deaths	Both	All ages	Colon and rectum cancer	High body-mass index	1990	2.28157	0.581221	3.98191	0.22055	2.0974	0.496472	3.69832
35	High-middle SDI	DALYs (Disability-Adjusted Life Years)	Both	Age-standardized	Colon and rectum cancer	High body-mass index	1990	41.6881	19.9931	63.3831	0.440578	39.1808	20.3357	58.0258
36	High-middle SDI	DALYs (Disability-Adjusted Life Years)	Both	All ages	Colon and rectum cancer	High body-mass index	1990	54.1173	15.8988	92.3358	0.265492	50.0849	16.6486	83.5211
37	High-middle SDI	Deaths	Both	Age-standardized	Colon and rectum cancer	High body-mass index	2021	0.0552287	-0.906977	1.01743	0.422979	0.18404	-0.823307	1.19139
38	High-middle SDI	Deaths	Both	All ages	Colon and rectum cancer	High body-mass index	2021	0.656944	-1.84143	3.15532	0.842613	0.744008	-1.60759	3.09561
39	High-middle SDI	DALYs (Disability-Adjusted Life Years)	Both	Age-standardized	Colon and rectum cancer	High body-mass index	2021	0.668404	-21.6727	23.0096	0.723003	1.92997	-20.6118	24.4718
40	High-middle SDI	DALYs (Disability-Adjusted Life Years)	Both	All ages	Colon and rectum cancer	High body-mass index	2021	13.1152	-37.1346	63.365	0.612635	11.6548	-39.2385	62.5481
41	High SDI	Deaths	Both	All ages	Colon and rectum cancer	High body-mass index	1990	1.74322	0.511893	2.97454	0.623385	1.81502	0.59004	3.04001
42	High SDI	Deaths	Both	Age-standardized	Colon and rectum cancer	High body-mass index	1990	0.0647622	-0.795467	0.924992	0.0686746	0.158086	-0.59522	0.911392
43	High SDI	DALYs (Disability-Adjusted Life Years)	Both	All ages	Colon and rectum cancer	High body-mass index	1990	28.4289	1.49014	55.3677	0.254751	31.0104	4.44836	57.5725
44	High SDI	DALYs (Disability-Adjusted Life Years)	Both	Age-standardized	Colon and rectum cancer	High body-mass index	1990	-1.36755	-21.7047	18.9696	0.0533978	1.09203	-16.3125	18.4966
45	High SDI	Deaths	Both	All ages	Colon and rectum cancer	High body-mass index	2021	-0.269928	-1.8021	1.26225	0.744883	-0.930081	-2.40475	0.544584
46	High SDI	Deaths	Both	Age-standardized	Colon and rectum cancer	High body-mass index	2021	-0.693451	-1.22294	-0.163959	0.737706	-0.705502	-1.25077	-0.160236
47	High SDI	DALYs (Disability-Adjusted Life Years)	Both	All ages	Colon and rectum cancer	High body-mass index	2021	-13.7323	-43.5358	16.0711	0.64443	-23.8633	-53.9142	6.18756
48	High SDI	DALYs (Disability-Adjusted Life Years)	Both	Age-standardized	Colon and rectum cancer	High body-mass index	2021	-17.0892	-29.2479	-4.93057	0.715444	-17.3902	-30.144	-4.63646

## Sheet: slope HFPG
	region	measure	sex	age	cause	rei	year	lm	lm_lower	lm_upper	ncvTest_p	rlm	rlm_lower	rlm_upper
1	All included	Deaths	Both	All ages	Colon and rectum cancer	High fasting plasma glucose	1990	1.41451	1.19993	1.62909	1.87818e-14	1.18778	0.999474	1.37608
2	All included	Deaths	Both	Age-standardized	Colon and rectum cancer	High fasting plasma glucose	1990	1.03166	0.862689	1.20063	1.34355e-05	0.999107	0.835933	1.16228
3	All included	DALYs (Disability-Adjusted Life Years)	Both	All ages	Colon and rectum cancer	High fasting plasma glucose	1990	28.796	24.6283	32.9637	1.56035e-12	25.3362	21.6932	28.9791
4	All included	DALYs (Disability-Adjusted Life Years)	Both	Age-standardized	Colon and rectum cancer	High fasting plasma glucose	1990	21.2629	17.7108	24.8149	4.01411e-05	20.4571	17.1677	23.7466
5	All included	Deaths	Both	All ages	Colon and rectum cancer	High fasting plasma glucose	2021	2.84399	2.46669	3.22129	3.22463e-15	2.46593	2.2132	2.71866
6	All included	Deaths	Both	Age-standardized	Colon and rectum cancer	High fasting plasma glucose	2021	1.03869	0.858743	1.21864	0.00033576	1.00498	0.830199	1.17976
7	All included	DALYs (Disability-Adjusted Life Years)	Both	All ages	Colon and rectum cancer	High fasting plasma glucose	2021	54.0786	47.0397	61.1174	2.33153e-14	47.6766	42.8305	52.5226
8	All included	DALYs (Disability-Adjusted Life Years)	Both	Age-standardized	Colon and rectum cancer	High fasting plasma glucose	2021	20.9468	17.0911	24.8025	0.00160452	20.4451	16.7191	24.1711
9	Low SDI	Deaths	Both	All ages	Colon and rectum cancer	High fasting plasma glucose	1990	0.0315093	-0.10334	0.166359	0.952834	0.0335371	-0.0303853	0.0974594
10	Low SDI	Deaths	Both	Age-standardized	Colon and rectum cancer	High fasting plasma glucose	1990	0.113888	-0.16424	0.392017	0.698208	0.104606	-0.0780267	0.287238
11	Low SDI	DALYs (Disability-Adjusted Life Years)	Both	All ages	Colon and rectum cancer	High fasting plasma glucose	1990	0.854679	-2.65576	4.36512	0.675494	1.00873	-0.517031	2.53449
12	Low SDI	DALYs (Disability-Adjusted Life Years)	Both	Age-standardized	Colon and rectum cancer	High fasting plasma glucose	1990	2.46971	-3.68776	8.62718	0.834562	2.2271	-1.83204	6.28625
13	Low SDI	Deaths	Both	All ages	Colon and rectum cancer	High fasting plasma glucose	2021	0.104425	-0.0049872	0.213837	0.0256287	0.0677517	-0.0217736	0.157277
14	Low SDI	Deaths	Both	Age-standardized	Colon and rectum cancer	High fasting plasma glucose	2021	0.0556766	-0.229029	0.340382	0.885304	0.0472661	-0.16962	0.264152
15	Low SDI	DALYs (Disability-Adjusted Life Years)	Both	All ages	Colon and rectum cancer	High fasting plasma glucose	2021	2.36563	-0.494559	5.22581	0.133413	1.78134	-0.356553	3.91922
16	Low SDI	DALYs (Disability-Adjusted Life Years)	Both	Age-standardized	Colon and rectum cancer	High fasting plasma glucose	2021	0.97697	-5.61737	7.57131	0.653699	1.09702	-3.72803	5.92207
17	Low-middle SDI	Deaths	Both	All ages	Colon and rectum cancer	High fasting plasma glucose	1990	0.111351	0.00920007	0.213503	0.0235071	0.0740411	-0.008305	0.156387
18	Low-middle SDI	Deaths	Both	Age-standardized	Colon and rectum cancer	High fasting plasma glucose	1990	0.243847	-0.00992852	0.497622	0.0078496	0.15457	-0.0358168	0.344957
19	Low-middle SDI	DALYs (Disability-Adjusted Life Years)	Both	All ages	Colon and rectum cancer	High fasting plasma glucose	1990	2.96032	0.301163	5.61947	0.0194813	1.82859	-0.108446	3.76563
20	Low-middle SDI	DALYs (Disability-Adjusted Life Years)	Both	Age-standardized	Colon and rectum cancer	High fasting plasma glucose	1990	5.64306	0.00150954	11.2846	0.00743993	3.44596	-0.507542	7.39947
21	Low-middle SDI	Deaths	Both	All ages	Colon and rectum cancer	High fasting plasma glucose	2021	0.20286	-0.00735199	0.413071	0.294041	0.206097	-0.00502038	0.417214
22	Low-middle SDI	Deaths	Both	Age-standardized	Colon and rectum cancer	High fasting plasma glucose	2021	0.171242	-0.145388	0.487871	0.692554	0.179457	-0.0752776	0.434191
23	Low-middle SDI	DALYs (Disability-Adjusted Life Years)	Both	All ages	Colon and rectum cancer	High fasting plasma glucose	2021	5.24787	-0.0331009	10.5289	0.415223	5.1961	0.256816	10.1354
24	Low-middle SDI	DALYs (Disability-Adjusted Life Years)	Both	Age-standardized	Colon and rectum cancer	High fasting plasma glucose	2021	4.46073	-2.46348	11.3849	0.752725	4.43462	-1.29594	10.1652
25	Middle SDI	Deaths	Both	All ages	Colon and rectum cancer	High fasting plasma glucose	1990	0.118997	-0.106935	0.344929	0.239367	0.0746775	-0.101001	0.250356
26	Middle SDI	Deaths	Both	Age-standardized	Colon and rectum cancer	High fasting plasma glucose	1990	0.0488801	-0.277909	0.375669	0.292571	0.000263894	-0.302009	0.302537
27	Middle SDI	DALYs (Disability-Adjusted Life Years)	Both	All ages	Colon and rectum cancer	High fasting plasma glucose	1990	2.91162	-1.91029	7.73354	0.0796502	1.47881	-2.35642	5.31404
28	Middle SDI	DALYs (Disability-Adjusted Life Years)	Both	Age-standardized	Colon and rectum cancer	High fasting plasma glucose	1990	1.31474	-5.76079	8.39027	0.147411	-0.0684947	-6.40383	6.26684
29	Middle SDI	Deaths	Both	All ages	Colon and rectum cancer	High fasting plasma glucose	2021	0.382176	-0.093157	0.857509	0.0722432	0.307145	-0.128059	0.74235
30	Middle SDI	Deaths	Both	Age-standardized	Colon and rectum cancer	High fasting plasma glucose	2021	-0.13086	-0.479484	0.217763	0.77164	-0.126982	-0.503369	0.249404
31	Middle SDI	DALYs (Disability-Adjusted Life Years)	Both	All ages	Colon and rectum cancer	High fasting plasma glucose	2021	6.55395	-3.24903	16.3569	0.168558	5.24008	-3.93728	14.4174
32	Middle SDI	DALYs (Disability-Adjusted Life Years)	Both	Age-standardized	Colon and rectum cancer	High fasting plasma glucose	2021	-3.2179	-10.8883	4.45248	0.420661	-2.54026	-10.7665	5.686
33	High-middle SDI	Deaths	Both	All ages	Colon and rectum cancer	High fasting plasma glucose	1990	1.31893	0.300246	2.33761	0.145058	1.1567	0.204432	2.10898
34	High-middle SDI	Deaths	Both	Age-standardized	Colon and rectum cancer	High fasting plasma glucose	1990	1.03167	0.243547	1.81979	0.100672	0.971233	0.223474	1.71899
35	High-middle SDI	DALYs (Disability-Adjusted Life Years)	Both	All ages	Colon and rectum cancer	High fasting plasma glucose	1990	27.1722	7.66029	46.6842	0.219439	24.1588	7.30553	41.012
36	High-middle SDI	DALYs (Disability-Adjusted Life Years)	Both	Age-standardized	Colon and rectum cancer	High fasting plasma glucose	1990	20.9249	4.7947	37.0551	0.0833011	19.5035	5.04542	33.9616
37	High-middle SDI	Deaths	Both	All ages	Colon and rectum cancer	High fasting plasma glucose	2021	0.267606	-1.53702	2.07224	0.555205	0.086513	-1.75975	1.93277
38	High-middle SDI	Deaths	Both	Age-standardized	Colon and rectum cancer	High fasting plasma glucose	2021	0.00291917	-0.710345	0.716183	0.528119	0.00552406	-0.77627	0.787319
39	High-middle SDI	DALYs (Disability-Adjusted Life Years)	Both	All ages	Colon and rectum cancer	High fasting plasma glucose	2021	4.11932	-29.0848	37.3234	0.433083	-0.742088	-31.7278	30.2436
40	High-middle SDI	DALYs (Disability-Adjusted Life Years)	Both	Age-standardized	Colon and rectum cancer	High fasting plasma glucose	2021	-0.65616	-15.3095	13.9972	0.401452	-0.672693	-16.8825	15.5371
41	High SDI	Deaths	Both	All ages	Colon and rectum cancer	High fasting plasma glucose	1990	1.13149	0.514778	1.74821	0.727913	1.16223	0.576973	1.74748
42	High SDI	Deaths	Both	Age-standardized	Colon and rectum cancer	High fasting plasma glucose	1990	-0.148003	-0.563173	0.267167	0.0416094	-0.15452	-0.633188	0.324149
43	High SDI	DALYs (Disability-Adjusted Life Years)	Both	All ages	Colon and rectum cancer	High fasting plasma glucose	1990	17.74	5.64146	29.8386	0.395671	18.4467	6.55513	30.3383
44	High SDI	DALYs (Disability-Adjusted Life Years)	Both	Age-standardized	Colon and rectum cancer	High fasting plasma glucose	1990	-4.06513	-12.6328	4.50258	0.0447067	-3.85156	-12.869	5.16589
45	High SDI	Deaths	Both	All ages	Colon and rectum cancer	High fasting plasma glucose	2021	0.330774	-0.729731	1.39128	0.200538	0.122388	-0.860031	1.10481
46	High SDI	Deaths	Both	Age-standardized	Colon and rectum cancer	High fasting plasma glucose	2021	-0.266942	-0.61568	0.0817954	0.0896085	-0.231056	-0.558914	0.0968026
47	High SDI	DALYs (Disability-Adjusted Life Years)	Both	All ages	Colon and rectum cancer	High fasting plasma glucose	2021	0.751274	-18.4593	19.9619	0.119146	-0.644503	-19.2292	17.9402
48	High SDI	DALYs (Disability-Adjusted Life Years)	Both	Age-standardized	Colon and rectum cancer	High fasting plasma glucose	2021	-6.59126	-13.7475	0.565011	0.121993	-6.04764	-13.0749	0.979637

## Sheet: ConcentrationIndex HBMI
	region	measure	sex	age	cause	rei	metric	year	Concentration_index	SE	P	uci	lci
1	All included	DALYs (Disability-Adjusted Life Years)	Both	Age-standardized	Colon and rectum cancer	High body-mass index	Rate	1990	0.441726	0.0252649	0	0.491245	0.392206
2	All included	DALYs (Disability-Adjusted Life Years)	Both	Age-standardized	Colon and rectum cancer	High body-mass index	Rate	2021	0.294456	0.0200298	0	0.333714	0.255198
3	All included	DALYs (Disability-Adjusted Life Years)	Both	All ages	Colon and rectum cancer	High body-mass index	Rate	1990	0.56703	0.0356118	0	0.63683	0.497231
4	All included	DALYs (Disability-Adjusted Life Years)	Both	All ages	Colon and rectum cancer	High body-mass index	Rate	2021	0.457523	0.0236295	0	0.503837	0.411209
5	All included	Deaths	Both	Age-standardized	Colon and rectum cancer	High body-mass index	Rate	1990	0.465508	0.0268482	0	0.51813	0.412885
6	All included	Deaths	Both	Age-standardized	Colon and rectum cancer	High body-mass index	Rate	2021	0.310468	0.0212494	0	0.352117	0.268819
7	All included	Deaths	Both	All ages	Colon and rectum cancer	High body-mass index	Rate	1990	0.608355	0.0402751	0	0.687294	0.529415
8	All included	Deaths	Both	All ages	Colon and rectum cancer	High body-mass index	Rate	2021	0.50464	0.0278937	0	0.559312	0.449969
9	Low SDI	DALYs (Disability-Adjusted Life Years)	Both	Age-standardized	Colon and rectum cancer	High body-mass index	Rate	1990	-0.0667963	0.060936	0.2812	0.0526382	-0.186231
10	Low SDI	DALYs (Disability-Adjusted Life Years)	Both	Age-standardized	Colon and rectum cancer	High body-mass index	Rate	2021	0.0614706	0.0492486	0.221	0.157998	-0.0350567
11	Low SDI	DALYs (Disability-Adjusted Life Years)	Both	All ages	Colon and rectum cancer	High body-mass index	Rate	1990	-0.0770267	0.0860791	0.3776	0.0916883	-0.245742
12	Low SDI	DALYs (Disability-Adjusted Life Years)	Both	All ages	Colon and rectum cancer	High body-mass index	Rate	2021	0.106961	0.0458155	0.026	0.196759	0.0171624
13	Low SDI	Deaths	Both	Age-standardized	Colon and rectum cancer	High body-mass index	Rate	1990	-0.0559794	0.0568997	0.3326	0.0555441	-0.167503
14	Low SDI	Deaths	Both	Age-standardized	Colon and rectum cancer	High body-mass index	Rate	2021	0.0665028	0.0453712	0.1525	0.15543	-0.0224248
15	Low SDI	Deaths	Both	All ages	Colon and rectum cancer	High body-mass index	Rate	1990	-0.0699679	0.0844371	0.4134	0.0955289	-0.235465
16	Low SDI	Deaths	Both	All ages	Colon and rectum cancer	High body-mass index	Rate	2021	0.112547	0.0419508	0.0115	0.19477	0.0303233
17	Low-middle SDI	DALYs (Disability-Adjusted Life Years)	Both	Age-standardized	Colon and rectum cancer	High body-mass index	Rate	1990	0.176145	0.0782623	0.03	0.329539	0.0227507
18	Low-middle SDI	DALYs (Disability-Adjusted Life Years)	Both	Age-standardized	Colon and rectum cancer	High body-mass index	Rate	2021	0.0356462	0.0716173	0.6214	0.176016	-0.104724
19	Low-middle SDI	DALYs (Disability-Adjusted Life Years)	Both	All ages	Colon and rectum cancer	High body-mass index	Rate	1990	0.196217	0.0747568	0.0122	0.342741	0.0496941
20	Low-middle SDI	DALYs (Disability-Adjusted Life Years)	Both	All ages	Colon and rectum cancer	High body-mass index	Rate	2021	0.118146	0.0706723	0.1024	0.256663	-0.0203719
21	Low-middle SDI	Deaths	Both	Age-standardized	Colon and rectum cancer	High body-mass index	Rate	1990	0.18038	0.0826101	0.0349	0.342296	0.0184643
22	Low-middle SDI	Deaths	Both	Age-standardized	Colon and rectum cancer	High body-mass index	Rate	2021	0.026221	0.0757935	0.7312	0.174776	-0.122334
23	Low-middle SDI	Deaths	Both	All ages	Colon and rectum cancer	High body-mass index	Rate	1990	0.197431	0.0793822	0.0171	0.35302	0.0418418
24	Low-middle SDI	Deaths	Both	All ages	Colon and rectum cancer	High body-mass index	Rate	2021	0.117896	0.074849	0.1231	0.2646	-0.0288078
25	Middle SDI	DALYs (Disability-Adjusted Life Years)	Both	Age-standardized	Colon and rectum cancer	High body-mass index	Rate	1990	0.143296	0.0436908	0.0022	0.228929	0.0576617
26	Middle SDI	DALYs (Disability-Adjusted Life Years)	Both	Age-standardized	Colon and rectum cancer	High body-mass index	Rate	2021	0.0380041	0.0380976	0.3246	0.112675	-0.0366672
27	Middle SDI	DALYs (Disability-Adjusted Life Years)	Both	All ages	Colon and rectum cancer	High body-mass index	Rate	1990	0.179346	0.0466175	0.0004	0.270717	0.0879761
28	Middle SDI	DALYs (Disability-Adjusted Life Years)	Both	All ages	Colon and rectum cancer	High body-mass index	Rate	2021	0.053262	0.0462995	0.257	0.144009	-0.0374851
29	Middle SDI	Deaths	Both	Age-standardized	Colon and rectum cancer	High body-mass index	Rate	1990	0.150574	0.0464387	0.0024	0.241594	0.059554
30	Middle SDI	Deaths	Both	Age-standardized	Colon and rectum cancer	High body-mass index	Rate	2021	0.0442696	0.0403422	0.2792	0.12334	-0.034801
31	Middle SDI	Deaths	Both	All ages	Colon and rectum cancer	High body-mass index	Rate	1990	0.192404	0.0511445	0.0006	0.292647	0.0921608
32	Middle SDI	Deaths	Both	All ages	Colon and rectum cancer	High body-mass index	Rate	2021	0.059056	0.0520345	0.2633	0.161044	-0.0429316
33	High-middle SDI	DALYs (Disability-Adjusted Life Years)	Both	Age-standardized	Colon and rectum cancer	High body-mass index	Rate	1990	0.319873	0.0205189	0	0.360091	0.279656
34	High-middle SDI	DALYs (Disability-Adjusted Life Years)	Both	Age-standardized	Colon and rectum cancer	High body-mass index	Rate	2021	0.1403	0.023979	0	0.187299	0.093301
35	High-middle SDI	DALYs (Disability-Adjusted Life Years)	Both	All ages	Colon and rectum cancer	High body-mass index	Rate	1990	0.428325	0.0293992	0	0.485947	0.370702
36	High-middle SDI	DALYs (Disability-Adjusted Life Years)	Both	All ages	Colon and rectum cancer	High body-mass index	Rate	2021	0.189457	0.0266023	0	0.241598	0.137316
37	High-middle SDI	Deaths	Both	Age-standardized	Colon and rectum cancer	High body-mass index	Rate	1990	0.33842	0.0215412	0	0.380641	0.2962
38	High-middle SDI	Deaths	Both	Age-standardized	Colon and rectum cancer	High body-mass index	Rate	2021	0.160111	0.0256579	0	0.210401	0.109822
39	High-middle SDI	Deaths	Both	All ages	Colon and rectum cancer	High body-mass index	Rate	1990	0.472289	0.0332352	0	0.53743	0.407149
40	High-middle SDI	Deaths	Both	All ages	Colon and rectum cancer	High body-mass index	Rate	2021	0.233209	0.0307867	0	0.293551	0.172867
41	High SDI	DALYs (Disability-Adjusted Life Years)	Both	Age-standardized	Colon and rectum cancer	High body-mass index	Rate	1990	0.0014494	0.0368793	0.9689	0.0737329	-0.0708341
42	High SDI	DALYs (Disability-Adjusted Life Years)	Both	Age-standardized	Colon and rectum cancer	High body-mass index	Rate	2021	-0.0802299	0.0258233	0.0035	-0.0296162	-0.130844
43	High SDI	DALYs (Disability-Adjusted Life Years)	Both	All ages	Colon and rectum cancer	High body-mass index	Rate	1990	0.0417738	0.0410178	0.3147	0.122169	-0.0386211
44	High SDI	DALYs (Disability-Adjusted Life Years)	Both	All ages	Colon and rectum cancer	High body-mass index	Rate	2021	-0.0395225	0.0281465	0.1682	0.0156447	-0.0946896
45	High SDI	Deaths	Both	Age-standardized	Colon and rectum cancer	High body-mass index	Rate	1990	0.00532832	0.0378524	0.8888	0.079519	-0.0688623
46	High SDI	Deaths	Both	Age-standardized	Colon and rectum cancer	High body-mass index	Rate	2021	-0.0839357	0.0254772	0.0021	-0.0340003	-0.133871
47	High SDI	Deaths	Both	All ages	Colon and rectum cancer	High body-mass index	Rate	1990	0.0500129	0.0439838	0.2624	0.136221	-0.0361952
48	High SDI	Deaths	Both	All ages	Colon and rectum cancer	High body-mass index	Rate	2021	-0.031279	0.0297658	0.2998	0.027062	-0.0896199

## Sheet:  ConcentrationIndex HFPG
	region	measure	sex	age	cause	rei	metric	year	Concentration_index	SE	P	uci	lci
1	All included	DALYs (Disability-Adjusted Life Years)	Both	Age-standardized	Colon and rectum cancer	High fasting plasma glucose	Rate	1990	0.247669	0.0152137	0	0.277488	0.21785
2	All included	DALYs (Disability-Adjusted Life Years)	Both	Age-standardized	Colon and rectum cancer	High fasting plasma glucose	Rate	2021	0.20499	0.0127312	0	0.229943	0.180037
3	All included	DALYs (Disability-Adjusted Life Years)	Both	All ages	Colon and rectum cancer	High fasting plasma glucose	Rate	1990	0.430912	0.0241407	0	0.478228	0.383596
4	All included	DALYs (Disability-Adjusted Life Years)	Both	All ages	Colon and rectum cancer	High fasting plasma glucose	Rate	2021	0.418839	0.0193159	0	0.456698	0.38098
5	All included	Deaths	Both	Age-standardized	Colon and rectum cancer	High fasting plasma glucose	Rate	1990	0.261623	0.0155137	0	0.29203	0.231216
6	All included	Deaths	Both	Age-standardized	Colon and rectum cancer	High fasting plasma glucose	Rate	2021	0.209059	0.0133311	0	0.235188	0.182931
7	All included	Deaths	Both	All ages	Colon and rectum cancer	High fasting plasma glucose	Rate	1990	0.478488	0.0279464	0	0.533263	0.423713
8	All included	Deaths	Both	All ages	Colon and rectum cancer	High fasting plasma glucose	Rate	2021	0.462688	0.0245886	0	0.510882	0.414494
9	Low SDI	DALYs (Disability-Adjusted Life Years)	Both	Age-standardized	Colon and rectum cancer	High fasting plasma glucose	Rate	1990	-0.0677562	0.0672919	0.3215	0.0641359	-0.199648
10	Low SDI	DALYs (Disability-Adjusted Life Years)	Both	Age-standardized	Colon and rectum cancer	High fasting plasma glucose	Rate	2021	-0.0176641	0.0527263	0.7398	0.0856794	-0.121008
11	Low SDI	DALYs (Disability-Adjusted Life Years)	Both	All ages	Colon and rectum cancer	High fasting plasma glucose	Rate	1990	-0.0547354	0.0807964	0.503	0.103625	-0.213096
12	Low SDI	DALYs (Disability-Adjusted Life Years)	Both	All ages	Colon and rectum cancer	High fasting plasma glucose	Rate	2021	0.0397944	0.052694	0.4557	0.143075	-0.0634859
13	Low SDI	Deaths	Both	Age-standardized	Colon and rectum cancer	High fasting plasma glucose	Rate	1990	-0.0761286	0.0667061	0.2622	0.0546155	-0.206873
14	Low SDI	Deaths	Both	Age-standardized	Colon and rectum cancer	High fasting plasma glucose	Rate	2021	-0.0180629	0.047613	0.7069	0.0752585	-0.111384
15	Low SDI	Deaths	Both	All ages	Colon and rectum cancer	High fasting plasma glucose	Rate	1990	-0.0601123	0.0777531	0.4451	0.0922839	-0.212508
16	Low SDI	Deaths	Both	All ages	Colon and rectum cancer	High fasting plasma glucose	Rate	2021	0.0392577	0.0492029	0.4308	0.135695	-0.05718
17	Low-middle SDI	DALYs (Disability-Adjusted Life Years)	Both	Age-standardized	Colon and rectum cancer	High fasting plasma glucose	Rate	1990	0.0147655	0.0287186	0.61	0.0710539	-0.0415229
18	Low-middle SDI	DALYs (Disability-Adjusted Life Years)	Both	Age-standardized	Colon and rectum cancer	High fasting plasma glucose	Rate	2021	0.0122898	0.0314734	0.6983	0.0739776	-0.049398
19	Low-middle SDI	DALYs (Disability-Adjusted Life Years)	Both	All ages	Colon and rectum cancer	High fasting plasma glucose	Rate	1990	0.044962	0.0339125	0.1924	0.11143	-0.0215065
20	Low-middle SDI	DALYs (Disability-Adjusted Life Years)	Both	All ages	Colon and rectum cancer	High fasting plasma glucose	Rate	2021	0.0837437	0.0371842	0.0299	0.156625	0.0108627
21	Low-middle SDI	Deaths	Both	Age-standardized	Colon and rectum cancer	High fasting plasma glucose	Rate	1990	0.00951431	0.031059	0.7609	0.0703899	-0.0513613
22	Low-middle SDI	Deaths	Both	Age-standardized	Colon and rectum cancer	High fasting plasma glucose	Rate	2021	-0.00437747	0.0337118	0.8973	0.0616977	-0.0704526
23	Low-middle SDI	Deaths	Both	All ages	Colon and rectum cancer	High fasting plasma glucose	Rate	1990	0.0358077	0.0355651	0.3201	0.105515	-0.0339
24	Low-middle SDI	Deaths	Both	All ages	Colon and rectum cancer	High fasting plasma glucose	Rate	2021	0.0759278	0.0396437	0.0626	0.15363	-0.00177391
25	Middle SDI	DALYs (Disability-Adjusted Life Years)	Both	Age-standardized	Colon and rectum cancer	High fasting plasma glucose	Rate	1990	0.0626752	0.0274285	0.0278	0.116435	0.00891537
26	Middle SDI	DALYs (Disability-Adjusted Life Years)	Both	Age-standardized	Colon and rectum cancer	High fasting plasma glucose	Rate	2021	-0.00435324	0.0224028	0.8469	0.0395563	-0.0482628
27	Middle SDI	DALYs (Disability-Adjusted Life Years)	Both	All ages	Colon and rectum cancer	High fasting plasma glucose	Rate	1990	0.0939984	0.0389149	0.0205	0.170272	0.0177252
28	Middle SDI	DALYs (Disability-Adjusted Life Years)	Both	All ages	Colon and rectum cancer	High fasting plasma glucose	Rate	2021	0.0325986	0.0422015	0.4445	0.115313	-0.0501163
29	Middle SDI	Deaths	Both	Age-standardized	Colon and rectum cancer	High fasting plasma glucose	Rate	1990	0.0786678	0.0281193	0.008	0.133782	0.0235539
30	Middle SDI	Deaths	Both	Age-standardized	Colon and rectum cancer	High fasting plasma glucose	Rate	2021	-0.00409475	0.021232	0.8481	0.0375201	-0.0457096
31	Middle SDI	Deaths	Both	All ages	Colon and rectum cancer	High fasting plasma glucose	Rate	1990	0.114752	0.0435169	0.0119	0.200045	0.0294591
32	Middle SDI	Deaths	Both	All ages	Colon and rectum cancer	High fasting plasma glucose	Rate	2021	0.0411803	0.0470664	0.387	0.13343	-0.0510697
33	High-middle SDI	DALYs (Disability-Adjusted Life Years)	Both	Age-standardized	Colon and rectum cancer	High fasting plasma glucose	Rate	1990	0.0075422	0.0135902	0.5817	0.0341791	-0.0190947
34	High-middle SDI	DALYs (Disability-Adjusted Life Years)	Both	Age-standardized	Colon and rectum cancer	High fasting plasma glucose	Rate	2021	0.0483212	0.0157537	0.0037	0.0791984	0.0174439
35	High-middle SDI	DALYs (Disability-Adjusted Life Years)	Both	All ages	Colon and rectum cancer	High fasting plasma glucose	Rate	1990	0.139588	0.0260335	0	0.190613	0.0885622
36	High-middle SDI	DALYs (Disability-Adjusted Life Years)	Both	All ages	Colon and rectum cancer	High fasting plasma glucose	Rate	2021	0.0946587	0.021722	0.0001	0.137234	0.0520836
37	High-middle SDI	Deaths	Both	Age-standardized	Colon and rectum cancer	High fasting plasma glucose	Rate	1990	0.0169646	0.0163377	0.3048	0.0489865	-0.0150572
38	High-middle SDI	Deaths	Both	Age-standardized	Colon and rectum cancer	High fasting plasma glucose	Rate	2021	0.0605346	0.0174288	0.0012	0.0946951	0.0263742
39	High-middle SDI	Deaths	Both	All ages	Colon and rectum cancer	High fasting plasma glucose	Rate	1990	0.187498	0.032967	0	0.252113	0.122882
40	High-middle SDI	Deaths	Both	All ages	Colon and rectum cancer	High fasting plasma glucose	Rate	2021	0.131291	0.0272564	0	0.184714	0.0778687
41	High SDI	DALYs (Disability-Adjusted Life Years)	Both	Age-standardized	Colon and rectum cancer	High fasting plasma glucose	Rate	1990	0.0368578	0.0203396	0.0777	0.0767234	-0.00300774
42	High SDI	DALYs (Disability-Adjusted Life Years)	Both	Age-standardized	Colon and rectum cancer	High fasting plasma glucose	Rate	2021	-0.0241374	0.023988	0.3205	0.022879	-0.0711538
43	High SDI	DALYs (Disability-Adjusted Life Years)	Both	All ages	Colon and rectum cancer	High fasting plasma glucose	Rate	1990	0.0950783	0.0223488	0.0001	0.138882	0.0512747
44	High SDI	DALYs (Disability-Adjusted Life Years)	Both	All ages	Colon and rectum cancer	High fasting plasma glucose	Rate	2021	0.0363892	0.0298996	0.2309	0.0949925	-0.0222141
45	High SDI	Deaths	Both	Age-standardized	Colon and rectum cancer	High fasting plasma glucose	Rate	1990	0.0468926	0.0191588	0.019	0.0844439	0.00934141
46	High SDI	Deaths	Both	Age-standardized	Colon and rectum cancer	High fasting plasma glucose	Rate	2021	-0.0167085	0.0232576	0.4768	0.0288764	-0.0622933
47	High SDI	Deaths	Both	All ages	Colon and rectum cancer	High fasting plasma glucose	Rate	1990	0.108102	0.0237668	0.0001	0.154685	0.0615192
48	High SDI	Deaths	Both	All ages	Colon and rectum cancer	High fasting plasma glucose	Rate	2021	0.0575915	0.034124	0.0994	0.124475	-0.00929157
