# Supplementary material for: Decomposition and forecasting of colorectal cancer burden attributable to high body mass index and high fasting plasma glucose, 1990–2021: A GBD 2021 study
Source: Front Nutr. 2025 Dec 17;12:1652676. doi: 10.3389/fnut.2025.1652676 (PMC12753452; doi:10.3389/fnut.2025.1652676)
Supplement: Supplementary file 4 [file Table_3.XLSX]

## Sheet: DALYs
	measure	location	sex	age	cause	rei	metric	year	val	upper	lower
307	DALYs (Disability-Adjusted Life Years)	Bangladesh	Both	Age-standardized	Colon and rectum cancer	High body-mass index	Rate	2021	3.41071	6.03759	1.20501
264	DALYs (Disability-Adjusted Life Years)	Mozambique	Both	Age-standardized	Colon and rectum cancer	High fasting plasma glucose	Rate	2021	3.84391	6.55021	1.71086
262	DALYs (Disability-Adjusted Life Years)	Malawi	Both	Age-standardized	Colon and rectum cancer	High fasting plasma glucose	Rate	2021	3.88477	6.41525	1.8058
319	DALYs (Disability-Adjusted Life Years)	Gambia	Both	Age-standardized	Colon and rectum cancer	High fasting plasma glucose	Rate	2021	4.25583	7.1768	1.99036
334	DALYs (Disability-Adjusted Life Years)	Mozambique	Both	Age-standardized	Colon and rectum cancer	High body-mass index	Rate	2021	4.33754	7.52252	1.5784
304	DALYs (Disability-Adjusted Life Years)	Nepal	Both	Age-standardized	Colon and rectum cancer	High body-mass index	Rate	2021	4.64722	8.10394	1.64702
356	DALYs (Disability-Adjusted Life Years)	Burkina Faso	Both	Age-standardized	Colon and rectum cancer	High body-mass index	Rate	2021	4.7496	8.39505	1.58684
18	DALYs (Disability-Adjusted Life Years)	Timor-Leste	Both	Age-standardized	Colon and rectum cancer	High body-mass index	Rate	2021	5.15568	8.96189	1.6443
377	DALYs (Disability-Adjusted Life Years)	Niger	Both	Age-standardized	Colon and rectum cancer	High body-mass index	Rate	2021	5.27229	9.36047	1.94041
302	DALYs (Disability-Adjusted Life Years)	India	Both	Age-standardized	Colon and rectum cancer	High body-mass index	Rate	2021	5.34889	8.37887	2.10022
321	DALYs (Disability-Adjusted Life Years)	Burundi	Both	Age-standardized	Colon and rectum cancer	High body-mass index	Rate	2021	5.68974	10.1727	1.84504
314	DALYs (Disability-Adjusted Life Years)	Coted'Ivoire	Both	Age-standardized	Colon and rectum cancer	High fasting plasma glucose	Rate	2021	5.75022	9.67902	2.5696
336	DALYs (Disability-Adjusted Life Years)	Malawi	Both	Age-standardized	Colon and rectum cancer	High body-mass index	Rate	2021	6.01492	10.6496	2.14205
326	DALYs (Disability-Adjusted Life Years)	Guinea	Both	Age-standardized	Colon and rectum cancer	High fasting plasma glucose	Rate	2021	6.02115	9.9037	2.72093
360	DALYs (Disability-Adjusted Life Years)	Gambia	Both	Age-standardized	Colon and rectum cancer	High body-mass index	Rate	2021	6.0552	10.6446	2.38538
232	DALYs (Disability-Adjusted Life Years)	Bangladesh	Both	Age-standardized	Colon and rectum cancer	High fasting plasma glucose	Rate	2021	6.25063	10.5287	2.93194
354	DALYs (Disability-Adjusted Life Years)	Togo	Both	Age-standardized	Colon and rectum cancer	High fasting plasma glucose	Rate	2021	6.37981	10.8775	2.811
368	DALYs (Disability-Adjusted Life Years)	Guinea	Both	Age-standardized	Colon and rectum cancer	High body-mass index	Rate	2021	6.50998	11.1493	2.35695
335	DALYs (Disability-Adjusted Life Years)	Niger	Both	Age-standardized	Colon and rectum cancer	High fasting plasma glucose	Rate	2021	6.57681	10.8527	2.98736
14	DALYs (Disability-Adjusted Life Years)	Maldives	Both	Age-standardized	Colon and rectum cancer	High fasting plasma glucose	Rate	2021	6.74865	10.6141	3.25731
340	DALYs (Disability-Adjusted Life Years)	Nigeria	Both	Age-standardized	Colon and rectum cancer	High fasting plasma glucose	Rate	2021	6.7641	10.7449	3.12182
350	DALYs (Disability-Adjusted Life Years)	Sierra Leone	Both	Age-standardized	Colon and rectum cancer	High fasting plasma glucose	Rate	2021	6.80648	11.4579	3.08659
34	DALYs (Disability-Adjusted Life Years)	Sri Lanka	Both	Age-standardized	Colon and rectum cancer	High body-mass index	Rate	2021	6.89003	12.4108	2.76259
20	DALYs (Disability-Adjusted Life Years)	Maldives	Both	Age-standardized	Colon and rectum cancer	High body-mass index	Rate	2021	6.89116	11.6401	2.69539
305	DALYs (Disability-Adjusted Life Years)	Benin	Both	Age-standardized	Colon and rectum cancer	High fasting plasma glucose	Rate	2021	6.92349	11.825	3.13026
46	DALYs (Disability-Adjusted Life Years)	Tajikistan	Both	Age-standardized	Colon and rectum cancer	High fasting plasma glucose	Rate	2021	6.9237	11.2664	3.48224
33	DALYs (Disability-Adjusted Life Years)	Papua New Guinea	Both	Age-standardized	Colon and rectum cancer	High fasting plasma glucose	Rate	2021	7.06702	11.5489	3.31859
55	DALYs (Disability-Adjusted Life Years)	Papua New Guinea	Both	Age-standardized	Colon and rectum cancer	High body-mass index	Rate	2021	7.07224	12.2577	2.712
364	DALYs (Disability-Adjusted Life Years)	Chad	Both	Age-standardized	Colon and rectum cancer	High body-mass index	Rate	2021	7.07794	11.9542	2.80061
308	DALYs (Disability-Adjusted Life Years)	Burkina Faso	Both	Age-standardized	Colon and rectum cancer	High fasting plasma glucose	Rate	2021	7.12143	11.9212	3.12405
233	DALYs (Disability-Adjusted Life Years)	Bhutan	Both	Age-standardized	Colon and rectum cancer	High fasting plasma glucose	Rate	2021	7.12989	11.9287	3.08727
258	DALYs (Disability-Adjusted Life Years)	Madagascar	Both	Age-standardized	Colon and rectum cancer	High fasting plasma glucose	Rate	2021	7.26702	12.161	3.37352
265	DALYs (Disability-Adjusted Life Years)	Rwanda	Both	Age-standardized	Colon and rectum cancer	High fasting plasma glucose	Rate	2021	7.32738	12.4263	3.10604
255	DALYs (Disability-Adjusted Life Years)	Kenya	Both	Age-standardized	Colon and rectum cancer	High fasting plasma glucose	Rate	2021	7.34774	11.5916	3.57868
235	DALYs (Disability-Adjusted Life Years)	Nepal	Both	Age-standardized	Colon and rectum cancer	High fasting plasma glucose	Rate	2021	7.35526	12.4048	3.40348
379	DALYs (Disability-Adjusted Life Years)	Sierra Leone	Both	Age-standardized	Colon and rectum cancer	High body-mass index	Rate	2021	7.58223	13.3306	2.64914
331	DALYs (Disability-Adjusted Life Years)	Mauritania	Both	Age-standardized	Colon and rectum cancer	High fasting plasma glucose	Rate	2021	7.63759	12.5707	3.55021
49	DALYs (Disability-Adjusted Life Years)	Turkmenistan	Both	Age-standardized	Colon and rectum cancer	High fasting plasma glucose	Rate	2021	7.66506	12.8237	3.64059
405	DALYs (Disability-Adjusted Life Years)	South Sudan	Both	Age-standardized	Colon and rectum cancer	High body-mass index	Rate	2021	7.70163	13.7796	2.42691
366	DALYs (Disability-Adjusted Life Years)	Mali	Both	Age-standardized	Colon and rectum cancer	High body-mass index	Rate	2021	7.80841	13.5331	2.81715
246	DALYs (Disability-Adjusted Life Years)	Burundi	Both	Age-standardized	Colon and rectum cancer	High fasting plasma glucose	Rate	2021	7.8094	13.276	3.32896
50	DALYs (Disability-Adjusted Life Years)	Uzbekistan	Both	Age-standardized	Colon and rectum cancer	High fasting plasma glucose	Rate	2021	7.83873	12.9377	3.48217
357	DALYs (Disability-Adjusted Life Years)	Coted'Ivoire	Both	Age-standardized	Colon and rectum cancer	High body-mass index	Rate	2021	7.84833	13.6757	2.93503
43	DALYs (Disability-Adjusted Life Years)	Kyrgyzstan	Both	Age-standardized	Colon and rectum cancer	High fasting plasma glucose	Rate	2021	8.09792	12.4412	3.79149
38	DALYs (Disability-Adjusted Life Years)	Viet Nam	Both	Age-standardized	Colon and rectum cancer	High body-mass index	Rate	2021	8.3204	14.0125	2.86495
216	DALYs (Disability-Adjusted Life Years)	Oman	Both	Age-standardized	Colon and rectum cancer	High fasting plasma glucose	Rate	2021	8.43095	13.182	3.99522
21	DALYs (Disability-Adjusted Life Years)	Sri Lanka	Both	Age-standardized	Colon and rectum cancer	High fasting plasma glucose	Rate	2021	8.46889	15.2767	3.93166
47	DALYs (Disability-Adjusted Life Years)	Mongolia	Both	Age-standardized	Colon and rectum cancer	High fasting plasma glucose	Rate	2021	8.59398	13.9573	3.8904
333	DALYs (Disability-Adjusted Life Years)	Madagascar	Both	Age-standardized	Colon and rectum cancer	High body-mass index	Rate	2021	8.62225	15.103	3.36647
317	DALYs (Disability-Adjusted Life Years)	Eritrea	Both	Age-standardized	Colon and rectum cancer	High body-mass index	Rate	2021	8.74654	14.8985	3.17697
268	DALYs (Disability-Adjusted Life Years)	United Republic of Tanzania	Both	Age-standardized	Colon and rectum cancer	High fasting plasma glucose	Rate	2021	8.85846	14.3267	4.06586
323	DALYs (Disability-Adjusted Life Years)	Chad	Both	Age-standardized	Colon and rectum cancer	High fasting plasma glucose	Rate	2021	8.90786	14.3965	4.27435
329	DALYs (Disability-Adjusted Life Years)	Liberia	Both	Age-standardized	Colon and rectum cancer	High fasting plasma glucose	Rate	2021	8.96684	16.3674	3.71274
234	DALYs (Disability-Adjusted Life Years)	India	Both	Age-standardized	Colon and rectum cancer	High fasting plasma glucose	Rate	2021	8.99476	13.751	4.51439
301	DALYs (Disability-Adjusted Life Years)	Bhutan	Both	Age-standardized	Colon and rectum cancer	High body-mass index	Rate	2021	9.32069	17.0342	3.61207
337	DALYs (Disability-Adjusted Life Years)	Rwanda	Both	Age-standardized	Colon and rectum cancer	High body-mass index	Rate	2021	9.43177	16.8261	3.02289
352	DALYs (Disability-Adjusted Life Years)	Benin	Both	Age-standardized	Colon and rectum cancer	High body-mass index	Rate	2021	9.52902	16.283	3.72143
57	DALYs (Disability-Adjusted Life Years)	Albania	Both	Age-standardized	Colon and rectum cancer	High fasting plasma glucose	Rate	2021	9.58668	15.9504	4.67982
281	DALYs (Disability-Adjusted Life Years)	Namibia	Both	Age-standardized	Colon and rectum cancer	High fasting plasma glucose	Rate	2021	9.71708	15.6905	4.64584
324	DALYs (Disability-Adjusted Life Years)	Djibouti	Both	Age-standardized	Colon and rectum cancer	High body-mass index	Rate	2021	9.79621	17.4353	3.15693
273	DALYs (Disability-Adjusted Life Years)	Somalia	Both	Age-standardized	Colon and rectum cancer	High fasting plasma glucose	Rate	2021	9.85742	18.1427	4.08531
248	DALYs (Disability-Adjusted Life Years)	Comoros	Both	Age-standardized	Colon and rectum cancer	High fasting plasma glucose	Rate	2021	10.148	16.9837	4.47589
384	DALYs (Disability-Adjusted Life Years)	Togo	Both	Age-standardized	Colon and rectum cancer	High body-mass index	Rate	2021	10.3601	18.2485	3.58165
201	DALYs (Disability-Adjusted Life Years)	Algeria	Both	Age-standardized	Colon and rectum cancer	High fasting plasma glucose	Rate	2021	10.3933	16.2596	4.91058
247	DALYs (Disability-Adjusted Life Years)	Eritrea	Both	Age-standardized	Colon and rectum cancer	High fasting plasma glucose	Rate	2021	10.404	17.4241	4.63362
195	DALYs (Disability-Adjusted Life Years)	Nicaragua	Both	Age-standardized	Colon and rectum cancer	High fasting plasma glucose	Rate	2021	10.5144	17.1946	5.07811
316	DALYs (Disability-Adjusted Life Years)	Democratic Republic of the Congo	Both	Age-standardized	Colon and rectum cancer	High body-mass index	Rate	2021	10.7057	19.3613	3.80022
227	DALYs (Disability-Adjusted Life Years)	Yemen	Both	Age-standardized	Colon and rectum cancer	High fasting plasma glucose	Rate	2021	10.8765	18.6311	4.71325
325	DALYs (Disability-Adjusted Life Years)	Ghana	Both	Age-standardized	Colon and rectum cancer	High fasting plasma glucose	Rate	2021	10.9395	17.3877	5.1038
376	DALYs (Disability-Adjusted Life Years)	Senegal	Both	Age-standardized	Colon and rectum cancer	High body-mass index	Rate	2021	11.0311	18.6887	4.00491
306	DALYs (Disability-Adjusted Life Years)	Pakistan	Both	Age-standardized	Colon and rectum cancer	High body-mass index	Rate	2021	11.25	18.5961	4.56171
313	DALYs (Disability-Adjusted Life Years)	Cameroon	Both	Age-standardized	Colon and rectum cancer	High fasting plasma glucose	Rate	2021	11.2847	19.2679	4.76979
193	DALYs (Disability-Adjusted Life Years)	Honduras	Both	Age-standardized	Colon and rectum cancer	High fasting plasma glucose	Rate	2021	11.3024	19.0218	5.28288
385	DALYs (Disability-Adjusted Life Years)	Nigeria	Both	Age-standardized	Colon and rectum cancer	High body-mass index	Rate	2021	11.4008	18.6571	4.57686
188	DALYs (Disability-Adjusted Life Years)	Peru	Both	Age-standardized	Colon and rectum cancer	High fasting plasma glucose	Rate	2021	11.4399	19.0286	5.53552
343	DALYs (Disability-Adjusted Life Years)	Somalia	Both	Age-standardized	Colon and rectum cancer	High body-mass index	Rate	2021	11.5207	21.3762	3.94661
271	DALYs (Disability-Adjusted Life Years)	Uganda	Both	Age-standardized	Colon and rectum cancer	High fasting plasma glucose	Rate	2021	11.5481	18.6763	5.13542
388	DALYs (Disability-Adjusted Life Years)	South Sudan	Both	Age-standardized	Colon and rectum cancer	High fasting plasma glucose	Rate	2021	11.5641	19.8901	5.08784
39	DALYs (Disability-Adjusted Life Years)	Azerbaijan	Both	Age-standardized	Colon and rectum cancer	High fasting plasma glucose	Rate	2021	11.5897	18.8421	5.2956
1	DALYs (Disability-Adjusted Life Years)	Democratic People's Republic of Korea	Both	Age-standardized	Colon and rectum cancer	High body-mass index	Rate	2021	11.6262	21.4442	3.936
243	DALYs (Disability-Adjusted Life Years)	Democratic Republic of the Congo	Both	Age-standardized	Colon and rectum cancer	High fasting plasma glucose	Rate	2021	11.6934	20.1246	5.33027
330	DALYs (Disability-Adjusted Life Years)	Mali	Both	Age-standardized	Colon and rectum cancer	High fasting plasma glucose	Rate	2021	11.6966	18.9979	5.67094
11	DALYs (Disability-Adjusted Life Years)	Cambodia	Both	Age-standardized	Colon and rectum cancer	High body-mass index	Rate	2021	11.699	19.8045	4.04803
22	DALYs (Disability-Adjusted Life Years)	Timor-Leste	Both	Age-standardized	Colon and rectum cancer	High fasting plasma glucose	Rate	2021	11.723	19.1391	5.22321
328	DALYs (Disability-Adjusted Life Years)	Guinea-Bissau	Both	Age-standardized	Colon and rectum cancer	High fasting plasma glucose	Rate	2021	11.7932	19.2727	5.64301
320	DALYs (Disability-Adjusted Life Years)	Ethiopia	Both	Age-standardized	Colon and rectum cancer	High body-mass index	Rate	2021	11.8517	19.6747	4.28745
312	DALYs (Disability-Adjusted Life Years)	Central African Republic	Both	Age-standardized	Colon and rectum cancer	High body-mass index	Rate	2021	11.9777	22.157	4.04959
104	DALYs (Disability-Adjusted Life Years)	Austria	Both	Age-standardized	Colon and rectum cancer	High fasting plasma glucose	Rate	2021	12.0455	18.7407	6.30395
309	DALYs (Disability-Adjusted Life Years)	Angola	Both	Age-standardized	Colon and rectum cancer	High body-mass index	Rate	2021	12.078	21.7878	4.41988
28	DALYs (Disability-Adjusted Life Years)	Myanmar	Both	Age-standardized	Colon and rectum cancer	High body-mass index	Rate	2021	12.2091	21.124	4.49542
346	DALYs (Disability-Adjusted Life Years)	Senegal	Both	Age-standardized	Colon and rectum cancer	High fasting plasma glucose	Rate	2021	12.4332	19.994	5.48036
238	DALYs (Disability-Adjusted Life Years)	Angola	Both	Age-standardized	Colon and rectum cancer	High fasting plasma glucose	Rate	2021	12.4499	21.249	5.97299
327	DALYs (Disability-Adjusted Life Years)	Kenya	Both	Age-standardized	Colon and rectum cancer	High body-mass index	Rate	2021	12.5444	21.1567	4.87085
365	DALYs (Disability-Adjusted Life Years)	Ghana	Both	Age-standardized	Colon and rectum cancer	High body-mass index	Rate	2021	12.5851	21.4743	4.87126
173	DALYs (Disability-Adjusted Life Years)	Dominican Republic	Both	Age-standardized	Colon and rectum cancer	High fasting plasma glucose	Rate	2021	12.7991	21.1499	6.25644
276	DALYs (Disability-Adjusted Life Years)	Algeria	Both	Age-standardized	Colon and rectum cancer	High body-mass index	Rate	2021	12.8658	21.0699	5.2831
192	DALYs (Disability-Adjusted Life Years)	Guatemala	Both	Age-standardized	Colon and rectum cancer	High fasting plasma glucose	Rate	2021	12.9984	20.4565	6.50458
341	DALYs (Disability-Adjusted Life Years)	Uganda	Both	Age-standardized	Colon and rectum cancer	High body-mass index	Rate	2021	13.0786	22.4951	4.7378
371	DALYs (Disability-Adjusted Life Years)	Guinea-Bissau	Both	Age-standardized	Colon and rectum cancer	High body-mass index	Rate	2021	13.1169	22.3363	5.21904
251	DALYs (Disability-Adjusted Life Years)	Djibouti	Both	Age-standardized	Colon and rectum cancer	High fasting plasma glucose	Rate	2021	13.2164	23.0448	5.86067
292	DALYs (Disability-Adjusted Life Years)	Oman	Both	Age-standardized	Colon and rectum cancer	High body-mass index	Rate	2021	13.2171	20.918	5.32507
223	DALYs (Disability-Adjusted Life Years)	Syrian Arab Republic	Both	Age-standardized	Colon and rectum cancer	High fasting plasma glucose	Rate	2021	13.3629	22.4532	5.78066
372	DALYs (Disability-Adjusted Life Years)	Liberia	Both	Age-standardized	Colon and rectum cancer	High body-mass index	Rate	2021	13.4293	24.9055	4.53761
236	DALYs (Disability-Adjusted Life Years)	Pakistan	Both	Age-standardized	Colon and rectum cancer	High fasting plasma glucose	Rate	2021	13.6101	21.3147	6.68101
10	DALYs (Disability-Adjusted Life Years)	Indonesia	Both	Age-standardized	Colon and rectum cancer	High body-mass index	Rate	2021	13.8442	23.6544	5.52268
349	DALYs (Disability-Adjusted Life Years)	Sao Tome and Principe	Both	Age-standardized	Colon and rectum cancer	High fasting plasma glucose	Rate	2021	14.1834	23.1357	6.70707
203	DALYs (Disability-Adjusted Life Years)	Iran (Islamic Republic of)	Both	Age-standardized	Colon and rectum cancer	High fasting plasma glucose	Rate	2021	14.2013	21.8394	6.80132
389	DALYs (Disability-Adjusted Life Years)	Sudan	Both	Age-standardized	Colon and rectum cancer	High fasting plasma glucose	Rate	2021	14.241	24.9171	6.49376
83	DALYs (Disability-Adjusted Life Years)	Tajikistan	Both	Age-standardized	Colon and rectum cancer	High body-mass index	Rate	2021	14.2645	24.5482	5.84281
252	DALYs (Disability-Adjusted Life Years)	Ethiopia	Both	Age-standardized	Colon and rectum cancer	High fasting plasma glucose	Rate	2021	14.3252	22.2578	6.90703
13	DALYs (Disability-Adjusted Life Years)	Lao People's Democratic Republic	Both	Age-standardized	Colon and rectum cancer	High body-mass index	Rate	2021	14.4858	26.0311	5.29352
285	DALYs (Disability-Adjusted Life Years)	Botswana	Both	Age-standardized	Colon and rectum cancer	High fasting plasma glucose	Rate	2021	14.5587	24.3277	6.67265
191	DALYs (Disability-Adjusted Life Years)	El Salvador	Both	Age-standardized	Colon and rectum cancer	High fasting plasma glucose	Rate	2021	15.0224	24.7577	7.40182
361	DALYs (Disability-Adjusted Life Years)	Cabo Verde	Both	Age-standardized	Colon and rectum cancer	High body-mass index	Rate	2021	15.2468	24.9509	6.07776
296	DALYs (Disability-Adjusted Life Years)	Yemen	Both	Age-standardized	Colon and rectum cancer	High body-mass index	Rate	2021	15.3971	26.44	5.27706
23	DALYs (Disability-Adjusted Life Years)	Viet Nam	Both	Age-standardized	Colon and rectum cancer	High fasting plasma glucose	Rate	2021	15.4255	25.2819	7.10567
3	DALYs (Disability-Adjusted Life Years)	Democratic People's Republic of Korea	Both	Age-standardized	Colon and rectum cancer	High fasting plasma glucose	Rate	2021	15.7281	28.0053	6.96084
318	DALYs (Disability-Adjusted Life Years)	Cabo Verde	Both	Age-standardized	Colon and rectum cancer	High fasting plasma glucose	Rate	2021	15.7645	25.1741	7.6374
129	DALYs (Disability-Adjusted Life Years)	Republic of Korea	Both	Age-standardized	Colon and rectum cancer	High body-mass index	Rate	2021	15.7721	25.5578	6.10636
224	DALYs (Disability-Adjusted Life Years)	Tunisia	Both	Age-standardized	Colon and rectum cancer	High fasting plasma glucose	Rate	2021	15.8968	26.856	7.60092
241	DALYs (Disability-Adjusted Life Years)	Congo	Both	Age-standardized	Colon and rectum cancer	High fasting plasma glucose	Rate	2021	16.1415	25.9309	7.34693
87	DALYs (Disability-Adjusted Life Years)	Turkmenistan	Both	Age-standardized	Colon and rectum cancer	High body-mass index	Rate	2021	16.2276	27.2354	6.52648
30	DALYs (Disability-Adjusted Life Years)	Solomon Islands	Both	Age-standardized	Colon and rectum cancer	High fasting plasma glucose	Rate	2021	16.2401	27.5274	6.97254
240	DALYs (Disability-Adjusted Life Years)	Central African Republic	Both	Age-standardized	Colon and rectum cancer	High fasting plasma glucose	Rate	2021	16.2618	28.0965	7.60602
344	DALYs (Disability-Adjusted Life Years)	Namibia	Both	Age-standardized	Colon and rectum cancer	High body-mass index	Rate	2021	16.3337	27.3535	6.63821
163	DALYs (Disability-Adjusted Life Years)	Belize	Both	Age-standardized	Colon and rectum cancer	High fasting plasma glucose	Rate	2021	16.4012	25.7125	8.22444
111	DALYs (Disability-Adjusted Life Years)	Iceland	Both	Age-standardized	Colon and rectum cancer	High fasting plasma glucose	Rate	2021	16.5534	25.381	8.14024
71	DALYs (Disability-Adjusted Life Years)	Belarus	Both	Age-standardized	Colon and rectum cancer	High fasting plasma glucose	Rate	2021	16.7042	27.3531	7.96273
90	DALYs (Disability-Adjusted Life Years)	Uzbekistan	Both	Age-standardized	Colon and rectum cancer	High body-mass index	Rate	2021	16.7446	28.3021	6.68814
380	DALYs (Disability-Adjusted Life Years)	San Marino	Both	Age-standardized	Colon and rectum cancer	High fasting plasma glucose	Rate	2021	16.8519	29.3561	7.37362
322	DALYs (Disability-Adjusted Life Years)	Comoros	Both	Age-standardized	Colon and rectum cancer	High body-mass index	Rate	2021	16.9694	30.5764	6.12763
339	DALYs (Disability-Adjusted Life Years)	United Republic of Tanzania	Both	Age-standardized	Colon and rectum cancer	High body-mass index	Rate	2021	16.9755	29.3257	6.49926
202	DALYs (Disability-Adjusted Life Years)	Egypt	Both	Age-standardized	Colon and rectum cancer	High fasting plasma glucose	Rate	2021	17.0728	27.0919	8.36763
42	DALYs (Disability-Adjusted Life Years)	Kazakhstan	Both	Age-standardized	Colon and rectum cancer	High fasting plasma glucose	Rate	2021	17.1657	26.9284	8.35119
7	DALYs (Disability-Adjusted Life Years)	Cambodia	Both	Age-standardized	Colon and rectum cancer	High fasting plasma glucose	Rate	2021	17.2611	27.4498	7.55986
286	DALYs (Disability-Adjusted Life Years)	South Africa	Both	Age-standardized	Colon and rectum cancer	High fasting plasma glucose	Rate	2021	17.2906	26.4124	8.1371
16	DALYs (Disability-Adjusted Life Years)	Philippines	Both	Age-standardized	Colon and rectum cancer	High fasting plasma glucose	Rate	2021	17.3306	27.1142	8.1442
9	DALYs (Disability-Adjusted Life Years)	Indonesia	Both	Age-standardized	Colon and rectum cancer	High fasting plasma glucose	Rate	2021	17.3539	28.6976	8.51223
228	DALYs (Disability-Adjusted Life Years)	Haiti	Both	Age-standardized	Colon and rectum cancer	High body-mass index	Rate	2021	17.4566	31.001	6.6825
369	DALYs (Disability-Adjusted Life Years)	Mauritania	Both	Age-standardized	Colon and rectum cancer	High body-mass index	Rate	2021	17.5823	29.7301	6.68867
189	DALYs (Disability-Adjusted Life Years)	Colombia	Both	Age-standardized	Colon and rectum cancer	High fasting plasma glucose	Rate	2021	17.6226	28.0819	8.40184
145	DALYs (Disability-Adjusted Life Years)	Switzerland	Both	Age-standardized	Colon and rectum cancer	High fasting plasma glucose	Rate	2021	17.6503	27.7359	8.59272
110	DALYs (Disability-Adjusted Life Years)	France	Both	Age-standardized	Colon and rectum cancer	High fasting plasma glucose	Rate	2021	17.7614	27.7145	8.82409
260	DALYs (Disability-Adjusted Life Years)	Honduras	Both	Age-standardized	Colon and rectum cancer	High body-mass index	Rate	2021	17.8851	30.0704	7.47871
36	DALYs (Disability-Adjusted Life Years)	Tonga	Both	Age-standardized	Colon and rectum cancer	High fasting plasma glucose	Rate	2021	17.9678	28.6883	8.98256
367	DALYs (Disability-Adjusted Life Years)	Cook Islands	Both	Age-standardized	Colon and rectum cancer	High fasting plasma glucose	Rate	2021	17.9888	28.2312	9.28728
287	DALYs (Disability-Adjusted Life Years)	Lesotho	Both	Age-standardized	Colon and rectum cancer	High fasting plasma glucose	Rate	2021	18.0657	31.5776	8.16015
197	DALYs (Disability-Adjusted Life Years)	Venezuela (Bolivarian Republic of)	Both	Age-standardized	Colon and rectum cancer	High fasting plasma glucose	Rate	2021	18.4493	30.7131	8.5462
187	DALYs (Disability-Adjusted Life Years)	Ecuador	Both	Age-standardized	Colon and rectum cancer	High fasting plasma glucose	Rate	2021	18.767	30.0731	9.59865
73	DALYs (Disability-Adjusted Life Years)	Lithuania	Both	Age-standardized	Colon and rectum cancer	High fasting plasma glucose	Rate	2021	18.9612	29.7395	9.55402
386	DALYs (Disability-Adjusted Life Years)	Sao Tome and Principe	Both	Age-standardized	Colon and rectum cancer	High body-mass index	Rate	2021	18.9621	30.7129	7.63205
41	DALYs (Disability-Adjusted Life Years)	Armenia	Both	Age-standardized	Colon and rectum cancer	High fasting plasma glucose	Rate	2021	19.0584	29.0943	9.25719
217	DALYs (Disability-Adjusted Life Years)	Saudi Arabia	Both	Age-standardized	Colon and rectum cancer	High fasting plasma glucose	Rate	2021	19.2142	29.638	9.1847
85	DALYs (Disability-Adjusted Life Years)	Ukraine	Both	Age-standardized	Colon and rectum cancer	High fasting plasma glucose	Rate	2021	19.271	31.5615	9.44273
96	DALYs (Disability-Adjusted Life Years)	Belgium	Both	Age-standardized	Colon and rectum cancer	High fasting plasma glucose	Rate	2021	19.3382	30.235	9.965
199	DALYs (Disability-Adjusted Life Years)	Paraguay	Both	Age-standardized	Colon and rectum cancer	High fasting plasma glucose	Rate	2021	19.4077	31.5314	9.32339
387	DALYs (Disability-Adjusted Life Years)	Tuvalu	Both	Age-standardized	Colon and rectum cancer	High fasting plasma glucose	Rate	2021	19.4154	31.2533	8.94838
303	DALYs (Disability-Adjusted Life Years)	Zimbabwe	Both	Age-standardized	Colon and rectum cancer	High fasting plasma glucose	Rate	2021	19.4833	31.6432	9.31874
204	DALYs (Disability-Adjusted Life Years)	Iraq	Both	Age-standardized	Colon and rectum cancer	High fasting plasma glucose	Rate	2021	19.6123	32.3199	9.59337
109	DALYs (Disability-Adjusted Life Years)	Greece	Both	Age-standardized	Colon and rectum cancer	High fasting plasma glucose	Rate	2021	19.6339	30.5474	9.55641
315	DALYs (Disability-Adjusted Life Years)	Congo	Both	Age-standardized	Colon and rectum cancer	High body-mass index	Rate	2021	19.8523	34.3396	7.36934
279	DALYs (Disability-Adjusted Life Years)	Zambia	Both	Age-standardized	Colon and rectum cancer	High fasting plasma glucose	Rate	2021	19.866	38.0984	8.61356
40	DALYs (Disability-Adjusted Life Years)	Georgia	Both	Age-standardized	Colon and rectum cancer	High fasting plasma glucose	Rate	2021	19.9482	31.4077	9.52206
95	DALYs (Disability-Adjusted Life Years)	Albania	Both	Age-standardized	Colon and rectum cancer	High body-mass index	Rate	2021	20.19	34.2796	8.57428
359	DALYs (Disability-Adjusted Life Years)	Cameroon	Both	Age-standardized	Colon and rectum cancer	High body-mass index	Rate	2021	20.2232	35.0982	7.30023
4	DALYs (Disability-Adjusted Life Years)	China	Both	Age-standardized	Colon and rectum cancer	High fasting plasma glucose	Rate	2021	20.2466	31.6361	9.92919
8	DALYs (Disability-Adjusted Life Years)	Lao People's Democratic Republic	Both	Age-standardized	Colon and rectum cancer	High fasting plasma glucose	Rate	2021	20.3084	34.2556	8.95131
141	DALYs (Disability-Adjusted Life Years)	Sweden	Both	Age-standardized	Colon and rectum cancer	High fasting plasma glucose	Rate	2021	20.4829	31.861	9.81506
107	DALYs (Disability-Adjusted Life Years)	Finland	Both	Age-standardized	Colon and rectum cancer	High fasting plasma glucose	Rate	2021	20.5359	32.4027	10.3638
114	DALYs (Disability-Adjusted Life Years)	Ireland	Both	Age-standardized	Colon and rectum cancer	High fasting plasma glucose	Rate	2021	20.5494	32.3494	10.2539
125	DALYs (Disability-Adjusted Life Years)	Japan	Both	Age-standardized	Colon and rectum cancer	High body-mass index	Rate	2021	20.6116	32.4874	8.17441
103	DALYs (Disability-Adjusted Life Years)	Denmark	Both	Age-standardized	Colon and rectum cancer	High fasting plasma glucose	Rate	2021	20.6476	32.0663	10.4847
161	DALYs (Disability-Adjusted Life Years)	Canada	Both	Age-standardized	Colon and rectum cancer	High fasting plasma glucose	Rate	2021	20.689	31.8838	10.3053
267	DALYs (Disability-Adjusted Life Years)	Nicaragua	Both	Age-standardized	Colon and rectum cancer	High body-mass index	Rate	2021	20.7849	33.5871	9.05383
98	DALYs (Disability-Adjusted Life Years)	Cyprus	Both	Age-standardized	Colon and rectum cancer	High fasting plasma glucose	Rate	2021	20.8848	33.482	10.0936
89	DALYs (Disability-Adjusted Life Years)	Republic of Korea	Both	Age-standardized	Colon and rectum cancer	High fasting plasma glucose	Rate	2021	20.9468	32.2938	9.88768
32	DALYs (Disability-Adjusted Life Years)	Philippines	Both	Age-standardized	Colon and rectum cancer	High body-mass index	Rate	2021	21.1917	34.0716	8.54582
198	DALYs (Disability-Adjusted Life Years)	Brazil	Both	Age-standardized	Colon and rectum cancer	High fasting plasma glucose	Rate	2021	21.3016	31.8559	10.8668
15	DALYs (Disability-Adjusted Life Years)	Myanmar	Both	Age-standardized	Colon and rectum cancer	High fasting plasma glucose	Rate	2021	21.3521	35.9401	9.89826
151	DALYs (Disability-Adjusted Life Years)	United Kingdom	Both	Age-standardized	Colon and rectum cancer	High fasting plasma glucose	Rate	2021	21.4531	33.3098	10.5357
181	DALYs (Disability-Adjusted Life Years)	Jamaica	Both	Age-standardized	Colon and rectum cancer	High fasting plasma glucose	Rate	2021	21.5293	36.296	10.4425
206	DALYs (Disability-Adjusted Life Years)	Kuwait	Both	Age-standardized	Colon and rectum cancer	High fasting plasma glucose	Rate	2021	21.5871	33.7406	11.1742
164	DALYs (Disability-Adjusted Life Years)	Switzerland	Both	Age-standardized	Colon and rectum cancer	High body-mass index	Rate	2021	21.6656	35.5698	9.15376
82	DALYs (Disability-Adjusted Life Years)	Mongolia	Both	Age-standardized	Colon and rectum cancer	High body-mass index	Rate	2021	21.6719	36.5342	8.73102
117	DALYs (Disability-Adjusted Life Years)	Italy	Both	Age-standardized	Colon and rectum cancer	High fasting plasma glucose	Rate	2021	21.6872	32.6624	11.0267
194	DALYs (Disability-Adjusted Life Years)	Mexico	Both	Age-standardized	Colon and rectum cancer	High fasting plasma glucose	Rate	2021	21.771	33.0349	11.2773
196	DALYs (Disability-Adjusted Life Years)	Panama	Both	Age-standardized	Colon and rectum cancer	High fasting plasma glucose	Rate	2021	21.8549	34.9513	10.7701
128	DALYs (Disability-Adjusted Life Years)	Singapore	Both	Age-standardized	Colon and rectum cancer	High body-mass index	Rate	2021	21.9805	35.5493	9.17588
80	DALYs (Disability-Adjusted Life Years)	Latvia	Both	Age-standardized	Colon and rectum cancer	High fasting plasma glucose	Rate	2021	22.1282	34.8832	10.8621
263	DALYs (Disability-Adjusted Life Years)	Guatemala	Both	Age-standardized	Colon and rectum cancer	High body-mass index	Rate	2021	22.3913	37.0212	9.69817
182	DALYs (Disability-Adjusted Life Years)	Saint Lucia	Both	Age-standardized	Colon and rectum cancer	High fasting plasma glucose	Rate	2021	22.7487	36.1265	11.4262
345	DALYs (Disability-Adjusted Life Years)	Botswana	Both	Age-standardized	Colon and rectum cancer	High body-mass index	Rate	2021	23.0796	39.8319	9.17032
136	DALYs (Disability-Adjusted Life Years)	Malta	Both	Age-standardized	Colon and rectum cancer	High fasting plasma glucose	Rate	2021	23.1143	36.4835	11.5644
297	DALYs (Disability-Adjusted Life Years)	Tunisia	Both	Age-standardized	Colon and rectum cancer	High body-mass index	Rate	2021	23.198	40.678	9.69305
407	DALYs (Disability-Adjusted Life Years)	Sudan	Both	Age-standardized	Colon and rectum cancer	High body-mass index	Rate	2021	23.2026	41.2396	9.41105
220	DALYs (Disability-Adjusted Life Years)	Dominican Republic	Both	Age-standardized	Colon and rectum cancer	High body-mass index	Rate	2021	23.2545	38.7286	9.40371
282	DALYs (Disability-Adjusted Life Years)	Iraq	Both	Age-standardized	Colon and rectum cancer	High body-mass index	Rate	2021	23.4238	39.1628	9.90075
396	DALYs (Disability-Adjusted Life Years)	Cook Islands	Both	Age-standardized	Colon and rectum cancer	High body-mass index	Rate	2021	23.4474	37.9274	11.0146
342	DALYs (Disability-Adjusted Life Years)	Zambia	Both	Age-standardized	Colon and rectum cancer	High body-mass index	Rate	2021	23.5542	50.4165	8.21459
88	DALYs (Disability-Adjusted Life Years)	Australia	Both	Age-standardized	Colon and rectum cancer	High fasting plasma glucose	Rate	2021	23.5698	35.1102	12.073
77	DALYs (Disability-Adjusted Life Years)	Estonia	Both	Age-standardized	Colon and rectum cancer	High fasting plasma glucose	Rate	2021	23.6012	36.8301	11.7797
75	DALYs (Disability-Adjusted Life Years)	Kyrgyzstan	Both	Age-standardized	Colon and rectum cancer	High body-mass index	Rate	2021	23.6786	37.1678	9.90052
211	DALYs (Disability-Adjusted Life Years)	Morocco	Both	Age-standardized	Colon and rectum cancer	High fasting plasma glucose	Rate	2021	23.7271	38.113	11.0995
37	DALYs (Disability-Adjusted Life Years)	Vanuatu	Both	Age-standardized	Colon and rectum cancer	High fasting plasma glucose	Rate	2021	23.7373	38.4122	11.6141
239	DALYs (Disability-Adjusted Life Years)	Equatorial Guinea	Both	Age-standardized	Colon and rectum cancer	High fasting plasma glucose	Rate	2021	23.8146	40.8144	11.47
186	DALYs (Disability-Adjusted Life Years)	Bolivia (Plurinational State of)	Both	Age-standardized	Colon and rectum cancer	High fasting plasma glucose	Rate	2021	23.9974	40.797	10.4782
115	DALYs (Disability-Adjusted Life Years)	Germany	Both	Age-standardized	Colon and rectum cancer	High fasting plasma glucose	Rate	2021	24.1396	37.6767	11.4544
2	DALYs (Disability-Adjusted Life Years)	China	Both	Age-standardized	Colon and rectum cancer	High body-mass index	Rate	2021	24.2206	40.6887	9.97561
275	DALYs (Disability-Adjusted Life Years)	Iran (Islamic Republic of)	Both	Age-standardized	Colon and rectum cancer	High body-mass index	Rate	2021	24.2622	38.5284	10.4184
19	DALYs (Disability-Adjusted Life Years)	Thailand	Both	Age-standardized	Colon and rectum cancer	High fasting plasma glucose	Rate	2021	24.2903	41.3655	11.2951
116	DALYs (Disability-Adjusted Life Years)	Israel	Both	Age-standardized	Colon and rectum cancer	High fasting plasma glucose	Rate	2021	24.3767	38.825	12.2698
66	DALYs (Disability-Adjusted Life Years)	Azerbaijan	Both	Age-standardized	Colon and rectum cancer	High body-mass index	Rate	2021	24.4524	40.7499	10.4251
150	DALYs (Disability-Adjusted Life Years)	Chile	Both	Age-standardized	Colon and rectum cancer	High fasting plasma glucose	Rate	2021	24.6485	37.6883	12.7117
289	DALYs (Disability-Adjusted Life Years)	Morocco	Both	Age-standardized	Colon and rectum cancer	High body-mass index	Rate	2021	24.7086	44.2417	9.44128
179	DALYs (Disability-Adjusted Life Years)	Haiti	Both	Age-standardized	Colon and rectum cancer	High fasting plasma glucose	Rate	2021	24.7352	41.8534	10.9772
254	DALYs (Disability-Adjusted Life Years)	Peru	Both	Age-standardized	Colon and rectum cancer	High body-mass index	Rate	2021	24.7382	42.993	10.7026
92	DALYs (Disability-Adjusted Life Years)	Singapore	Both	Age-standardized	Colon and rectum cancer	High fasting plasma glucose	Rate	2021	24.7843	37.9079	12.756
81	DALYs (Disability-Adjusted Life Years)	Russian Federation	Both	Age-standardized	Colon and rectum cancer	High fasting plasma glucose	Rate	2021	24.8378	37.52	12.6478
99	DALYs (Disability-Adjusted Life Years)	Andorra	Both	Age-standardized	Colon and rectum cancer	High fasting plasma glucose	Rate	2021	24.9686	40.5538	11.1417
205	DALYs (Disability-Adjusted Life Years)	Jordan	Both	Age-standardized	Colon and rectum cancer	High fasting plasma glucose	Rate	2021	24.9689	40.1496	11.8016
310	DALYs (Disability-Adjusted Life Years)	Equatorial Guinea	Both	Age-standardized	Colon and rectum cancer	High body-mass index	Rate	2021	25.2058	46.9255	9.83434
207	DALYs (Disability-Adjusted Life Years)	Lebanon	Both	Age-standardized	Colon and rectum cancer	High fasting plasma glucose	Rate	2021	25.6904	39.6498	12.422
35	DALYs (Disability-Adjusted Life Years)	Samoa	Both	Age-standardized	Colon and rectum cancer	High fasting plasma glucose	Rate	2021	25.8387	40.8925	12.6788
61	DALYs (Disability-Adjusted Life Years)	Vanuatu	Both	Age-standardized	Colon and rectum cancer	High body-mass index	Rate	2021	25.8548	43.3154	10.034
59	DALYs (Disability-Adjusted Life Years)	Solomon Islands	Both	Age-standardized	Colon and rectum cancer	High body-mass index	Rate	2021	25.967	44.0381	9.60467
26	DALYs (Disability-Adjusted Life Years)	Kiribati	Both	Age-standardized	Colon and rectum cancer	High fasting plasma glucose	Rate	2021	26.1444	40.8798	12.9755
288	DALYs (Disability-Adjusted Life Years)	Eswatini	Both	Age-standardized	Colon and rectum cancer	High fasting plasma glucose	Rate	2021	26.2785	46.5239	11.2385
225	DALYs (Disability-Adjusted Life Years)	Turkey	Both	Age-standardized	Colon and rectum cancer	High fasting plasma glucose	Rate	2021	26.3834	41.3185	12.7315
143	DALYs (Disability-Adjusted Life Years)	Norway	Both	Age-standardized	Colon and rectum cancer	High fasting plasma glucose	Rate	2021	26.5476	39.3137	13.708
183	DALYs (Disability-Adjusted Life Years)	Saint Vincent and the Grenadines	Both	Age-standardized	Colon and rectum cancer	High fasting plasma glucose	Rate	2021	26.6007	41.6408	13.5919
135	DALYs (Disability-Adjusted Life Years)	Luxembourg	Both	Age-standardized	Colon and rectum cancer	High fasting plasma glucose	Rate	2021	26.7636	41.339	13.496
139	DALYs (Disability-Adjusted Life Years)	Netherlands	Both	Age-standardized	Colon and rectum cancer	High fasting plasma glucose	Rate	2021	26.9555	41.1453	13.7437
86	DALYs (Disability-Adjusted Life Years)	Japan	Both	Age-standardized	Colon and rectum cancer	High fasting plasma glucose	Rate	2021	26.9868	40.5605	13.8992
78	DALYs (Disability-Adjusted Life Years)	Republic of Moldova	Both	Age-standardized	Colon and rectum cancer	High fasting plasma glucose	Rate	2021	27.0233	41.8941	13.4784
299	DALYs (Disability-Adjusted Life Years)	Syrian Arab Republic	Both	Age-standardized	Colon and rectum cancer	High body-mass index	Rate	2021	27.3572	45.7714	10.9958
231	DALYs (Disability-Adjusted Life Years)	Saint Lucia	Both	Age-standardized	Colon and rectum cancer	High body-mass index	Rate	2021	27.6817	45.4675	11.9264
31	DALYs (Disability-Adjusted Life Years)	Thailand	Both	Age-standardized	Colon and rectum cancer	High body-mass index	Rate	2021	27.8216	47.534	10.9611
132	DALYs (Disability-Adjusted Life Years)	Cyprus	Both	Age-standardized	Colon and rectum cancer	High body-mass index	Rate	2021	27.956	46.9177	11.9394
200	DALYs (Disability-Adjusted Life Years)	Bahrain	Both	Age-standardized	Colon and rectum cancer	High fasting plasma glucose	Rate	2021	27.9618	43.8218	12.9786
69	DALYs (Disability-Adjusted Life Years)	Slovenia	Both	Age-standardized	Colon and rectum cancer	High fasting plasma glucose	Rate	2021	28.2015	45.1479	13.9312
133	DALYs (Disability-Adjusted Life Years)	Austria	Both	Age-standardized	Colon and rectum cancer	High body-mass index	Rate	2021	28.3834	47.6658	11.795
25	DALYs (Disability-Adjusted Life Years)	Fiji	Both	Age-standardized	Colon and rectum cancer	High fasting plasma glucose	Rate	2021	28.7086	45.939	13.8237
208	DALYs (Disability-Adjusted Life Years)	Libya	Both	Age-standardized	Colon and rectum cancer	High fasting plasma glucose	Rate	2021	28.858	48.7292	12.6801
358	DALYs (Disability-Adjusted Life Years)	Greenland	Both	Age-standardized	Colon and rectum cancer	High fasting plasma glucose	Rate	2021	29.1709	48.1209	14.2177
242	DALYs (Disability-Adjusted Life Years)	Gabon	Both	Age-standardized	Colon and rectum cancer	High fasting plasma glucose	Rate	2021	29.2894	47.8677	13.6163
230	DALYs (Disability-Adjusted Life Years)	Saint Vincent and the Grenadines	Both	Age-standardized	Colon and rectum cancer	High body-mass index	Rate	2021	29.3639	47.7183	12.4942
138	DALYs (Disability-Adjusted Life Years)	Finland	Both	Age-standardized	Colon and rectum cancer	High body-mass index	Rate	2021	29.4624	49.5864	12.6126
165	DALYs (Disability-Adjusted Life Years)	Antigua and Barbuda	Both	Age-standardized	Colon and rectum cancer	High fasting plasma glucose	Rate	2021	29.699	45.1937	14.7174
400	DALYs (Disability-Adjusted Life Years)	San Marino	Both	Age-standardized	Colon and rectum cancer	High body-mass index	Rate	2021	30.0533	53.7982	11.3744
362	DALYs (Disability-Adjusted Life Years)	Guam	Both	Age-standardized	Colon and rectum cancer	High fasting plasma glucose	Rate	2021	30.2877	46.5596	15.1276
190	DALYs (Disability-Adjusted Life Years)	Costa Rica	Both	Age-standardized	Colon and rectum cancer	High fasting plasma glucose	Rate	2021	30.3446	47.92	14.8973
261	DALYs (Disability-Adjusted Life Years)	El Salvador	Both	Age-standardized	Colon and rectum cancer	High body-mass index	Rate	2021	30.6669	50.7324	13.3928
144	DALYs (Disability-Adjusted Life Years)	Iceland	Both	Age-standardized	Colon and rectum cancer	High body-mass index	Rate	2021	30.7273	51.1665	13.2906
249	DALYs (Disability-Adjusted Life Years)	Ecuador	Both	Age-standardized	Colon and rectum cancer	High body-mass index	Rate	2021	30.7717	50.1839	13.0756
29	DALYs (Disability-Adjusted Life Years)	Micronesia (Federated States of)	Both	Age-standardized	Colon and rectum cancer	High fasting plasma glucose	Rate	2021	30.9398	51.9888	14.1933
137	DALYs (Disability-Adjusted Life Years)	Spain	Both	Age-standardized	Colon and rectum cancer	High fasting plasma glucose	Rate	2021	30.9953	48.3179	15.3113
60	DALYs (Disability-Adjusted Life Years)	Tonga	Both	Age-standardized	Colon and rectum cancer	High body-mass index	Rate	2021	31.1698	49.1066	14.603
274	DALYs (Disability-Adjusted Life Years)	Paraguay	Both	Age-standardized	Colon and rectum cancer	High body-mass index	Rate	2021	31.3416	53.5116	13.6465
300	DALYs (Disability-Adjusted Life Years)	Afghanistan	Both	Age-standardized	Colon and rectum cancer	High body-mass index	Rate	2021	31.3822	59.3958	10.2418
353	DALYs (Disability-Adjusted Life Years)	Zimbabwe	Both	Age-standardized	Colon and rectum cancer	High body-mass index	Rate	2021	31.4324	52.5451	12.3933
214	DALYs (Disability-Adjusted Life Years)	Palestine	Both	Age-standardized	Colon and rectum cancer	High fasting plasma glucose	Rate	2021	31.5515	48.6586	14.5157
184	DALYs (Disability-Adjusted Life Years)	Trinidad and Tobago	Both	Age-standardized	Colon and rectum cancer	High fasting plasma glucose	Rate	2021	31.5883	51.7707	15.9933
152	DALYs (Disability-Adjusted Life Years)	Israel	Both	Age-standardized	Colon and rectum cancer	High body-mass index	Rate	2021	31.7262	52.4321	13.9195
185	DALYs (Disability-Adjusted Life Years)	Suriname	Both	Age-standardized	Colon and rectum cancer	High fasting plasma glucose	Rate	2021	31.8147	49.6666	15.8282
160	DALYs (Disability-Adjusted Life Years)	Sweden	Both	Age-standardized	Colon and rectum cancer	High body-mass index	Rate	2021	31.9902	53.0981	13.7717
91	DALYs (Disability-Adjusted Life Years)	New Zealand	Both	Age-standardized	Colon and rectum cancer	High fasting plasma glucose	Rate	2021	32.0321	48.7181	16.1048
244	DALYs (Disability-Adjusted Life Years)	Suriname	Both	Age-standardized	Colon and rectum cancer	High body-mass index	Rate	2021	32.0714	53.6988	13.5777
253	DALYs (Disability-Adjusted Life Years)	Colombia	Both	Age-standardized	Colon and rectum cancer	High body-mass index	Rate	2021	32.2317	53.7117	13.5004
218	DALYs (Disability-Adjusted Life Years)	Belize	Both	Age-standardized	Colon and rectum cancer	High body-mass index	Rate	2021	32.3594	50.5257	14.3628
48	DALYs (Disability-Adjusted Life Years)	Kazakhstan	Both	Age-standardized	Colon and rectum cancer	High body-mass index	Rate	2021	32.4358	53.2439	14.2115
166	DALYs (Disability-Adjusted Life Years)	United States of America	Both	Age-standardized	Colon and rectum cancer	High fasting plasma glucose	Rate	2021	32.5814	48.3182	16.8438
229	DALYs (Disability-Adjusted Life Years)	Afghanistan	Both	Age-standardized	Colon and rectum cancer	High fasting plasma glucose	Rate	2021	32.6596	59.2	12.1666
131	DALYs (Disability-Adjusted Life Years)	Belgium	Both	Age-standardized	Colon and rectum cancer	High body-mass index	Rate	2021	33.1254	54.8471	14.0597
226	DALYs (Disability-Adjusted Life Years)	United Arab Emirates	Both	Age-standardized	Colon and rectum cancer	High fasting plasma glucose	Rate	2021	33.1536	52.1626	15.1938
382	DALYs (Disability-Adjusted Life Years)	Tokelau	Both	Age-standardized	Colon and rectum cancer	High fasting plasma glucose	Rate	2021	33.2551	51.1794	17.4383
259	DALYs (Disability-Adjusted Life Years)	Mexico	Both	Age-standardized	Colon and rectum cancer	High body-mass index	Rate	2021	33.3447	52.9176	14.906
154	DALYs (Disability-Adjusted Life Years)	Malta	Both	Age-standardized	Colon and rectum cancer	High body-mass index	Rate	2021	33.4396	56.2843	14.4286
24	DALYs (Disability-Adjusted Life Years)	Kiribati	Both	Age-standardized	Colon and rectum cancer	High body-mass index	Rate	2021	33.5354	54.2159	13.9298
172	DALYs (Disability-Adjusted Life Years)	Dominica	Both	Age-standardized	Colon and rectum cancer	High fasting plasma glucose	Rate	2021	33.6384	52.825	16.9686
390	DALYs (Disability-Adjusted Life Years)	United States Virgin Islands	Both	Age-standardized	Colon and rectum cancer	High fasting plasma glucose	Rate	2021	33.6603	54.595	16.8545
363	DALYs (Disability-Adjusted Life Years)	Bermuda	Both	Age-standardized	Colon and rectum cancer	High fasting plasma glucose	Rate	2021	33.7611	53.0822	17.0094
215	DALYs (Disability-Adjusted Life Years)	Qatar	Both	Age-standardized	Colon and rectum cancer	High fasting plasma glucose	Rate	2021	33.8586	52.6927	17.1568
155	DALYs (Disability-Adjusted Life Years)	Italy	Both	Age-standardized	Colon and rectum cancer	High body-mass index	Rate	2021	33.8859	55.2694	14.3034
146	DALYs (Disability-Adjusted Life Years)	Portugal	Both	Age-standardized	Colon and rectum cancer	High fasting plasma glucose	Rate	2021	34.0103	52.0422	16.8682
159	DALYs (Disability-Adjusted Life Years)	Argentina	Both	Age-standardized	Colon and rectum cancer	High fasting plasma glucose	Rate	2021	34.1186	52.0313	17.0061
332	DALYs (Disability-Adjusted Life Years)	Mauritius	Both	Age-standardized	Colon and rectum cancer	High body-mass index	Rate	2021	34.3457	54.9541	14.5621
257	DALYs (Disability-Adjusted Life Years)	Mauritius	Both	Age-standardized	Colon and rectum cancer	High fasting plasma glucose	Rate	2021	34.6303	52.1264	17.4284
293	DALYs (Disability-Adjusted Life Years)	Saudi Arabia	Both	Age-standardized	Colon and rectum cancer	High body-mass index	Rate	2021	35.0291	55.1935	15.5144
250	DALYs (Disability-Adjusted Life Years)	Bolivia (Plurinational State of)	Both	Age-standardized	Colon and rectum cancer	High body-mass index	Rate	2021	35.1657	61.446	13.9021
167	DALYs (Disability-Adjusted Life Years)	Cuba	Both	Age-standardized	Colon and rectum cancer	High fasting plasma glucose	Rate	2021	35.2481	56.5707	17.2406
142	DALYs (Disability-Adjusted Life Years)	France	Both	Age-standardized	Colon and rectum cancer	High body-mass index	Rate	2021	35.2921	58.4552	14.9618
17	DALYs (Disability-Adjusted Life Years)	Malaysia	Both	Age-standardized	Colon and rectum cancer	High body-mass index	Rate	2021	35.352	56.3175	14.6439
383	DALYs (Disability-Adjusted Life Years)	Saint Kitts and Nevis	Both	Age-standardized	Colon and rectum cancer	High fasting plasma glucose	Rate	2021	35.5845	55.7027	17.7644
149	DALYs (Disability-Adjusted Life Years)	Luxembourg	Both	Age-standardized	Colon and rectum cancer	High body-mass index	Rate	2021	35.7255	57.7589	15.8884
178	DALYs (Disability-Adjusted Life Years)	Grenada	Both	Age-standardized	Colon and rectum cancer	High fasting plasma glucose	Rate	2021	35.8429	56.1385	17.6552
45	DALYs (Disability-Adjusted Life Years)	Fiji	Both	Age-standardized	Colon and rectum cancer	High body-mass index	Rate	2021	35.9296	58.5357	15.3446
370	DALYs (Disability-Adjusted Life Years)	Niue	Both	Age-standardized	Colon and rectum cancer	High fasting plasma glucose	Rate	2021	35.948	54.7503	18.547
222	DALYs (Disability-Adjusted Life Years)	Guyana	Both	Age-standardized	Colon and rectum cancer	High body-mass index	Rate	2021	36.0594	60.6968	15.8364
272	DALYs (Disability-Adjusted Life Years)	Brazil	Both	Age-standardized	Colon and rectum cancer	High body-mass index	Rate	2021	36.1636	57.771	15.2664
180	DALYs (Disability-Adjusted Life Years)	Guyana	Both	Age-standardized	Colon and rectum cancer	High fasting plasma glucose	Rate	2021	36.3384	57.3778	18.5886
347	DALYs (Disability-Adjusted Life Years)	Lesotho	Both	Age-standardized	Colon and rectum cancer	High body-mass index	Rate	2021	36.645	65.0286	14.0589
64	DALYs (Disability-Adjusted Life Years)	Montenegro	Both	Age-standardized	Colon and rectum cancer	High fasting plasma glucose	Rate	2021	36.7617	57.5029	18.6267
158	DALYs (Disability-Adjusted Life Years)	Norway	Both	Age-standardized	Colon and rectum cancer	High body-mass index	Rate	2021	36.7737	59.5473	15.9456
375	DALYs (Disability-Adjusted Life Years)	Palau	Both	Age-standardized	Colon and rectum cancer	High fasting plasma glucose	Rate	2021	36.9012	56.9308	17.5589
277	DALYs (Disability-Adjusted Life Years)	Bahrain	Both	Age-standardized	Colon and rectum cancer	High body-mass index	Rate	2021	36.9645	60.0747	15.7331
348	DALYs (Disability-Adjusted Life Years)	South Africa	Both	Age-standardized	Colon and rectum cancer	High body-mass index	Rate	2021	36.986	57.5022	15.66
269	DALYs (Disability-Adjusted Life Years)	Venezuela (Bolivarian Republic of)	Both	Age-standardized	Colon and rectum cancer	High body-mass index	Rate	2021	37.0776	62.5093	15.3023
130	DALYs (Disability-Adjusted Life Years)	Andorra	Both	Age-standardized	Colon and rectum cancer	High body-mass index	Rate	2021	37.1819	66.8038	14.6015
283	DALYs (Disability-Adjusted Life Years)	Lebanon	Both	Age-standardized	Colon and rectum cancer	High body-mass index	Rate	2021	37.4318	59.1855	15.5263
284	DALYs (Disability-Adjusted Life Years)	Jordan	Both	Age-standardized	Colon and rectum cancer	High body-mass index	Rate	2021	37.5308	60.8611	16.2071
381	DALYs (Disability-Adjusted Life Years)	Puerto Rico	Both	Age-standardized	Colon and rectum cancer	High fasting plasma glucose	Rate	2021	37.6454	58.6604	19.4454
67	DALYs (Disability-Adjusted Life Years)	Romania	Both	Age-standardized	Colon and rectum cancer	High fasting plasma glucose	Rate	2021	37.8456	57.485	19.4124
374	DALYs (Disability-Adjusted Life Years)	Monaco	Both	Age-standardized	Colon and rectum cancer	High fasting plasma glucose	Rate	2021	37.858	61.5842	19.7747
311	DALYs (Disability-Adjusted Life Years)	Gabon	Both	Age-standardized	Colon and rectum cancer	High body-mass index	Rate	2021	37.8594	66.5949	15.4831
148	DALYs (Disability-Adjusted Life Years)	Ireland	Both	Age-standardized	Colon and rectum cancer	High body-mass index	Rate	2021	37.9142	64.0625	16.2682
280	DALYs (Disability-Adjusted Life Years)	Kuwait	Both	Age-standardized	Colon and rectum cancer	High body-mass index	Rate	2021	38.0793	61.0825	17.9901
140	DALYs (Disability-Adjusted Life Years)	Greece	Both	Age-standardized	Colon and rectum cancer	High body-mass index	Rate	2021	38.543	63.3148	16.0881
6	DALYs (Disability-Adjusted Life Years)	Taiwan (Province of China)	Both	Age-standardized	Colon and rectum cancer	High fasting plasma glucose	Rate	2021	38.6044	59.0311	19.1821
404	DALYs (Disability-Adjusted Life Years)	Tokelau	Both	Age-standardized	Colon and rectum cancer	High body-mass index	Rate	2021	38.7113	62.3193	17.2747
170	DALYs (Disability-Adjusted Life Years)	Bahamas	Both	Age-standardized	Colon and rectum cancer	High fasting plasma glucose	Rate	2021	38.9221	60.4999	18.0154
278	DALYs (Disability-Adjusted Life Years)	Egypt	Both	Age-standardized	Colon and rectum cancer	High body-mass index	Rate	2021	38.9775	61.1949	17.4717
266	DALYs (Disability-Adjusted Life Years)	Panama	Both	Age-standardized	Colon and rectum cancer	High body-mass index	Rate	2021	38.9899	64.2486	17.1459
12	DALYs (Disability-Adjusted Life Years)	Malaysia	Both	Age-standardized	Colon and rectum cancer	High fasting plasma glucose	Rate	2021	39.0104	61.0739	19.4878
68	DALYs (Disability-Adjusted Life Years)	Armenia	Both	Age-standardized	Colon and rectum cancer	High body-mass index	Rate	2021	39.0398	63.0135	16.7786
70	DALYs (Disability-Adjusted Life Years)	Georgia	Both	Age-standardized	Colon and rectum cancer	High body-mass index	Rate	2021	39.1986	63.7802	17.0501
147	DALYs (Disability-Adjusted Life Years)	Germany	Both	Age-standardized	Colon and rectum cancer	High body-mass index	Rate	2021	39.2514	65.248	16.3294
124	DALYs (Disability-Adjusted Life Years)	Brunei Darussalam	Both	Age-standardized	Colon and rectum cancer	High body-mass index	Rate	2021	39.5102	65.5661	16.0539
65	DALYs (Disability-Adjusted Life Years)	North Macedonia	Both	Age-standardized	Colon and rectum cancer	High fasting plasma glucose	Rate	2021	39.7755	62.9895	19.1412
56	DALYs (Disability-Adjusted Life Years)	Samoa	Both	Age-standardized	Colon and rectum cancer	High body-mass index	Rate	2021	39.9427	65.5259	18.2438
134	DALYs (Disability-Adjusted Life Years)	Denmark	Both	Age-standardized	Colon and rectum cancer	High body-mass index	Rate	2021	40.2163	67.3514	17.1581
212	DALYs (Disability-Adjusted Life Years)	Antigua and Barbuda	Both	Age-standardized	Colon and rectum cancer	High body-mass index	Rate	2021	40.5103	63.7607	17.3605
51	DALYs (Disability-Adjusted Life Years)	Bosnia and Herzegovina	Both	Age-standardized	Colon and rectum cancer	High fasting plasma glucose	Rate	2021	40.868	65.4709	20.4652
373	DALYs (Disability-Adjusted Life Years)	Northern Mariana Islands	Both	Age-standardized	Colon and rectum cancer	High fasting plasma glucose	Rate	2021	41.3724	62.2077	21.0424
406	DALYs (Disability-Adjusted Life Years)	Tuvalu	Both	Age-standardized	Colon and rectum cancer	High body-mass index	Rate	2021	41.5288	67.222	17.5457
153	DALYs (Disability-Adjusted Life Years)	Uruguay	Both	Age-standardized	Colon and rectum cancer	High fasting plasma glucose	Rate	2021	42.1461	65.3251	21.2907
177	DALYs (Disability-Adjusted Life Years)	Canada	Both	Age-standardized	Colon and rectum cancer	High body-mass index	Rate	2021	42.2388	67.6335	19.0132
394	DALYs (Disability-Adjusted Life Years)	Guam	Both	Age-standardized	Colon and rectum cancer	High body-mass index	Rate	2021	42.6126	67.6965	19.0263
294	DALYs (Disability-Adjusted Life Years)	Qatar	Both	Age-standardized	Colon and rectum cancer	High body-mass index	Rate	2021	43.4658	72.2339	19.1348
74	DALYs (Disability-Adjusted Life Years)	Slovakia	Both	Age-standardized	Colon and rectum cancer	High fasting plasma glucose	Rate	2021	43.4791	67.3221	21.7977
221	DALYs (Disability-Adjusted Life Years)	Grenada	Both	Age-standardized	Colon and rectum cancer	High body-mass index	Rate	2021	44.1008	71.5977	18.6709
72	DALYs (Disability-Adjusted Life Years)	Serbia	Both	Age-standardized	Colon and rectum cancer	High fasting plasma glucose	Rate	2021	44.5201	68.7184	21.3598
168	DALYs (Disability-Adjusted Life Years)	Chile	Both	Age-standardized	Colon and rectum cancer	High body-mass index	Rate	2021	44.6659	71.2075	20.3933
58	DALYs (Disability-Adjusted Life Years)	Czechia	Both	Age-standardized	Colon and rectum cancer	High fasting plasma glucose	Rate	2021	44.701	70.6462	22.8036
5	DALYs (Disability-Adjusted Life Years)	Taiwan (Province of China)	Both	Age-standardized	Colon and rectum cancer	High body-mass index	Rate	2021	44.7067	71.9765	18.6802
378	DALYs (Disability-Adjusted Life Years)	Nauru	Both	Age-standardized	Colon and rectum cancer	High fasting plasma glucose	Rate	2021	44.8353	75.4705	19.0329
162	DALYs (Disability-Adjusted Life Years)	Portugal	Both	Age-standardized	Colon and rectum cancer	High body-mass index	Rate	2021	44.917	74.7393	19.6056
127	DALYs (Disability-Adjusted Life Years)	Australia	Both	Age-standardized	Colon and rectum cancer	High body-mass index	Rate	2021	45.4607	71.8485	19.8243
213	DALYs (Disability-Adjusted Life Years)	Cuba	Both	Age-standardized	Colon and rectum cancer	High body-mass index	Rate	2021	45.5275	75.4606	18.605
169	DALYs (Disability-Adjusted Life Years)	United Kingdom	Both	Age-standardized	Colon and rectum cancer	High body-mass index	Rate	2021	45.5416	73.269	19.9441
398	DALYs (Disability-Adjusted Life Years)	Niue	Both	Age-standardized	Colon and rectum cancer	High body-mass index	Rate	2021	45.6807	73.3415	21.0922
237	DALYs (Disability-Adjusted Life Years)	Jamaica	Both	Age-standardized	Colon and rectum cancer	High body-mass index	Rate	2021	45.9511	76.1622	20.4481
84	DALYs (Disability-Adjusted Life Years)	Brunei Darussalam	Both	Age-standardized	Colon and rectum cancer	High fasting plasma glucose	Rate	2021	46.4699	71.2427	23.0924
298	DALYs (Disability-Adjusted Life Years)	Turkey	Both	Age-standardized	Colon and rectum cancer	High body-mass index	Rate	2021	46.9987	76.0758	19.9457
295	DALYs (Disability-Adjusted Life Years)	United Arab Emirates	Both	Age-standardized	Colon and rectum cancer	High body-mass index	Rate	2021	47.0313	77.9272	19.2714
245	DALYs (Disability-Adjusted Life Years)	Trinidad and Tobago	Both	Age-standardized	Colon and rectum cancer	High body-mass index	Rate	2021	47.0541	77.4838	19.9868
54	DALYs (Disability-Adjusted Life Years)	Croatia	Both	Age-standardized	Colon and rectum cancer	High fasting plasma glucose	Rate	2021	47.0991	73.6179	23.6247
270	DALYs (Disability-Adjusted Life Years)	Seychelles	Both	Age-standardized	Colon and rectum cancer	High fasting plasma glucose	Rate	2021	47.4866	72.4106	23.8736
44	DALYs (Disability-Adjusted Life Years)	Marshall Islands	Both	Age-standardized	Colon and rectum cancer	High body-mass index	Rate	2021	47.5917	79.1199	20.0752
401	DALYs (Disability-Adjusted Life Years)	Palau	Both	Age-standardized	Colon and rectum cancer	High body-mass index	Rate	2021	47.8084	77.7746	20.6114
403	DALYs (Disability-Adjusted Life Years)	Saint Kitts and Nevis	Both	Age-standardized	Colon and rectum cancer	High body-mass index	Rate	2021	47.8471	77.2199	20.8169
112	DALYs (Disability-Adjusted Life Years)	Slovenia	Both	Age-standardized	Colon and rectum cancer	High body-mass index	Rate	2021	48.1862	79.2899	20.9328
408	DALYs (Disability-Adjusted Life Years)	United States Virgin Islands	Both	Age-standardized	Colon and rectum cancer	High body-mass index	Rate	2021	48.3029	77.3713	22.0195
156	DALYs (Disability-Adjusted Life Years)	Netherlands	Both	Age-standardized	Colon and rectum cancer	High body-mass index	Rate	2021	48.6969	79.4267	20.8798
62	DALYs (Disability-Adjusted Life Years)	Poland	Both	Age-standardized	Colon and rectum cancer	High fasting plasma glucose	Rate	2021	48.6983	72.5726	24.6885
157	DALYs (Disability-Adjusted Life Years)	Spain	Both	Age-standardized	Colon and rectum cancer	High body-mass index	Rate	2021	49.1478	79.9614	21.5147
256	DALYs (Disability-Adjusted Life Years)	Costa Rica	Both	Age-standardized	Colon and rectum cancer	High body-mass index	Rate	2021	49.165	78.6821	20.7104
355	DALYs (Disability-Adjusted Life Years)	American Samoa	Both	Age-standardized	Colon and rectum cancer	High fasting plasma glucose	Rate	2021	49.5873	74.4231	26.9556
27	DALYs (Disability-Adjusted Life Years)	Marshall Islands	Both	Age-standardized	Colon and rectum cancer	High fasting plasma glucose	Rate	2021	49.8306	80.753	25.7255
52	DALYs (Disability-Adjusted Life Years)	Micronesia (Federated States of)	Both	Age-standardized	Colon and rectum cancer	High body-mass index	Rate	2021	49.9266	83.6953	20.1749
175	DALYs (Disability-Adjusted Life Years)	United States of America	Both	Age-standardized	Colon and rectum cancer	High body-mass index	Rate	2021	50.3616	77.2207	23.0071
53	DALYs (Disability-Adjusted Life Years)	Bulgaria	Both	Age-standardized	Colon and rectum cancer	High fasting plasma glucose	Rate	2021	50.6123	81.8116	24.6431
120	DALYs (Disability-Adjusted Life Years)	Estonia	Both	Age-standardized	Colon and rectum cancer	High body-mass index	Rate	2021	51.8768	86.1743	22.5976
219	DALYs (Disability-Adjusted Life Years)	Dominica	Both	Age-standardized	Colon and rectum cancer	High body-mass index	Rate	2021	52.0722	81.9897	23.6804
171	DALYs (Disability-Adjusted Life Years)	Barbados	Both	Age-standardized	Colon and rectum cancer	High fasting plasma glucose	Rate	2021	52.1725	84.7089	26.7537
93	DALYs (Disability-Adjusted Life Years)	Bosnia and Herzegovina	Both	Age-standardized	Colon and rectum cancer	High body-mass index	Rate	2021	52.9108	86.7923	22.783
119	DALYs (Disability-Adjusted Life Years)	Lithuania	Both	Age-standardized	Colon and rectum cancer	High body-mass index	Rate	2021	53.0483	86.1254	23.2223
126	DALYs (Disability-Adjusted Life Years)	New Zealand	Both	Age-standardized	Colon and rectum cancer	High body-mass index	Rate	2021	53.0511	85.8707	22.4687
402	DALYs (Disability-Adjusted Life Years)	Puerto Rico	Both	Age-standardized	Colon and rectum cancer	High body-mass index	Rate	2021	53.197	82.9863	24.6824
121	DALYs (Disability-Adjusted Life Years)	Latvia	Both	Age-standardized	Colon and rectum cancer	High body-mass index	Rate	2021	53.2664	87.3601	23.6257
63	DALYs (Disability-Adjusted Life Years)	Hungary	Both	Age-standardized	Colon and rectum cancer	High fasting plasma glucose	Rate	2021	53.6881	85.0694	26.0142
102	DALYs (Disability-Adjusted Life Years)	North Macedonia	Both	Age-standardized	Colon and rectum cancer	High body-mass index	Rate	2021	54.6927	92.8705	24.2979
351	DALYs (Disability-Adjusted Life Years)	Eswatini	Both	Age-standardized	Colon and rectum cancer	High body-mass index	Rate	2021	54.8411	95.5368	21.9062
100	DALYs (Disability-Adjusted Life Years)	Ukraine	Both	Age-standardized	Colon and rectum cancer	High body-mass index	Rate	2021	54.9357	93.1173	23.7969
291	DALYs (Disability-Adjusted Life Years)	Palestine	Both	Age-standardized	Colon and rectum cancer	High body-mass index	Rate	2021	57.8664	91.0355	23.5076
338	DALYs (Disability-Adjusted Life Years)	Seychelles	Both	Age-standardized	Colon and rectum cancer	High body-mass index	Rate	2021	57.9487	92.1605	25.7349
290	DALYs (Disability-Adjusted Life Years)	Libya	Both	Age-standardized	Colon and rectum cancer	High body-mass index	Rate	2021	58.2375	98.0076	23.4335
113	DALYs (Disability-Adjusted Life Years)	Belarus	Both	Age-standardized	Colon and rectum cancer	High body-mass index	Rate	2021	59.1803	101.141	24.4144
79	DALYs (Disability-Adjusted Life Years)	Montenegro	Both	Age-standardized	Colon and rectum cancer	High body-mass index	Rate	2021	59.4429	97.2707	27.6326
123	DALYs (Disability-Adjusted Life Years)	Russian Federation	Both	Age-standardized	Colon and rectum cancer	High body-mass index	Rate	2021	61.9839	98.2646	26.58
392	DALYs (Disability-Adjusted Life Years)	Bermuda	Both	Age-standardized	Colon and rectum cancer	High body-mass index	Rate	2021	62.0251	99.2927	27.7059
399	DALYs (Disability-Adjusted Life Years)	Northern Mariana Islands	Both	Age-standardized	Colon and rectum cancer	High body-mass index	Rate	2021	62.9583	99.9139	29.4067
209	DALYs (Disability-Adjusted Life Years)	Bahamas	Both	Age-standardized	Colon and rectum cancer	High body-mass index	Rate	2021	63.0139	101.27	25.9736
176	DALYs (Disability-Adjusted Life Years)	Argentina	Both	Age-standardized	Colon and rectum cancer	High body-mass index	Rate	2021	63.3063	104.05	27.8542
76	DALYs (Disability-Adjusted Life Years)	Czechia	Both	Age-standardized	Colon and rectum cancer	High body-mass index	Rate	2021	64.3507	105.58	27.7845
122	DALYs (Disability-Adjusted Life Years)	Republic of Moldova	Both	Age-standardized	Colon and rectum cancer	High body-mass index	Rate	2021	67.0764	106.438	29.1713
108	DALYs (Disability-Adjusted Life Years)	Romania	Both	Age-standardized	Colon and rectum cancer	High body-mass index	Rate	2021	67.118	111.948	27.7722
106	DALYs (Disability-Adjusted Life Years)	Poland	Both	Age-standardized	Colon and rectum cancer	High body-mass index	Rate	2021	67.6858	109.902	28.5175
391	DALYs (Disability-Adjusted Life Years)	American Samoa	Both	Age-standardized	Colon and rectum cancer	High body-mass index	Rate	2021	68.0544	104.96	32.7042
105	DALYs (Disability-Adjusted Life Years)	Serbia	Both	Age-standardized	Colon and rectum cancer	High body-mass index	Rate	2021	68.6191	110.478	31.3853
210	DALYs (Disability-Adjusted Life Years)	Barbados	Both	Age-standardized	Colon and rectum cancer	High body-mass index	Rate	2021	70.3071	115.597	30.9031
397	DALYs (Disability-Adjusted Life Years)	Monaco	Both	Age-standardized	Colon and rectum cancer	High body-mass index	Rate	2021	71.5597	121.834	32.2834
97	DALYs (Disability-Adjusted Life Years)	Croatia	Both	Age-standardized	Colon and rectum cancer	High body-mass index	Rate	2021	74.3876	120.518	32.5822
393	DALYs (Disability-Adjusted Life Years)	Greenland	Both	Age-standardized	Colon and rectum cancer	High body-mass index	Rate	2021	74.5347	122.015	31.0951
174	DALYs (Disability-Adjusted Life Years)	Uruguay	Both	Age-standardized	Colon and rectum cancer	High body-mass index	Rate	2021	78.3411	128.153	35.022
94	DALYs (Disability-Adjusted Life Years)	Bulgaria	Both	Age-standardized	Colon and rectum cancer	High body-mass index	Rate	2021	79.8778	133.245	33.4806
395	DALYs (Disability-Adjusted Life Years)	Nauru	Both	Age-standardized	Colon and rectum cancer	High body-mass index	Rate	2021	80.068	138.899	30.9577
118	DALYs (Disability-Adjusted Life Years)	Slovakia	Both	Age-standardized	Colon and rectum cancer	High body-mass index	Rate	2021	82.1515	131.776	37.3969
101	DALYs (Disability-Adjusted Life Years)	Hungary	Both	Age-standardized	Colon and rectum cancer	High body-mass index	Rate	2021	92.035	149.983	41.8818

## Sheet: Death
	measure	location	sex	age	cause	rei	metric	year	val	upper	lower
247	Deaths	Bangladesh	Both	Age-standardized	Colon and rectum cancer	High body-mass index	Rate	2021	0.117213	0.205408	0.0406157
253	Deaths	Nepal	Both	Age-standardized	Colon and rectum cancer	High body-mass index	Rate	2021	0.154485	0.26806	0.0537949
283	Deaths	Mozambique	Both	Age-standardized	Colon and rectum cancer	High body-mass index	Rate	2021	0.181979	0.319498	0.0631472
26	Deaths	Timor-Leste	Both	Age-standardized	Colon and rectum cancer	High body-mass index	Rate	2021	0.183007	0.32137	0.0565291
317	Deaths	Burkina Faso	Both	Age-standardized	Colon and rectum cancer	High body-mass index	Rate	2021	0.185889	0.329826	0.0582996
327	Deaths	Malawi	Both	Age-standardized	Colon and rectum cancer	High fasting plasma glucose	Rate	2021	0.191263	0.314634	0.0895992
245	Deaths	India	Both	Age-standardized	Colon and rectum cancer	High body-mass index	Rate	2021	0.191826	0.298827	0.0755693
378	Deaths	Gambia	Both	Age-standardized	Colon and rectum cancer	High fasting plasma glucose	Rate	2021	0.20855	0.345732	0.0959162
334	Deaths	Mozambique	Both	Age-standardized	Colon and rectum cancer	High fasting plasma glucose	Rate	2021	0.209704	0.357164	0.0940328
342	Deaths	Niger	Both	Age-standardized	Colon and rectum cancer	High body-mass index	Rate	2021	0.215982	0.395191	0.0759366
267	Deaths	Burundi	Both	Age-standardized	Colon and rectum cancer	High body-mass index	Rate	2021	0.229934	0.402722	0.0728812
35	Deaths	Papua New Guinea	Both	Age-standardized	Colon and rectum cancer	High body-mass index	Rate	2021	0.2347	0.407531	0.0883517
278	Deaths	Malawi	Both	Age-standardized	Colon and rectum cancer	High body-mass index	Rate	2021	0.235754	0.405134	0.085271
325	Deaths	Gambia	Both	Age-standardized	Colon and rectum cancer	High body-mass index	Rate	2021	0.237299	0.412646	0.0900703
5	Deaths	Maldives	Both	Age-standardized	Colon and rectum cancer	High body-mass index	Rate	2021	0.251746	0.422359	0.0983102
329	Deaths	Guinea	Both	Age-standardized	Colon and rectum cancer	High body-mass index	Rate	2021	0.255356	0.429276	0.091625
23	Deaths	Sri Lanka	Both	Age-standardized	Colon and rectum cancer	High body-mass index	Rate	2021	0.268914	0.490321	0.109119
296	Deaths	Bangladesh	Both	Age-standardized	Colon and rectum cancer	High fasting plasma glucose	Rate	2021	0.280141	0.470015	0.131829
377	Deaths	Coted'Ivoire	Both	Age-standardized	Colon and rectum cancer	High fasting plasma glucose	Rate	2021	0.282183	0.477717	0.128343
380	Deaths	Guinea	Both	Age-standardized	Colon and rectum cancer	High fasting plasma glucose	Rate	2021	0.290984	0.487275	0.132418
65	Deaths	Tajikistan	Both	Age-standardized	Colon and rectum cancer	High fasting plasma glucose	Rate	2021	0.293395	0.468855	0.146031
326	Deaths	Chad	Both	Age-standardized	Colon and rectum cancer	High body-mass index	Rate	2021	0.293836	0.492322	0.116757
373	Deaths	South Sudan	Both	Age-standardized	Colon and rectum cancer	High body-mass index	Rate	2021	0.297329	0.530341	0.0918338
13	Deaths	Viet Nam	Both	Age-standardized	Colon and rectum cancer	High body-mass index	Rate	2021	0.304969	0.508459	0.103635
337	Deaths	Mali	Both	Age-standardized	Colon and rectum cancer	High body-mass index	Rate	2021	0.305998	0.531723	0.106419
69	Deaths	Turkmenistan	Both	Age-standardized	Colon and rectum cancer	High fasting plasma glucose	Rate	2021	0.308895	0.51517	0.147659
40	Deaths	Papua New Guinea	Both	Age-standardized	Colon and rectum cancer	High fasting plasma glucose	Rate	2021	0.314385	0.514399	0.146134
347	Deaths	Sierra Leone	Both	Age-standardized	Colon and rectum cancer	High body-mass index	Rate	2021	0.31701	0.558771	0.109442
324	Deaths	Coted'Ivoire	Both	Age-standardized	Colon and rectum cancer	High body-mass index	Rate	2021	0.318773	0.545993	0.119549
70	Deaths	Uzbekistan	Both	Age-standardized	Colon and rectum cancer	High fasting plasma glucose	Rate	2021	0.324753	0.530603	0.143508
389	Deaths	Togo	Both	Age-standardized	Colon and rectum cancer	High fasting plasma glucose	Rate	2021	0.325619	0.546422	0.144757
385	Deaths	Niger	Both	Age-standardized	Colon and rectum cancer	High fasting plasma glucose	Rate	2021	0.331351	0.564718	0.153856
301	Deaths	Nepal	Both	Age-standardized	Colon and rectum cancer	High fasting plasma glucose	Rate	2021	0.337255	0.573824	0.154552
271	Deaths	Eritrea	Both	Age-standardized	Colon and rectum cancer	High body-mass index	Rate	2021	0.33801	0.576932	0.122819
299	Deaths	Bhutan	Both	Age-standardized	Colon and rectum cancer	High fasting plasma glucose	Rate	2021	0.338936	0.570825	0.150712
244	Deaths	Bhutan	Both	Age-standardized	Colon and rectum cancer	High body-mass index	Rate	2021	0.339983	0.620255	0.129392
322	Deaths	Kenya	Both	Age-standardized	Colon and rectum cancer	High fasting plasma glucose	Rate	2021	0.344922	0.538518	0.167172
57	Deaths	Kyrgyzstan	Both	Age-standardized	Colon and rectum cancer	High fasting plasma glucose	Rate	2021	0.346849	0.547222	0.162444
390	Deaths	Sierra Leone	Both	Age-standardized	Colon and rectum cancer	High fasting plasma glucose	Rate	2021	0.349343	0.58554	0.156696
277	Deaths	Madagascar	Both	Age-standardized	Colon and rectum cancer	High body-mass index	Rate	2021	0.3541	0.622109	0.136258
386	Deaths	Nigeria	Both	Age-standardized	Colon and rectum cancer	High fasting plasma glucose	Rate	2021	0.354346	0.554897	0.164956
66	Deaths	Mongolia	Both	Age-standardized	Colon and rectum cancer	High fasting plasma glucose	Rate	2021	0.356743	0.568988	0.163421
364	Deaths	Benin	Both	Age-standardized	Colon and rectum cancer	High fasting plasma glucose	Rate	2021	0.361143	0.600686	0.163089
323	Deaths	Madagascar	Both	Age-standardized	Colon and rectum cancer	High fasting plasma glucose	Rate	2021	0.364	0.60718	0.165233
17	Deaths	Maldives	Both	Age-standardized	Colon and rectum cancer	High fasting plasma glucose	Rate	2021	0.370464	0.582738	0.17857
365	Deaths	Burkina Faso	Both	Age-standardized	Colon and rectum cancer	High fasting plasma glucose	Rate	2021	0.376551	0.623225	0.164426
284	Deaths	Rwanda	Both	Age-standardized	Colon and rectum cancer	High body-mass index	Rate	2021	0.38022	0.672303	0.123463
294	Deaths	India	Both	Age-standardized	Colon and rectum cancer	High fasting plasma glucose	Rate	2021	0.382454	0.582409	0.190794
269	Deaths	Djibouti	Both	Age-standardized	Colon and rectum cancer	High body-mass index	Rate	2021	0.390149	0.707682	0.124932
316	Deaths	Benin	Both	Age-standardized	Colon and rectum cancer	High body-mass index	Rate	2021	0.390463	0.664463	0.143929
335	Deaths	Rwanda	Both	Age-standardized	Colon and rectum cancer	High fasting plasma glucose	Rate	2021	0.39307	0.666642	0.165635
384	Deaths	Mauritania	Both	Age-standardized	Colon and rectum cancer	High fasting plasma glucose	Rate	2021	0.393124	0.643451	0.183477
25	Deaths	Sri Lanka	Both	Age-standardized	Colon and rectum cancer	High fasting plasma glucose	Rate	2021	0.393515	0.688272	0.183042
313	Deaths	Burundi	Both	Age-standardized	Colon and rectum cancer	High fasting plasma glucose	Rate	2021	0.39916	0.679223	0.168969
279	Deaths	Oman	Both	Age-standardized	Colon and rectum cancer	High fasting plasma glucose	Rate	2021	0.40527	0.63989	0.190971
288	Deaths	Somalia	Both	Age-standardized	Colon and rectum cancer	High body-mass index	Rate	2021	0.410654	0.758155	0.134306
2	Deaths	Cambodia	Both	Age-standardized	Colon and rectum cancer	High body-mass index	Rate	2021	0.422556	0.703928	0.142533
252	Deaths	Pakistan	Both	Age-standardized	Colon and rectum cancer	High body-mass index	Rate	2021	0.423412	0.696782	0.166694
22	Deaths	Myanmar	Both	Age-standardized	Colon and rectum cancer	High body-mass index	Rate	2021	0.431958	0.764611	0.157646
259	Deaths	Central African Republic	Both	Age-standardized	Colon and rectum cancer	High body-mass index	Rate	2021	0.43493	0.791036	0.147657
265	Deaths	Democratic Republic of the Congo	Both	Age-standardized	Colon and rectum cancer	High body-mass index	Rate	2021	0.438436	0.799191	0.154414
382	Deaths	Liberia	Both	Age-standardized	Colon and rectum cancer	High fasting plasma glucose	Rate	2021	0.443112	0.800955	0.186118
348	Deaths	Togo	Both	Age-standardized	Colon and rectum cancer	High body-mass index	Rate	2021	0.444413	0.774635	0.154725
376	Deaths	Chad	Both	Age-standardized	Colon and rectum cancer	High fasting plasma glucose	Rate	2021	0.445169	0.712196	0.211445
353	Deaths	Namibia	Both	Age-standardized	Colon and rectum cancer	High fasting plasma glucose	Rate	2021	0.446091	0.716432	0.211695
338	Deaths	United Republic of Tanzania	Both	Age-standardized	Colon and rectum cancer	High fasting plasma glucose	Rate	2021	0.453182	0.719734	0.211137
257	Deaths	Angola	Both	Age-standardized	Colon and rectum cancer	High body-mass index	Rate	2021	0.460998	0.834001	0.166385
345	Deaths	Senegal	Both	Age-standardized	Colon and rectum cancer	High body-mass index	Rate	2021	0.466933	0.784199	0.171302
339	Deaths	Somalia	Both	Age-standardized	Colon and rectum cancer	High fasting plasma glucose	Rate	2021	0.474291	0.851126	0.198193
273	Deaths	Kenya	Both	Age-standardized	Colon and rectum cancer	High body-mass index	Rate	2021	0.475762	0.79482	0.185046
272	Deaths	Ethiopia	Both	Age-standardized	Colon and rectum cancer	High body-mass index	Rate	2021	0.479908	0.806282	0.168422
243	Deaths	Nicaragua	Both	Age-standardized	Colon and rectum cancer	High fasting plasma glucose	Rate	2021	0.482873	0.783633	0.232024
292	Deaths	Uganda	Both	Age-standardized	Colon and rectum cancer	High body-mass index	Rate	2021	0.488763	0.836417	0.170185
27	Deaths	Indonesia	Both	Age-standardized	Colon and rectum cancer	High body-mass index	Rate	2021	0.499276	0.855615	0.198689
50	Deaths	Azerbaijan	Both	Age-standardized	Colon and rectum cancer	High fasting plasma glucose	Rate	2021	0.499841	0.816642	0.231622
293	Deaths	Yemen	Both	Age-standardized	Colon and rectum cancer	High fasting plasma glucose	Rate	2021	0.50654	0.869757	0.220242
72	Deaths	Albania	Both	Age-standardized	Colon and rectum cancer	High fasting plasma glucose	Rate	2021	0.509787	0.840649	0.252287
341	Deaths	Nigeria	Both	Age-standardized	Colon and rectum cancer	High body-mass index	Rate	2021	0.514847	0.845933	0.20675
332	Deaths	Guinea-Bissau	Both	Age-standardized	Colon and rectum cancer	High body-mass index	Rate	2021	0.515149	0.863281	0.206068
16	Deaths	Democratic People's Republic of Korea	Both	Age-standardized	Colon and rectum cancer	High body-mass index	Rate	2021	0.518704	0.973117	0.179352
312	Deaths	Comoros	Both	Age-standardized	Colon and rectum cancer	High fasting plasma glucose	Rate	2021	0.520785	0.864237	0.231369
314	Deaths	Eritrea	Both	Age-standardized	Colon and rectum cancer	High fasting plasma glucose	Rate	2021	0.525234	0.882218	0.232201
383	Deaths	Mali	Both	Age-standardized	Colon and rectum cancer	High fasting plasma glucose	Rate	2021	0.526252	0.852257	0.250722
18	Deaths	Lao People's Democratic Republic	Both	Age-standardized	Colon and rectum cancer	High body-mass index	Rate	2021	0.529351	0.949578	0.200327
309	Deaths	Democratic Republic of the Congo	Both	Age-standardized	Colon and rectum cancer	High fasting plasma glucose	Rate	2021	0.530871	0.936286	0.24059
241	Deaths	Honduras	Both	Age-standardized	Colon and rectum cancer	High fasting plasma glucose	Rate	2021	0.534058	0.902125	0.245847
58	Deaths	Tajikistan	Both	Age-standardized	Colon and rectum cancer	High body-mass index	Rate	2021	0.536087	0.916497	0.222274
330	Deaths	Ghana	Both	Age-standardized	Colon and rectum cancer	High body-mass index	Rate	2021	0.538079	0.916942	0.199002
333	Deaths	Liberia	Both	Age-standardized	Colon and rectum cancer	High body-mass index	Rate	2021	0.542839	0.994599	0.183416
254	Deaths	Algeria	Both	Age-standardized	Colon and rectum cancer	High fasting plasma glucose	Rate	2021	0.546644	0.867945	0.256385
379	Deaths	Ghana	Both	Age-standardized	Colon and rectum cancer	High fasting plasma glucose	Rate	2021	0.559931	0.881295	0.261263
218	Deaths	Oman	Both	Age-standardized	Colon and rectum cancer	High body-mass index	Rate	2021	0.560921	0.885335	0.229046
369	Deaths	Cameroon	Both	Age-standardized	Colon and rectum cancer	High fasting plasma glucose	Rate	2021	0.564045	0.95342	0.239687
343	Deaths	Uganda	Both	Age-standardized	Colon and rectum cancer	High fasting plasma glucose	Rate	2021	0.569156	0.913144	0.252906
30	Deaths	Timor-Leste	Both	Age-standardized	Colon and rectum cancer	High fasting plasma glucose	Rate	2021	0.57333	0.935788	0.252825
407	Deaths	South Sudan	Both	Age-standardized	Colon and rectum cancer	High fasting plasma glucose	Rate	2021	0.575555	0.97444	0.25331
381	Deaths	Guinea-Bissau	Both	Age-standardized	Colon and rectum cancer	High fasting plasma glucose	Rate	2021	0.581733	0.948818	0.279015
230	Deaths	Peru	Both	Age-standardized	Colon and rectum cancer	High fasting plasma glucose	Rate	2021	0.588118	0.976308	0.286869
306	Deaths	Angola	Both	Age-standardized	Colon and rectum cancer	High fasting plasma glucose	Rate	2021	0.590342	1.00744	0.28022
211	Deaths	Algeria	Both	Age-standardized	Colon and rectum cancer	High body-mass index	Rate	2021	0.590586	0.968987	0.240936
198	Deaths	Dominican Republic	Both	Age-standardized	Colon and rectum cancer	High fasting plasma glucose	Rate	2021	0.592357	0.972232	0.287547
59	Deaths	Turkmenistan	Both	Age-standardized	Colon and rectum cancer	High body-mass index	Rate	2021	0.59328	1.00166	0.238221
139	Deaths	Austria	Both	Age-standardized	Colon and rectum cancer	High fasting plasma glucose	Rate	2021	0.6029	0.930175	0.310398
242	Deaths	Yemen	Both	Age-standardized	Colon and rectum cancer	High body-mass index	Rate	2021	0.603364	1.0481	0.208082
238	Deaths	Guatemala	Both	Age-standardized	Colon and rectum cancer	High fasting plasma glucose	Rate	2021	0.610937	0.96319	0.300969
303	Deaths	Pakistan	Both	Age-standardized	Colon and rectum cancer	High fasting plasma glucose	Rate	2021	0.611274	0.948261	0.298254
60	Deaths	Uzbekistan	Both	Age-standardized	Colon and rectum cancer	High body-mass index	Rate	2021	0.613073	1.03866	0.242851
286	Deaths	Syrian Arab Republic	Both	Age-standardized	Colon and rectum cancer	High fasting plasma glucose	Rate	2021	0.640565	1.06197	0.279352
388	Deaths	Senegal	Both	Age-standardized	Colon and rectum cancer	High fasting plasma glucose	Rate	2021	0.642313	1.04122	0.297546
408	Deaths	Sudan	Both	Age-standardized	Colon and rectum cancer	High fasting plasma glucose	Rate	2021	0.644242	1.12236	0.296613
179	Deaths	Haiti	Both	Age-standardized	Colon and rectum cancer	High body-mass index	Rate	2021	0.656545	1.19625	0.24762
3	Deaths	Democratic People's Republic of Korea	Both	Age-standardized	Colon and rectum cancer	High fasting plasma glucose	Rate	2021	0.663042	1.17552	0.292571
237	Deaths	El Salvador	Both	Age-standardized	Colon and rectum cancer	High fasting plasma glucose	Rate	2021	0.664007	1.0964	0.324282
302	Deaths	Namibia	Both	Age-standardized	Colon and rectum cancer	High body-mass index	Rate	2021	0.665405	1.11408	0.276545
258	Deaths	Iran (Islamic Republic of)	Both	Age-standardized	Colon and rectum cancer	High fasting plasma glucose	Rate	2021	0.676563	1.03883	0.321808
319	Deaths	Djibouti	Both	Age-standardized	Colon and rectum cancer	High fasting plasma glucose	Rate	2021	0.680394	1.16306	0.308082
268	Deaths	Comoros	Both	Age-standardized	Colon and rectum cancer	High body-mass index	Rate	2021	0.689025	1.22313	0.248092
290	Deaths	United Republic of Tanzania	Both	Age-standardized	Colon and rectum cancer	High body-mass index	Rate	2021	0.698926	1.18329	0.28009
305	Deaths	Central African Republic	Both	Age-standardized	Colon and rectum cancer	High fasting plasma glucose	Rate	2021	0.69898	1.19949	0.325049
100	Deaths	Republic of Korea	Both	Age-standardized	Colon and rectum cancer	High body-mass index	Rate	2021	0.704752	1.1449	0.273411
43	Deaths	Solomon Islands	Both	Age-standardized	Colon and rectum cancer	High fasting plasma glucose	Rate	2021	0.723639	1.21018	0.317848
200	Deaths	Honduras	Both	Age-standardized	Colon and rectum cancer	High body-mass index	Rate	2021	0.729655	1.22817	0.308249
321	Deaths	Cabo Verde	Both	Age-standardized	Colon and rectum cancer	High body-mass index	Rate	2021	0.730862	1.20693	0.292571
346	Deaths	Botswana	Both	Age-standardized	Colon and rectum cancer	High fasting plasma glucose	Rate	2021	0.732514	1.19695	0.345846
260	Deaths	Congo	Both	Age-standardized	Colon and rectum cancer	High body-mass index	Rate	2021	0.735024	1.25526	0.275979
24	Deaths	Viet Nam	Both	Age-standardized	Colon and rectum cancer	High fasting plasma glucose	Rate	2021	0.735531	1.20372	0.337236
101	Deaths	Belarus	Both	Age-standardized	Colon and rectum cancer	High fasting plasma glucose	Rate	2021	0.738693	1.21522	0.362483
287	Deaths	Tunisia	Both	Age-standardized	Colon and rectum cancer	High fasting plasma glucose	Rate	2021	0.750264	1.25802	0.356442
387	Deaths	Sao Tome and Principe	Both	Age-standardized	Colon and rectum cancer	High fasting plasma glucose	Rate	2021	0.750275	1.22887	0.342135
20	Deaths	Philippines	Both	Age-standardized	Colon and rectum cancer	High body-mass index	Rate	2021	0.758532	1.21631	0.305848
308	Deaths	Congo	Both	Age-standardized	Colon and rectum cancer	High fasting plasma glucose	Rate	2021	0.763255	1.20948	0.354149
191	Deaths	Belize	Both	Age-standardized	Colon and rectum cancer	High fasting plasma glucose	Rate	2021	0.772473	1.21297	0.384826
55	Deaths	Kazakhstan	Both	Age-standardized	Colon and rectum cancer	High fasting plasma glucose	Rate	2021	0.782346	1.22455	0.372525
256	Deaths	Egypt	Both	Age-standardized	Colon and rectum cancer	High fasting plasma glucose	Rate	2021	0.797772	1.24146	0.386742
318	Deaths	Ethiopia	Both	Age-standardized	Colon and rectum cancer	High fasting plasma glucose	Rate	2021	0.803237	1.25601	0.384537
340	Deaths	Mauritania	Both	Age-standardized	Colon and rectum cancer	High body-mass index	Rate	2021	0.807299	1.36745	0.300944
11	Deaths	Philippines	Both	Age-standardized	Colon and rectum cancer	High fasting plasma glucose	Rate	2021	0.810492	1.26441	0.382752
112	Deaths	Ukraine	Both	Age-standardized	Colon and rectum cancer	High fasting plasma glucose	Rate	2021	0.819607	1.33984	0.398963
203	Deaths	Nicaragua	Both	Age-standardized	Colon and rectum cancer	High body-mass index	Rate	2021	0.819836	1.32966	0.35028
233	Deaths	Colombia	Both	Age-standardized	Colon and rectum cancer	High fasting plasma glucose	Rate	2021	0.824481	1.33464	0.386233
56	Deaths	Mongolia	Both	Age-standardized	Colon and rectum cancer	High body-mass index	Rate	2021	0.825205	1.38386	0.330168
157	Deaths	Iceland	Both	Age-standardized	Colon and rectum cancer	High fasting plasma glucose	Rate	2021	0.826094	1.27729	0.409323
281	Deaths	Saudi Arabia	Both	Age-standardized	Colon and rectum cancer	High fasting plasma glucose	Rate	2021	0.827852	1.3045	0.397323
46	Deaths	Tonga	Both	Age-standardized	Colon and rectum cancer	High fasting plasma glucose	Rate	2021	0.828498	1.31368	0.408245
393	Deaths	Cook Islands	Both	Age-standardized	Colon and rectum cancer	High fasting plasma glucose	Rate	2021	0.829022	1.29262	0.438201
4	Deaths	Indonesia	Both	Age-standardized	Colon and rectum cancer	High fasting plasma glucose	Rate	2021	0.840992	1.39531	0.413748
403	Deaths	San Marino	Both	Age-standardized	Colon and rectum cancer	High fasting plasma glucose	Rate	2021	0.842509	1.43983	0.371785
248	Deaths	Venezuela (Bolivarian Republic of)	Both	Age-standardized	Colon and rectum cancer	High fasting plasma glucose	Rate	2021	0.843319	1.38623	0.385633
331	Deaths	Sao Tome and Principe	Both	Age-standardized	Colon and rectum cancer	High body-mass index	Rate	2021	0.84902	1.40595	0.332687
349	Deaths	Lesotho	Both	Age-standardized	Colon and rectum cancer	High fasting plasma glucose	Rate	2021	0.849133	1.48043	0.385391
15	Deaths	Cambodia	Both	Age-standardized	Colon and rectum cancer	High fasting plasma glucose	Rate	2021	0.849161	1.37448	0.375394
359	Deaths	South Africa	Both	Age-standardized	Colon and rectum cancer	High fasting plasma glucose	Rate	2021	0.85192	1.31223	0.402037
375	Deaths	Cabo Verde	Both	Age-standardized	Colon and rectum cancer	High fasting plasma glucose	Rate	2021	0.86336	1.38655	0.412636
99	Deaths	Japan	Both	Age-standardized	Colon and rectum cancer	High body-mass index	Rate	2021	0.867848	1.38843	0.337779
145	Deaths	France	Both	Age-standardized	Colon and rectum cancer	High fasting plasma glucose	Rate	2021	0.871075	1.36197	0.433594
320	Deaths	Cameroon	Both	Age-standardized	Colon and rectum cancer	High body-mass index	Rate	2021	0.874012	1.50999	0.316503
261	Deaths	Iraq	Both	Age-standardized	Colon and rectum cancer	High fasting plasma glucose	Rate	2021	0.879959	1.41336	0.438526
295	Deaths	Zambia	Both	Age-standardized	Colon and rectum cancer	High body-mass index	Rate	2021	0.880375	1.7803	0.314158
199	Deaths	Guatemala	Both	Age-standardized	Colon and rectum cancer	High body-mass index	Rate	2021	0.880409	1.44476	0.378762
374	Deaths	Sudan	Both	Age-standardized	Colon and rectum cancer	High body-mass index	Rate	2021	0.883308	1.55171	0.358654
165	Deaths	Dominican Republic	Both	Age-standardized	Colon and rectum cancer	High body-mass index	Rate	2021	0.889433	1.49083	0.355631
53	Deaths	Georgia	Both	Age-standardized	Colon and rectum cancer	High fasting plasma glucose	Rate	2021	0.893693	1.41266	0.424407
405	Deaths	Tuvalu	Both	Age-standardized	Colon and rectum cancer	High fasting plasma glucose	Rate	2021	0.894724	1.43897	0.415409
49	Deaths	Armenia	Both	Age-standardized	Colon and rectum cancer	High fasting plasma glucose	Rate	2021	0.898273	1.38085	0.431628
7	Deaths	China	Both	Age-standardized	Colon and rectum cancer	High fasting plasma glucose	Rate	2021	0.9046	1.41274	0.452391
54	Deaths	Kyrgyzstan	Both	Age-standardized	Colon and rectum cancer	High body-mass index	Rate	2021	0.906369	1.43127	0.373249
36	Deaths	Solomon Islands	Both	Age-standardized	Colon and rectum cancer	High body-mass index	Rate	2021	0.907888	1.53028	0.343811
109	Deaths	Lithuania	Both	Age-standardized	Colon and rectum cancer	High fasting plasma glucose	Rate	2021	0.91524	1.4485	0.451076
172	Deaths	Switzerland	Both	Age-standardized	Colon and rectum cancer	High fasting plasma glucose	Rate	2021	0.916071	1.44283	0.430677
229	Deaths	Ecuador	Both	Age-standardized	Colon and rectum cancer	High fasting plasma glucose	Rate	2021	0.919122	1.4679	0.471505
102	Deaths	Singapore	Both	Age-standardized	Colon and rectum cancer	High body-mass index	Rate	2021	0.92003	1.50575	0.377804
251	Deaths	Paraguay	Both	Age-standardized	Colon and rectum cancer	High fasting plasma glucose	Rate	2021	0.921538	1.50592	0.444944
354	Deaths	Cook Islands	Both	Age-standardized	Colon and rectum cancer	High body-mass index	Rate	2021	0.922953	1.46956	0.432936
363	Deaths	Zimbabwe	Both	Age-standardized	Colon and rectum cancer	High fasting plasma glucose	Rate	2021	0.923558	1.47388	0.44372
240	Deaths	Mexico	Both	Age-standardized	Colon and rectum cancer	High fasting plasma glucose	Rate	2021	0.926017	1.41187	0.47534
48	Deaths	Azerbaijan	Both	Age-standardized	Colon and rectum cancer	High body-mass index	Rate	2021	0.932466	1.56841	0.4003
216	Deaths	Iraq	Both	Age-standardized	Colon and rectum cancer	High body-mass index	Rate	2021	0.937976	1.56245	0.390345
45	Deaths	Vanuatu	Both	Age-standardized	Colon and rectum cancer	High body-mass index	Rate	2021	0.944424	1.59935	0.369501
9	Deaths	China	Both	Age-standardized	Colon and rectum cancer	High body-mass index	Rate	2021	0.944461	1.57525	0.390816
250	Deaths	Brazil	Both	Age-standardized	Colon and rectum cancer	High fasting plasma glucose	Rate	2021	0.946576	1.40638	0.48663
344	Deaths	Zambia	Both	Age-standardized	Colon and rectum cancer	High fasting plasma glucose	Rate	2021	0.951117	1.72925	0.421655
231	Deaths	Tunisia	Both	Age-standardized	Colon and rectum cancer	High body-mass index	Rate	2021	0.962356	1.67368	0.401569
224	Deaths	Morocco	Both	Age-standardized	Colon and rectum cancer	High body-mass index	Rate	2021	0.966423	1.68573	0.3692
8	Deaths	Lao People's Democratic Republic	Both	Age-standardized	Colon and rectum cancer	High fasting plasma glucose	Rate	2021	0.9696	1.63244	0.434743
61	Deaths	Albania	Both	Age-standardized	Colon and rectum cancer	High body-mass index	Rate	2021	0.971359	1.63135	0.411086
138	Deaths	Belgium	Both	Age-standardized	Colon and rectum cancer	High fasting plasma glucose	Rate	2021	0.975706	1.5303	0.502733
217	Deaths	Iran (Islamic Republic of)	Both	Age-standardized	Colon and rectum cancer	High body-mass index	Rate	2021	0.993924	1.57692	0.427344
19	Deaths	Myanmar	Both	Age-standardized	Colon and rectum cancer	High fasting plasma glucose	Rate	2021	0.995986	1.65164	0.461632
10	Deaths	Thailand	Both	Age-standardized	Colon and rectum cancer	High body-mass index	Rate	2021	1.002	1.7021	0.391199
249	Deaths	Panama	Both	Age-standardized	Colon and rectum cancer	High fasting plasma glucose	Rate	2021	1.00386	1.59284	0.501937
154	Deaths	Greece	Both	Age-standardized	Colon and rectum cancer	High fasting plasma glucose	Rate	2021	1.00483	1.55068	0.489965
137	Deaths	Switzerland	Both	Age-standardized	Colon and rectum cancer	High body-mass index	Rate	2021	1.01218	1.6682	0.416949
190	Deaths	Peru	Both	Age-standardized	Colon and rectum cancer	High body-mass index	Rate	2021	1.01837	1.77899	0.437089
210	Deaths	Jamaica	Both	Age-standardized	Colon and rectum cancer	High fasting plasma glucose	Rate	2021	1.02374	1.70169	0.485444
264	Deaths	Equatorial Guinea	Both	Age-standardized	Colon and rectum cancer	High body-mass index	Rate	2021	1.02779	1.89566	0.397992
298	Deaths	Botswana	Both	Age-standardized	Colon and rectum cancer	High body-mass index	Rate	2021	1.029	1.75302	0.405423
146	Deaths	Finland	Both	Age-standardized	Colon and rectum cancer	High fasting plasma glucose	Rate	2021	1.03276	1.62386	0.521964
158	Deaths	Ireland	Both	Age-standardized	Colon and rectum cancer	High fasting plasma glucose	Rate	2021	1.03285	1.63309	0.513835
103	Deaths	Latvia	Both	Age-standardized	Colon and rectum cancer	High fasting plasma glucose	Rate	2021	1.04023	1.62117	0.509334
47	Deaths	Vanuatu	Both	Age-standardized	Colon and rectum cancer	High fasting plasma glucose	Rate	2021	1.04237	1.66568	0.513567
121	Deaths	Republic of Korea	Both	Age-standardized	Colon and rectum cancer	High fasting plasma glucose	Rate	2021	1.05332	1.62836	0.497739
182	Deaths	Canada	Both	Age-standardized	Colon and rectum cancer	High fasting plasma glucose	Rate	2021	1.05345	1.63966	0.5137
263	Deaths	Kuwait	Both	Age-standardized	Colon and rectum cancer	High fasting plasma glucose	Rate	2021	1.0562	1.6397	0.544061
275	Deaths	Morocco	Both	Age-standardized	Colon and rectum cancer	High fasting plasma glucose	Rate	2021	1.0727	1.73112	0.497381
170	Deaths	Sweden	Both	Age-standardized	Colon and rectum cancer	High fasting plasma glucose	Rate	2021	1.07667	1.68437	0.515173
144	Deaths	Denmark	Both	Age-standardized	Colon and rectum cancer	High fasting plasma glucose	Rate	2021	1.07814	1.66642	0.540721
310	Deaths	Equatorial Guinea	Both	Age-standardized	Colon and rectum cancer	High fasting plasma glucose	Rate	2021	1.08673	1.88826	0.52368
160	Deaths	Italy	Both	Age-standardized	Colon and rectum cancer	High fasting plasma glucose	Rate	2021	1.10095	1.66702	0.56075
246	Deaths	Afghanistan	Both	Age-standardized	Colon and rectum cancer	High body-mass index	Rate	2021	1.10843	2.07452	0.383409
130	Deaths	Australia	Both	Age-standardized	Colon and rectum cancer	High fasting plasma glucose	Rate	2021	1.11255	1.6359	0.582514
183	Deaths	Saint Lucia	Both	Age-standardized	Colon and rectum cancer	High body-mass index	Rate	2021	1.12368	1.83194	0.477628
171	Deaths	United Kingdom	Both	Age-standardized	Colon and rectum cancer	High fasting plasma glucose	Rate	2021	1.12651	1.75317	0.546768
234	Deaths	Syrian Arab Republic	Both	Age-standardized	Colon and rectum cancer	High body-mass index	Rate	2021	1.13114	1.89094	0.44981
213	Deaths	Saint Lucia	Both	Age-standardized	Colon and rectum cancer	High fasting plasma glucose	Rate	2021	1.13451	1.78905	0.563982
106	Deaths	Republic of Moldova	Both	Age-standardized	Colon and rectum cancer	High fasting plasma glucose	Rate	2021	1.13836	1.75831	0.564645
21	Deaths	Thailand	Both	Age-standardized	Colon and rectum cancer	High fasting plasma glucose	Rate	2021	1.1456	1.92893	0.537827
142	Deaths	Cyprus	Both	Age-standardized	Colon and rectum cancer	High fasting plasma glucose	Rate	2021	1.14665	1.81291	0.560637
37	Deaths	Kiribati	Both	Age-standardized	Colon and rectum cancer	High fasting plasma glucose	Rate	2021	1.1467	1.80954	0.58028
42	Deaths	Samoa	Both	Age-standardized	Colon and rectum cancer	High fasting plasma glucose	Rate	2021	1.14841	1.79989	0.567644
395	Deaths	Guam	Both	Age-standardized	Colon and rectum cancer	High fasting plasma glucose	Rate	2021	1.15055	1.75836	0.572079
197	Deaths	El Salvador	Both	Age-standardized	Colon and rectum cancer	High body-mass index	Rate	2021	1.15462	1.91944	0.498692
262	Deaths	Jordan	Both	Age-standardized	Colon and rectum cancer	High fasting plasma glucose	Rate	2021	1.16229	1.8707	0.562056
108	Deaths	Russian Federation	Both	Age-standardized	Colon and rectum cancer	High fasting plasma glucose	Rate	2021	1.17226	1.78142	0.595029
104	Deaths	Estonia	Both	Age-standardized	Colon and rectum cancer	High fasting plasma glucose	Rate	2021	1.18106	1.86571	0.589545
162	Deaths	Malta	Both	Age-standardized	Colon and rectum cancer	High fasting plasma glucose	Rate	2021	1.18109	1.83138	0.578942
184	Deaths	Saint Vincent and the Grenadines	Both	Age-standardized	Colon and rectum cancer	High body-mass index	Rate	2021	1.18536	1.9588	0.487266
208	Deaths	Haiti	Both	Age-standardized	Colon and rectum cancer	High fasting plasma glucose	Rate	2021	1.18945	1.98884	0.53677
226	Deaths	Bolivia (Plurinational State of)	Both	Age-standardized	Colon and rectum cancer	High fasting plasma glucose	Rate	2021	1.19711	2.01791	0.51089
28	Deaths	Kiribati	Both	Age-standardized	Colon and rectum cancer	High body-mass index	Rate	2021	1.20549	1.93152	0.492899
124	Deaths	Singapore	Both	Age-standardized	Colon and rectum cancer	High fasting plasma glucose	Rate	2021	1.2104	1.87771	0.626795
174	Deaths	Chile	Both	Age-standardized	Colon and rectum cancer	High fasting plasma glucose	Rate	2021	1.21729	1.889	0.616747
315	Deaths	Zimbabwe	Both	Age-standardized	Colon and rectum cancer	High body-mass index	Rate	2021	1.22823	2.04455	0.49068
361	Deaths	Eswatini	Both	Age-standardized	Colon and rectum cancer	High fasting plasma glucose	Rate	2021	1.23275	2.20464	0.533855
41	Deaths	Tonga	Both	Age-standardized	Colon and rectum cancer	High body-mass index	Rate	2021	1.23491	1.94857	0.571224
148	Deaths	Germany	Both	Age-standardized	Colon and rectum cancer	High fasting plasma glucose	Rate	2021	1.23652	1.95591	0.579037
186	Deaths	Suriname	Both	Age-standardized	Colon and rectum cancer	High body-mass index	Rate	2021	1.24063	2.08598	0.512768
140	Deaths	Andorra	Both	Age-standardized	Colon and rectum cancer	High fasting plasma glucose	Rate	2021	1.24381	2.02251	0.55608
201	Deaths	Mexico	Both	Age-standardized	Colon and rectum cancer	High body-mass index	Rate	2021	1.25266	2.00136	0.550744
289	Deaths	Turkey	Both	Age-standardized	Colon and rectum cancer	High fasting plasma glucose	Rate	2021	1.25757	2.01264	0.603786
192	Deaths	Ecuador	Both	Age-standardized	Colon and rectum cancer	High body-mass index	Rate	2021	1.26247	2.07007	0.523166
193	Deaths	Colombia	Both	Age-standardized	Colon and rectum cancer	High body-mass index	Rate	2021	1.27701	2.12601	0.540628
280	Deaths	Mauritius	Both	Age-standardized	Colon and rectum cancer	High body-mass index	Rate	2021	1.28551	2.04356	0.538501
270	Deaths	Lebanon	Both	Age-standardized	Colon and rectum cancer	High fasting plasma glucose	Rate	2021	1.28585	1.96598	0.624118
166	Deaths	Netherlands	Both	Age-standardized	Colon and rectum cancer	High fasting plasma glucose	Rate	2021	1.29433	1.98703	0.650097
156	Deaths	Belize	Both	Age-standardized	Colon and rectum cancer	High body-mass index	Rate	2021	1.29717	2.05446	0.573497
52	Deaths	Kazakhstan	Both	Age-standardized	Colon and rectum cancer	High body-mass index	Rate	2021	1.29982	2.11403	0.566454
111	Deaths	Austria	Both	Age-standardized	Colon and rectum cancer	High body-mass index	Rate	2021	1.3012	2.19745	0.544121
215	Deaths	Saint Vincent and the Grenadines	Both	Age-standardized	Colon and rectum cancer	High fasting plasma glucose	Rate	2021	1.3081	2.03143	0.662439
209	Deaths	Paraguay	Both	Age-standardized	Colon and rectum cancer	High body-mass index	Rate	2021	1.31097	2.2267	0.558879
159	Deaths	Israel	Both	Age-standardized	Colon and rectum cancer	High fasting plasma glucose	Rate	2021	1.3185	2.10335	0.668098
31	Deaths	Fiji	Both	Age-standardized	Colon and rectum cancer	High fasting plasma glucose	Rate	2021	1.31954	2.04672	0.645925
311	Deaths	Gabon	Both	Age-standardized	Colon and rectum cancer	High fasting plasma glucose	Rate	2021	1.32754	2.16942	0.630759
274	Deaths	Libya	Both	Age-standardized	Colon and rectum cancer	High fasting plasma glucose	Rate	2021	1.33312	2.22757	0.582042
38	Deaths	Micronesia (Federated States of)	Both	Age-standardized	Colon and rectum cancer	High fasting plasma glucose	Rate	2021	1.33455	2.2371	0.610353
116	Deaths	Finland	Both	Age-standardized	Colon and rectum cancer	High body-mass index	Rate	2021	1.33664	2.23092	0.569982
120	Deaths	Japan	Both	Age-standardized	Colon and rectum cancer	High fasting plasma glucose	Rate	2021	1.35036	2.00631	0.687595
297	Deaths	Afghanistan	Both	Age-standardized	Colon and rectum cancer	High fasting plasma glucose	Rate	2021	1.35895	2.41488	0.550572
368	Deaths	San Marino	Both	Age-standardized	Colon and rectum cancer	High body-mass index	Rate	2021	1.35962	2.43834	0.530198
232	Deaths	Saudi Arabia	Both	Age-standardized	Colon and rectum cancer	High body-mass index	Rate	2021	1.36348	2.15007	0.606494
114	Deaths	Cyprus	Both	Age-standardized	Colon and rectum cancer	High body-mass index	Rate	2021	1.36618	2.30043	0.580625
176	Deaths	Guyana	Both	Age-standardized	Colon and rectum cancer	High body-mass index	Rate	2021	1.38424	2.33667	0.604503
122	Deaths	Iceland	Both	Age-standardized	Colon and rectum cancer	High body-mass index	Rate	2021	1.38583	2.32927	0.584527
6	Deaths	Malaysia	Both	Age-standardized	Colon and rectum cancer	High body-mass index	Rate	2021	1.39156	2.22799	0.577513
98	Deaths	Brunei Darussalam	Both	Age-standardized	Colon and rectum cancer	High body-mass index	Rate	2021	1.39431	2.33097	0.551892
235	Deaths	Costa Rica	Both	Age-standardized	Colon and rectum cancer	High fasting plasma glucose	Rate	2021	1.39822	2.21738	0.665291
167	Deaths	Norway	Both	Age-standardized	Colon and rectum cancer	High fasting plasma glucose	Rate	2021	1.40023	2.08895	0.720475
163	Deaths	Luxembourg	Both	Age-standardized	Colon and rectum cancer	High fasting plasma glucose	Rate	2021	1.41279	2.19495	0.707616
355	Deaths	Guam	Both	Age-standardized	Colon and rectum cancer	High body-mass index	Rate	2021	1.41721	2.27168	0.625742
394	Deaths	Greenland	Both	Age-standardized	Colon and rectum cancer	High fasting plasma glucose	Rate	2021	1.42031	2.34624	0.691661
207	Deaths	Brazil	Both	Age-standardized	Colon and rectum cancer	High body-mass index	Rate	2021	1.42224	2.29126	0.601232
221	Deaths	Suriname	Both	Age-standardized	Colon and rectum cancer	High fasting plasma glucose	Rate	2021	1.43257	2.23414	0.699934
255	Deaths	Bahrain	Both	Age-standardized	Colon and rectum cancer	High fasting plasma glucose	Rate	2021	1.43993	2.21333	0.675942
225	Deaths	Trinidad and Tobago	Both	Age-standardized	Colon and rectum cancer	High fasting plasma glucose	Rate	2021	1.44624	2.32167	0.729126
180	Deaths	United States of America	Both	Age-standardized	Colon and rectum cancer	High fasting plasma glucose	Rate	2021	1.45011	2.175	0.744737
206	Deaths	Venezuela (Bolivarian Republic of)	Both	Age-standardized	Colon and rectum cancer	High body-mass index	Rate	2021	1.45537	2.44405	0.597286
94	Deaths	Slovenia	Both	Age-standardized	Colon and rectum cancer	High fasting plasma glucose	Rate	2021	1.46615	2.33791	0.740445
370	Deaths	Tokelau	Both	Age-standardized	Colon and rectum cancer	High body-mass index	Rate	2021	1.46807	2.35004	0.656212
189	Deaths	Bolivia (Plurinational State of)	Both	Age-standardized	Colon and rectum cancer	High body-mass index	Rate	2021	1.47657	2.5988	0.56502
29	Deaths	Fiji	Both	Age-standardized	Colon and rectum cancer	High body-mass index	Rate	2021	1.48404	2.39252	0.633007
300	Deaths	Lesotho	Both	Age-standardized	Colon and rectum cancer	High body-mass index	Rate	2021	1.493	2.6276	0.562723
187	Deaths	Antigua and Barbuda	Both	Age-standardized	Colon and rectum cancer	High fasting plasma glucose	Rate	2021	1.4969	2.29854	0.729645
131	Deaths	Malta	Both	Age-standardized	Colon and rectum cancer	High body-mass index	Rate	2021	1.5043	2.53773	0.645572
143	Deaths	Sweden	Both	Age-standardized	Colon and rectum cancer	High body-mass index	Rate	2021	1.50868	2.46097	0.643175
266	Deaths	Gabon	Both	Age-standardized	Colon and rectum cancer	High body-mass index	Rate	2021	1.50964	2.62883	0.619495
34	Deaths	Samoa	Both	Age-standardized	Colon and rectum cancer	High body-mass index	Rate	2021	1.51253	2.46283	0.674308
113	Deaths	Belgium	Both	Age-standardized	Colon and rectum cancer	High body-mass index	Rate	2021	1.51363	2.54037	0.642208
126	Deaths	Israel	Both	Age-standardized	Colon and rectum cancer	High body-mass index	Rate	2021	1.52421	2.51231	0.673343
51	Deaths	Georgia	Both	Age-standardized	Colon and rectum cancer	High body-mass index	Rate	2021	1.53265	2.49562	0.667749
276	Deaths	Palestine	Both	Age-standardized	Colon and rectum cancer	High fasting plasma glucose	Rate	2021	1.5329	2.36534	0.715847
371	Deaths	Tuvalu	Both	Age-standardized	Colon and rectum cancer	High body-mass index	Rate	2021	1.53451	2.49731	0.646522
328	Deaths	Mauritius	Both	Age-standardized	Colon and rectum cancer	High fasting plasma glucose	Rate	2021	1.53977	2.31604	0.770502
304	Deaths	South Africa	Both	Age-standardized	Colon and rectum cancer	High body-mass index	Rate	2021	1.54569	2.44078	0.661725
404	Deaths	Tokelau	Both	Age-standardized	Colon and rectum cancer	High fasting plasma glucose	Rate	2021	1.55095	2.37566	0.837301
169	Deaths	Spain	Both	Age-standardized	Colon and rectum cancer	High fasting plasma glucose	Rate	2021	1.55782	2.44449	0.769004
129	Deaths	Italy	Both	Age-standardized	Colon and rectum cancer	High body-mass index	Rate	2021	1.56056	2.56205	0.66198
219	Deaths	Jordan	Both	Age-standardized	Colon and rectum cancer	High body-mass index	Rate	2021	1.56646	2.54425	0.693829
127	Deaths	New Zealand	Both	Age-standardized	Colon and rectum cancer	High fasting plasma glucose	Rate	2021	1.5669	2.36823	0.771613
406	Deaths	United States Virgin Islands	Both	Age-standardized	Colon and rectum cancer	High fasting plasma glucose	Rate	2021	1.57623	2.52243	0.789082
214	Deaths	Egypt	Both	Age-standardized	Colon and rectum cancer	High body-mass index	Rate	2021	1.57644	2.48903	0.706345
118	Deaths	France	Both	Age-standardized	Colon and rectum cancer	High body-mass index	Rate	2021	1.61107	2.65073	0.682305
205	Deaths	Guyana	Both	Age-standardized	Colon and rectum cancer	High fasting plasma glucose	Rate	2021	1.61201	2.52061	0.820393
402	Deaths	Puerto Rico	Both	Age-standardized	Colon and rectum cancer	High fasting plasma glucose	Rate	2021	1.62578	2.53494	0.84932
398	Deaths	Niue	Both	Age-standardized	Colon and rectum cancer	High fasting plasma glucose	Rate	2021	1.63152	2.4318	0.832796
110	Deaths	Andorra	Both	Age-standardized	Colon and rectum cancer	High body-mass index	Rate	2021	1.6472	2.91111	0.649222
173	Deaths	Argentina	Both	Age-standardized	Colon and rectum cancer	High fasting plasma glucose	Rate	2021	1.65068	2.54399	0.835441
220	Deaths	Kuwait	Both	Age-standardized	Colon and rectum cancer	High body-mass index	Rate	2021	1.66024	2.68782	0.773159
204	Deaths	Panama	Both	Age-standardized	Colon and rectum cancer	High body-mass index	Rate	2021	1.66031	2.74587	0.73229
196	Deaths	Dominica	Both	Age-standardized	Colon and rectum cancer	High fasting plasma glucose	Rate	2021	1.67015	2.6462	0.82065
44	Deaths	Armenia	Both	Age-standardized	Colon and rectum cancer	High body-mass index	Rate	2021	1.67099	2.69154	0.713845
392	Deaths	Bermuda	Both	Age-standardized	Colon and rectum cancer	High fasting plasma glucose	Rate	2021	1.68591	2.65245	0.831774
90	Deaths	Romania	Both	Age-standardized	Colon and rectum cancer	High fasting plasma glucose	Rate	2021	1.6872	2.58655	0.860358
222	Deaths	Lebanon	Both	Age-standardized	Colon and rectum cancer	High body-mass index	Rate	2021	1.69267	2.71751	0.706789
168	Deaths	Portugal	Both	Age-standardized	Colon and rectum cancer	High fasting plasma glucose	Rate	2021	1.69683	2.60375	0.843447
212	Deaths	Bahrain	Both	Age-standardized	Colon and rectum cancer	High body-mass index	Rate	2021	1.69814	2.7552	0.698821
125	Deaths	Ireland	Both	Age-standardized	Colon and rectum cancer	High body-mass index	Rate	2021	1.70476	2.88301	0.729665
128	Deaths	Luxembourg	Both	Age-standardized	Colon and rectum cancer	High body-mass index	Rate	2021	1.70863	2.75017	0.754065
194	Deaths	Cuba	Both	Age-standardized	Colon and rectum cancer	High fasting plasma glucose	Rate	2021	1.71737	2.76257	0.841768
291	Deaths	United Arab Emirates	Both	Age-standardized	Colon and rectum cancer	High fasting plasma glucose	Rate	2021	1.72389	2.69138	0.796816
134	Deaths	Norway	Both	Age-standardized	Colon and rectum cancer	High body-mass index	Rate	2021	1.73027	2.8277	0.750247
202	Deaths	Grenada	Both	Age-standardized	Colon and rectum cancer	High fasting plasma glucose	Rate	2021	1.74375	2.7516	0.855471
119	Deaths	Germany	Both	Age-standardized	Colon and rectum cancer	High body-mass index	Rate	2021	1.74672	2.93076	0.724589
282	Deaths	Qatar	Both	Age-standardized	Colon and rectum cancer	High fasting plasma glucose	Rate	2021	1.74677	2.73645	0.879604
123	Deaths	Greece	Both	Age-standardized	Colon and rectum cancer	High body-mass index	Rate	2021	1.75133	2.88085	0.716521
33	Deaths	Marshall Islands	Both	Age-standardized	Colon and rectum cancer	High body-mass index	Rate	2021	1.76013	2.9149	0.739233
151	Deaths	Antigua and Barbuda	Both	Age-standardized	Colon and rectum cancer	High body-mass index	Rate	2021	1.76656	2.81978	0.72583
401	Deaths	Saint Kitts and Nevis	Both	Age-standardized	Colon and rectum cancer	High fasting plasma glucose	Rate	2021	1.76779	2.75173	0.890133
358	Deaths	Niue	Both	Age-standardized	Colon and rectum cancer	High body-mass index	Rate	2021	1.77827	2.82733	0.804991
177	Deaths	Grenada	Both	Age-standardized	Colon and rectum cancer	High body-mass index	Rate	2021	1.8016	2.94803	0.753285
185	Deaths	Bahamas	Both	Age-standardized	Colon and rectum cancer	High fasting plasma glucose	Rate	2021	1.80414	2.82848	0.849811
178	Deaths	Trinidad and Tobago	Both	Age-standardized	Colon and rectum cancer	High body-mass index	Rate	2021	1.81341	2.9796	0.754966
150	Deaths	Canada	Both	Age-standardized	Colon and rectum cancer	High body-mass index	Rate	2021	1.81562	2.90479	0.802244
400	Deaths	Palau	Both	Age-standardized	Colon and rectum cancer	High fasting plasma glucose	Rate	2021	1.83591	2.87192	0.853854
32	Deaths	Micronesia (Federated States of)	Both	Age-standardized	Colon and rectum cancer	High body-mass index	Rate	2021	1.83608	3.02169	0.72227
181	Deaths	Jamaica	Both	Age-standardized	Colon and rectum cancer	High body-mass index	Rate	2021	1.84032	3.06403	0.809596
1	Deaths	Taiwan (Province of China)	Both	Age-standardized	Colon and rectum cancer	High body-mass index	Rate	2021	1.85708	2.97438	0.774009
396	Deaths	Monaco	Both	Age-standardized	Colon and rectum cancer	High fasting plasma glucose	Rate	2021	1.86261	3.01239	0.974177
85	Deaths	Montenegro	Both	Age-standardized	Colon and rectum cancer	High fasting plasma glucose	Rate	2021	1.8726	2.9253	0.941383
14	Deaths	Taiwan (Province of China)	Both	Age-standardized	Colon and rectum cancer	High fasting plasma glucose	Rate	2021	1.88394	2.87913	0.921004
161	Deaths	Cuba	Both	Age-standardized	Colon and rectum cancer	High body-mass index	Rate	2021	1.88694	3.10644	0.76518
12	Deaths	Malaysia	Both	Age-standardized	Colon and rectum cancer	High fasting plasma glucose	Rate	2021	1.88995	2.94092	0.951168
115	Deaths	Denmark	Both	Age-standardized	Colon and rectum cancer	High body-mass index	Rate	2021	1.90479	3.24062	0.812477
399	Deaths	Northern Mariana Islands	Both	Age-standardized	Colon and rectum cancer	High fasting plasma glucose	Rate	2021	1.91543	2.91535	0.967968
195	Deaths	Costa Rica	Both	Age-standardized	Colon and rectum cancer	High body-mass index	Rate	2021	1.92406	3.14922	0.809344
397	Deaths	Nauru	Both	Age-standardized	Colon and rectum cancer	High fasting plasma glucose	Rate	2021	1.92668	3.18581	0.825466
147	Deaths	Chile	Both	Age-standardized	Colon and rectum cancer	High body-mass index	Rate	2021	1.93052	3.11775	0.875594
105	Deaths	Australia	Both	Age-standardized	Colon and rectum cancer	High body-mass index	Rate	2021	1.94494	3.08531	0.836977
152	Deaths	United States of America	Both	Age-standardized	Colon and rectum cancer	High body-mass index	Rate	2021	1.96114	3.03042	0.877215
372	Deaths	United States Virgin Islands	Both	Age-standardized	Colon and rectum cancer	High body-mass index	Rate	2021	1.96354	3.15108	0.882254
236	Deaths	Turkey	Both	Age-standardized	Colon and rectum cancer	High body-mass index	Rate	2021	1.96616	3.1831	0.832855
132	Deaths	Portugal	Both	Age-standardized	Colon and rectum cancer	High body-mass index	Rate	2021	1.97075	3.23613	0.865703
74	Deaths	Bosnia and Herzegovina	Both	Age-standardized	Colon and rectum cancer	High fasting plasma glucose	Rate	2021	1.98585	3.173	0.994936
367	Deaths	Puerto Rico	Both	Age-standardized	Colon and rectum cancer	High body-mass index	Rate	2021	2.00722	3.19364	0.915762
84	Deaths	North Macedonia	Both	Age-standardized	Colon and rectum cancer	High fasting plasma glucose	Rate	2021	2.0558	3.24381	1.00367
93	Deaths	Slovakia	Both	Age-standardized	Colon and rectum cancer	High fasting plasma glucose	Rate	2021	2.05905	3.1948	1.03665
228	Deaths	Qatar	Both	Age-standardized	Colon and rectum cancer	High body-mass index	Rate	2021	2.06704	3.41889	0.902485
362	Deaths	Palau	Both	Age-standardized	Colon and rectum cancer	High body-mass index	Rate	2021	2.06987	3.39339	0.872927
136	Deaths	United Kingdom	Both	Age-standardized	Colon and rectum cancer	High body-mass index	Rate	2021	2.07569	3.37755	0.909865
366	Deaths	Saint Kitts and Nevis	Both	Age-standardized	Colon and rectum cancer	High body-mass index	Rate	2021	2.08606	3.35592	0.89028
175	Deaths	Uruguay	Both	Age-standardized	Colon and rectum cancer	High fasting plasma glucose	Rate	2021	2.11535	3.33489	1.05944
133	Deaths	Netherlands	Both	Age-standardized	Colon and rectum cancer	High body-mass index	Rate	2021	2.12311	3.48492	0.903107
88	Deaths	Serbia	Both	Age-standardized	Colon and rectum cancer	High fasting plasma glucose	Rate	2021	2.14104	3.34341	1.03284
97	Deaths	Ukraine	Both	Age-standardized	Colon and rectum cancer	High body-mass index	Rate	2021	2.15956	3.66184	0.931534
391	Deaths	American Samoa	Both	Age-standardized	Colon and rectum cancer	High fasting plasma glucose	Rate	2021	2.1637	3.23398	1.15994
336	Deaths	Seychelles	Both	Age-standardized	Colon and rectum cancer	High fasting plasma glucose	Rate	2021	2.20053	3.40326	1.09992
135	Deaths	Spain	Both	Age-standardized	Colon and rectum cancer	High body-mass index	Rate	2021	2.20648	3.63208	0.955229
82	Deaths	Czechia	Both	Age-standardized	Colon and rectum cancer	High fasting plasma glucose	Rate	2021	2.20695	3.43929	1.12145
117	Deaths	Brunei Darussalam	Both	Age-standardized	Colon and rectum cancer	High fasting plasma glucose	Rate	2021	2.22888	3.41526	1.09914
285	Deaths	Seychelles	Both	Age-standardized	Colon and rectum cancer	High body-mass index	Rate	2021	2.23453	3.52661	0.958987
239	Deaths	United Arab Emirates	Both	Age-standardized	Colon and rectum cancer	High body-mass index	Rate	2021	2.25231	3.76161	0.926235
63	Deaths	Bosnia and Herzegovina	Both	Age-standardized	Colon and rectum cancer	High body-mass index	Rate	2021	2.27287	3.71217	0.982059
73	Deaths	Slovenia	Both	Age-standardized	Colon and rectum cancer	High body-mass index	Rate	2021	2.27716	3.768	0.98147
39	Deaths	Marshall Islands	Both	Age-standardized	Colon and rectum cancer	High fasting plasma glucose	Rate	2021	2.2943	3.63081	1.20711
307	Deaths	Eswatini	Both	Age-standardized	Colon and rectum cancer	High body-mass index	Rate	2021	2.30575	3.95109	0.949354
164	Deaths	Dominica	Both	Age-standardized	Colon and rectum cancer	High body-mass index	Rate	2021	2.31328	3.67881	1.02909
92	Deaths	Latvia	Both	Age-standardized	Colon and rectum cancer	High body-mass index	Rate	2021	2.32483	3.83349	1.01365
91	Deaths	Lithuania	Both	Age-standardized	Colon and rectum cancer	High body-mass index	Rate	2021	2.35294	3.85119	1.04294
80	Deaths	Bulgaria	Both	Age-standardized	Colon and rectum cancer	High fasting plasma glucose	Rate	2021	2.35633	3.8379	1.14171
89	Deaths	Estonia	Both	Age-standardized	Colon and rectum cancer	High body-mass index	Rate	2021	2.35672	3.90379	1.03403
223	Deaths	Libya	Both	Age-standardized	Colon and rectum cancer	High body-mass index	Rate	2021	2.36268	3.9999	0.932775
107	Deaths	New Zealand	Both	Age-standardized	Colon and rectum cancer	High body-mass index	Rate	2021	2.36626	3.86302	0.974569
81	Deaths	Croatia	Both	Age-standardized	Colon and rectum cancer	High fasting plasma glucose	Rate	2021	2.36922	3.68914	1.16133
86	Deaths	Belarus	Both	Age-standardized	Colon and rectum cancer	High body-mass index	Rate	2021	2.42068	4.10919	1.00085
87	Deaths	Poland	Both	Age-standardized	Colon and rectum cancer	High fasting plasma glucose	Rate	2021	2.45343	3.6754	1.24252
83	Deaths	Hungary	Both	Age-standardized	Colon and rectum cancer	High fasting plasma glucose	Rate	2021	2.47212	3.94489	1.19163
153	Deaths	Bahamas	Both	Age-standardized	Colon and rectum cancer	High body-mass index	Rate	2021	2.47397	4.02001	1.00629
227	Deaths	Palestine	Both	Age-standardized	Colon and rectum cancer	High body-mass index	Rate	2021	2.49434	3.91038	1.0238
360	Deaths	Northern Mariana Islands	Both	Age-standardized	Colon and rectum cancer	High body-mass index	Rate	2021	2.49574	3.95451	1.14287
71	Deaths	North Macedonia	Both	Age-standardized	Colon and rectum cancer	High body-mass index	Rate	2021	2.52573	4.24326	1.12729
350	Deaths	American Samoa	Both	Age-standardized	Colon and rectum cancer	High body-mass index	Rate	2021	2.59287	4.0106	1.2319
188	Deaths	Barbados	Both	Age-standardized	Colon and rectum cancer	High fasting plasma glucose	Rate	2021	2.62224	4.21318	1.34605
95	Deaths	Republic of Moldova	Both	Age-standardized	Colon and rectum cancer	High body-mass index	Rate	2021	2.67049	4.23895	1.14617
96	Deaths	Russian Federation	Both	Age-standardized	Colon and rectum cancer	High body-mass index	Rate	2021	2.67742	4.25617	1.14854
141	Deaths	Argentina	Both	Age-standardized	Colon and rectum cancer	High body-mass index	Rate	2021	2.70223	4.4166	1.18606
75	Deaths	Montenegro	Both	Age-standardized	Colon and rectum cancer	High body-mass index	Rate	2021	2.7222	4.47312	1.27853
351	Deaths	Bermuda	Both	Age-standardized	Colon and rectum cancer	High body-mass index	Rate	2021	2.74334	4.45954	1.20032
76	Deaths	Romania	Both	Age-standardized	Colon and rectum cancer	High body-mass index	Rate	2021	2.7668	4.6524	1.12827
357	Deaths	Nauru	Both	Age-standardized	Colon and rectum cancer	High body-mass index	Rate	2021	2.82126	4.88898	1.06705
68	Deaths	Czechia	Both	Age-standardized	Colon and rectum cancer	High body-mass index	Rate	2021	2.86076	4.65351	1.25963
78	Deaths	Serbia	Both	Age-standardized	Colon and rectum cancer	High body-mass index	Rate	2021	2.94561	4.78226	1.36571
155	Deaths	Barbados	Both	Age-standardized	Colon and rectum cancer	High body-mass index	Rate	2021	3.05407	5.11377	1.32286
352	Deaths	Greenland	Both	Age-standardized	Colon and rectum cancer	High body-mass index	Rate	2021	3.10261	5.10622	1.29239
77	Deaths	Poland	Both	Age-standardized	Colon and rectum cancer	High body-mass index	Rate	2021	3.13226	5.13194	1.32204
356	Deaths	Monaco	Both	Age-standardized	Colon and rectum cancer	High body-mass index	Rate	2021	3.18842	5.43176	1.40759
64	Deaths	Croatia	Both	Age-standardized	Colon and rectum cancer	High body-mass index	Rate	2021	3.36077	5.444	1.46313
62	Deaths	Bulgaria	Both	Age-standardized	Colon and rectum cancer	High body-mass index	Rate	2021	3.36184	5.62492	1.40723
149	Deaths	Uruguay	Both	Age-standardized	Colon and rectum cancer	High body-mass index	Rate	2021	3.45499	5.7211	1.53547
79	Deaths	Slovakia	Both	Age-standardized	Colon and rectum cancer	High body-mass index	Rate	2021	3.52764	5.66172	1.60901
67	Deaths	Hungary	Both	Age-standardized	Colon and rectum cancer	High body-mass index	Rate	2021	3.79339	6.19466	1.72404

## Sheet: EAPC trend
	location	measure	sex	cause	rei	age	EAPC	LCI	UCI
224	Singapore	DALYs (Disability-Adjusted Life Years)	Both	Colon and rectum cancer	High fasting plasma glucose	Age-standardized	-2.12187	-2.32892	-1.91439
222	Singapore	Deaths	Both	Colon and rectum cancer	High fasting plasma glucose	Age-standardized	-1.96434	-2.16711	-1.76115
239	Austria	DALYs (Disability-Adjusted Life Years)	Both	Colon and rectum cancer	High body-mass index	Age-standardized	-1.87745	-1.93829	-1.81658
237	Austria	Deaths	Both	Colon and rectum cancer	High body-mass index	Age-standardized	-1.86226	-1.92029	-1.8042
151	Czechia	DALYs (Disability-Adjusted Life Years)	Both	Colon and rectum cancer	High body-mass index	Age-standardized	-1.80974	-1.98508	-1.63409
261	Germany	Deaths	Both	Colon and rectum cancer	High body-mass index	Age-standardized	-1.73974	-1.85893	-1.62041
149	Czechia	Deaths	Both	Colon and rectum cancer	High body-mass index	Age-standardized	-1.70511	-1.89064	-1.51923
263	Germany	DALYs (Disability-Adjusted Life Years)	Both	Colon and rectum cancer	High body-mass index	Age-standardized	-1.65195	-1.7655	-1.53828
279	Israel	DALYs (Disability-Adjusted Life Years)	Both	Colon and rectum cancer	High body-mass index	Age-standardized	-1.59971	-1.91746	-1.28094
277	Israel	Deaths	Both	Colon and rectum cancer	High body-mass index	Age-standardized	-1.59604	-1.92124	-1.26977
755	Greenland	DALYs (Disability-Adjusted Life Years)	Both	Colon and rectum cancer	High body-mass index	Age-standardized	-1.40121	-1.48204	-1.32033
753	Greenland	Deaths	Both	Colon and rectum cancer	High body-mass index	Age-standardized	-1.39709	-1.49134	-1.30274
600	Ethiopia	DALYs (Disability-Adjusted Life Years)	Both	Colon and rectum cancer	High fasting plasma glucose	Age-standardized	-1.37667	-1.65452	-1.09803
20	Maldives	DALYs (Disability-Adjusted Life Years)	Both	Colon and rectum cancer	High fasting plasma glucose	Age-standardized	-1.29738	-1.433	-1.16156
283	Luxembourg	DALYs (Disability-Adjusted Life Years)	Both	Colon and rectum cancer	High body-mass index	Age-standardized	-1.23465	-1.42545	-1.04349
231	New Zealand	DALYs (Disability-Adjusted Life Years)	Both	Colon and rectum cancer	High body-mass index	Age-standardized	-1.22513	-1.31886	-1.13131
119	Tajikistan	DALYs (Disability-Adjusted Life Years)	Both	Colon and rectum cancer	High body-mass index	Age-standardized	-1.17964	-1.35772	-1.00125
246	Cyprus	Deaths	Both	Colon and rectum cancer	High fasting plasma glucose	Age-standardized	-1.08058	-1.22633	-0.934615
281	Luxembourg	Deaths	Both	Colon and rectum cancer	High body-mass index	Age-standardized	-1.05533	-1.23988	-0.870426
262	Germany	Deaths	Both	Colon and rectum cancer	High fasting plasma glucose	Age-standardized	-0.986958	-1.10226	-0.871525
117	Tajikistan	Deaths	Both	Colon and rectum cancer	High body-mass index	Age-standardized	-0.971836	-1.16892	-0.774359
315	Switzerland	DALYs (Disability-Adjusted Life Years)	Both	Colon and rectum cancer	High body-mass index	Age-standardized	-0.957027	-1.1038	-0.810035
264	Germany	DALYs (Disability-Adjusted Life Years)	Both	Colon and rectum cancer	High fasting plasma glucose	Age-standardized	-0.930334	-1.04131	-0.81923
275	Ireland	DALYs (Disability-Adjusted Life Years)	Both	Colon and rectum cancer	High body-mass index	Age-standardized	-0.8973	-0.993112	-0.801396
229	New Zealand	Deaths	Both	Colon and rectum cancer	High body-mass index	Age-standardized	-0.89084	-0.969557	-0.81206
598	Ethiopia	Deaths	Both	Colon and rectum cancer	High fasting plasma glucose	Age-standardized	-0.87948	-1.11886	-0.639522
238	Austria	Deaths	Both	Colon and rectum cancer	High fasting plasma glucose	Age-standardized	-0.872032	-1.02106	-0.722783
311	United Kingdom	DALYs (Disability-Adjusted Life Years)	Both	Colon and rectum cancer	High body-mass index	Age-standardized	-0.865116	-0.950226	-0.779933
228	Australia	DALYs (Disability-Adjusted Life Years)	Both	Colon and rectum cancer	High fasting plasma glucose	Age-standardized	-0.86133	-0.952971	-0.769604
227	Australia	DALYs (Disability-Adjusted Life Years)	Both	Colon and rectum cancer	High body-mass index	Age-standardized	-0.858539	-0.954524	-0.762462
18	Maldives	Deaths	Both	Colon and rectum cancer	High fasting plasma glucose	Age-standardized	-0.854265	-0.973066	-0.735322
159	Slovenia	DALYs (Disability-Adjusted Life Years)	Both	Colon and rectum cancer	High body-mass index	Age-standardized	-0.85312	-1.15124	-0.5541
280	Israel	DALYs (Disability-Adjusted Life Years)	Both	Colon and rectum cancer	High fasting plasma glucose	Age-standardized	-0.847385	-1.30391	-0.388751
232	New Zealand	DALYs (Disability-Adjusted Life Years)	Both	Colon and rectum cancer	High fasting plasma glucose	Age-standardized	-0.845418	-0.947035	-0.743696
793	San Marino	Deaths	Both	Colon and rectum cancer	High body-mass index	Age-standardized	-0.80889	-1.1537	-0.462876
240	Austria	DALYs (Disability-Adjusted Life Years)	Both	Colon and rectum cancer	High fasting plasma glucose	Age-standardized	-0.803877	-0.959185	-0.648325
248	Cyprus	DALYs (Disability-Adjusted Life Years)	Both	Colon and rectum cancer	High fasting plasma glucose	Age-standardized	-0.801569	-0.933469	-0.669494
313	Switzerland	Deaths	Both	Colon and rectum cancer	High body-mass index	Age-standardized	-0.77096	-0.911894	-0.629826
226	Australia	Deaths	Both	Colon and rectum cancer	High fasting plasma glucose	Age-standardized	-0.770896	-0.857211	-0.684506
241	Belgium	Deaths	Both	Colon and rectum cancer	High body-mass index	Age-standardized	-0.768832	-0.873901	-0.663652
278	Israel	Deaths	Both	Colon and rectum cancer	High fasting plasma glucose	Age-standardized	-0.768697	-1.22004	-0.315292
309	United Kingdom	Deaths	Both	Colon and rectum cancer	High body-mass index	Age-standardized	-0.75077	-0.832945	-0.668527
273	Ireland	Deaths	Both	Colon and rectum cancer	High body-mass index	Age-standardized	-0.750572	-0.844898	-0.656158
276	Ireland	DALYs (Disability-Adjusted Life Years)	Both	Colon and rectum cancer	High fasting plasma glucose	Age-standardized	-0.746671	-0.828305	-0.66497
225	Australia	Deaths	Both	Colon and rectum cancer	High body-mass index	Age-standardized	-0.74612	-0.838431	-0.653724
243	Belgium	DALYs (Disability-Adjusted Life Years)	Both	Colon and rectum cancer	High body-mass index	Age-standardized	-0.742737	-0.874172	-0.611129
303	Norway	DALYs (Disability-Adjusted Life Years)	Both	Colon and rectum cancer	High body-mass index	Age-standardized	-0.738128	-0.840567	-0.635584
242	Belgium	Deaths	Both	Colon and rectum cancer	High fasting plasma glucose	Age-standardized	-0.726203	-0.818191	-0.634131
795	San Marino	DALYs (Disability-Adjusted Life Years)	Both	Colon and rectum cancer	High body-mass index	Age-standardized	-0.722388	-1.04831	-0.395394
111	Kyrgyzstan	DALYs (Disability-Adjusted Life Years)	Both	Colon and rectum cancer	High body-mass index	Age-standardized	-0.704919	-0.82884	-0.580842
805	United States Virgin Islands	Deaths	Both	Colon and rectum cancer	High body-mass index	Age-standardized	-0.702777	-0.925275	-0.479779
304	Norway	DALYs (Disability-Adjusted Life Years)	Both	Colon and rectum cancer	High fasting plasma glucose	Age-standardized	-0.687092	-0.760064	-0.614066
341	United States of America	Deaths	Both	Colon and rectum cancer	High body-mass index	Age-standardized	-0.685906	-0.797833	-0.573853
216	Japan	DALYs (Disability-Adjusted Life Years)	Both	Colon and rectum cancer	High fasting plasma glucose	Age-standardized	-0.657332	-0.761555	-0.553
244	Belgium	DALYs (Disability-Adjusted Life Years)	Both	Colon and rectum cancer	High fasting plasma glucose	Age-standardized	-0.650169	-0.753146	-0.547086
274	Ireland	Deaths	Both	Colon and rectum cancer	High fasting plasma glucose	Age-standardized	-0.637766	-0.730933	-0.544512
267	Iceland	DALYs (Disability-Adjusted Life Years)	Both	Colon and rectum cancer	High body-mass index	Age-standardized	-0.632823	-0.73999	-0.525541
758	Cook Islands	Deaths	Both	Colon and rectum cancer	High fasting plasma glucose	Age-standardized	-0.576947	-0.737538	-0.416097
806	United States Virgin Islands	Deaths	Both	Colon and rectum cancer	High fasting plasma glucose	Age-standardized	-0.572203	-0.827324	-0.316426
251	Denmark	DALYs (Disability-Adjusted Life Years)	Both	Colon and rectum cancer	High body-mass index	Age-standardized	-0.570423	-0.836109	-0.304025
301	Norway	Deaths	Both	Colon and rectum cancer	High body-mass index	Age-standardized	-0.554888	-0.657707	-0.451962
235	Andorra	DALYs (Disability-Adjusted Life Years)	Both	Colon and rectum cancer	High body-mass index	Age-standardized	-0.534735	-0.779683	-0.289182
302	Norway	Deaths	Both	Colon and rectum cancer	High fasting plasma glucose	Age-standardized	-0.523148	-0.613179	-0.433037
19	Maldives	DALYs (Disability-Adjusted Life Years)	Both	Colon and rectum cancer	High body-mass index	Age-standardized	-0.522118	-0.636714	-0.40739
157	Slovenia	Deaths	Both	Colon and rectum cancer	High body-mass index	Age-standardized	-0.514143	-0.80116	-0.226295
230	New Zealand	Deaths	Both	Colon and rectum cancer	High fasting plasma glucose	Age-standardized	-0.512876	-0.619658	-0.405979
109	Kyrgyzstan	Deaths	Both	Colon and rectum cancer	High body-mass index	Age-standardized	-0.509558	-0.6692	-0.34966
599	Ethiopia	DALYs (Disability-Adjusted Life Years)	Both	Colon and rectum cancer	High body-mass index	Age-standardized	-0.505083	-0.736007	-0.273623
258	France	Deaths	Both	Colon and rectum cancer	High fasting plasma glucose	Age-standardized	-0.504004	-0.569912	-0.438053
760	Cook Islands	DALYs (Disability-Adjusted Life Years)	Both	Colon and rectum cancer	High fasting plasma glucose	Age-standardized	-0.49818	-0.665006	-0.331074
233	Andorra	Deaths	Both	Colon and rectum cancer	High body-mass index	Age-standardized	-0.493048	-0.76036	-0.225017
759	Cook Islands	DALYs (Disability-Adjusted Life Years)	Both	Colon and rectum cancer	High body-mass index	Age-standardized	-0.490502	-0.671569	-0.309104
214	Japan	Deaths	Both	Colon and rectum cancer	High fasting plasma glucose	Age-standardized	-0.482241	-0.570624	-0.393781
807	United States Virgin Islands	DALYs (Disability-Adjusted Life Years)	Both	Colon and rectum cancer	High body-mass index	Age-standardized	-0.468906	-0.664692	-0.272735
757	Cook Islands	Deaths	Both	Colon and rectum cancer	High body-mass index	Age-standardized	-0.457645	-0.619679	-0.295348
107	Kazakhstan	DALYs (Disability-Adjusted Life Years)	Both	Colon and rectum cancer	High body-mass index	Age-standardized	-0.456854	-0.668305	-0.244953
265	Iceland	Deaths	Both	Colon and rectum cancer	High body-mass index	Age-standardized	-0.452277	-0.584951	-0.319426
335	Canada	DALYs (Disability-Adjusted Life Years)	Both	Colon and rectum cancer	High body-mass index	Age-standardized	-0.451726	-0.548866	-0.35449
333	Canada	Deaths	Both	Colon and rectum cancer	High body-mass index	Age-standardized	-0.428472	-0.547225	-0.309577
152	Czechia	DALYs (Disability-Adjusted Life Years)	Both	Colon and rectum cancer	High fasting plasma glucose	Age-standardized	-0.41451	-0.652238	-0.176214
343	United States of America	DALYs (Disability-Adjusted Life Years)	Both	Colon and rectum cancer	High body-mass index	Age-standardized	-0.412701	-0.504015	-0.321303
287	Italy	DALYs (Disability-Adjusted Life Years)	Both	Colon and rectum cancer	High body-mass index	Age-standardized	-0.404411	-0.575195	-0.233333
260	France	DALYs (Disability-Adjusted Life Years)	Both	Colon and rectum cancer	High fasting plasma glucose	Age-standardized	-0.402982	-0.475526	-0.330385
794	San Marino	Deaths	Both	Colon and rectum cancer	High fasting plasma glucose	Age-standardized	-0.402199	-0.757049	-0.0460814
390	Saint Lucia	Deaths	Both	Colon and rectum cancer	High fasting plasma glucose	Age-standardized	-0.389736	-0.630855	-0.148032
316	Switzerland	DALYs (Disability-Adjusted Life Years)	Both	Colon and rectum cancer	High fasting plasma glucose	Age-standardized	-0.381565	-0.604526	-0.158104
288	Italy	DALYs (Disability-Adjusted Life Years)	Both	Colon and rectum cancer	High fasting plasma glucose	Age-standardized	-0.376025	-0.570462	-0.181208
808	United States Virgin Islands	DALYs (Disability-Adjusted Life Years)	Both	Colon and rectum cancer	High fasting plasma glucose	Age-standardized	-0.35062	-0.589136	-0.111532
120	Tajikistan	DALYs (Disability-Adjusted Life Years)	Both	Colon and rectum cancer	High fasting plasma glucose	Age-standardized	-0.335756	-0.566137	-0.104841
796	San Marino	DALYs (Disability-Adjusted Life Years)	Both	Colon and rectum cancer	High fasting plasma glucose	Age-standardized	-0.319612	-0.653821	0.0157211
249	Denmark	Deaths	Both	Colon and rectum cancer	High body-mass index	Age-standardized	-0.31813	-0.596897	-0.0385808
212	Brunei Darussalam	DALYs (Disability-Adjusted Life Years)	Both	Colon and rectum cancer	High fasting plasma glucose	Age-standardized	-0.312275	-0.582316	-0.0414997
286	Italy	Deaths	Both	Colon and rectum cancer	High fasting plasma glucose	Age-standardized	-0.30729	-0.473235	-0.141068
207	Ukraine	DALYs (Disability-Adjusted Life Years)	Both	Colon and rectum cancer	High body-mass index	Age-standardized	-0.305436	-0.450038	-0.160625
150	Czechia	Deaths	Both	Colon and rectum cancer	High fasting plasma glucose	Age-standardized	-0.299754	-0.537407	-0.0615329
323	Sweden	DALYs (Disability-Adjusted Life Years)	Both	Colon and rectum cancer	High body-mass index	Age-standardized	-0.280576	-0.43659	-0.124318
123	Turkmenistan	DALYs (Disability-Adjusted Life Years)	Both	Colon and rectum cancer	High body-mass index	Age-standardized	-0.277184	-0.762168	0.210169
257	France	Deaths	Both	Colon and rectum cancer	High body-mass index	Age-standardized	-0.275235	-0.371741	-0.178637
187	Estonia	DALYs (Disability-Adjusted Life Years)	Both	Colon and rectum cancer	High body-mass index	Age-standardized	-0.270946	-0.439943	-0.101663
160	Slovenia	DALYs (Disability-Adjusted Life Years)	Both	Colon and rectum cancer	High fasting plasma glucose	Age-standardized	-0.264286	-0.663758	0.136793
121	Turkmenistan	Deaths	Both	Colon and rectum cancer	High body-mass index	Age-standardized	-0.243013	-0.733283	0.249679
285	Italy	Deaths	Both	Colon and rectum cancer	High body-mass index	Age-standardized	-0.222009	-0.369935	-0.0738628
314	Switzerland	Deaths	Both	Colon and rectum cancer	High fasting plasma glucose	Age-standardized	-0.212794	-0.431703	0.00659651
105	Kazakhstan	Deaths	Both	Colon and rectum cancer	High body-mass index	Age-standardized	-0.210334	-0.460633	0.040594
255	Finland	DALYs (Disability-Adjusted Life Years)	Both	Colon and rectum cancer	High body-mass index	Age-standardized	-0.201073	-0.268225	-0.133875
127	Uzbekistan	DALYs (Disability-Adjusted Life Years)	Both	Colon and rectum cancer	High body-mass index	Age-standardized	-0.189281	-0.60174	0.224891
205	Ukraine	Deaths	Both	Colon and rectum cancer	High body-mass index	Age-standardized	-0.18893	-0.321671	-0.0560125
259	France	DALYs (Disability-Adjusted Life Years)	Both	Colon and rectum cancer	High body-mass index	Age-standardized	-0.177087	-0.275916	-0.0781606
321	Sweden	Deaths	Both	Colon and rectum cancer	High body-mass index	Age-standardized	-0.174942	-0.332027	-0.0176092
464	Bahrain	DALYs (Disability-Adjusted Life Years)	Both	Colon and rectum cancer	High fasting plasma glucose	Age-standardized	-0.169488	-0.440165	0.101924
17	Maldives	Deaths	Both	Colon and rectum cancer	High body-mass index	Age-standardized	-0.167399	-0.291388	-0.0432557
750	Bermuda	Deaths	Both	Colon and rectum cancer	High fasting plasma glucose	Age-standardized	-0.16564	-0.395113	0.0643626
751	Bermuda	DALYs (Disability-Adjusted Life Years)	Both	Colon and rectum cancer	High body-mass index	Age-standardized	-0.152807	-0.305787	0.000408544
597	Ethiopia	Deaths	Both	Colon and rectum cancer	High body-mass index	Age-standardized	-0.149029	-0.379029	0.0815015
270	Greece	Deaths	Both	Colon and rectum cancer	High fasting plasma glucose	Age-standardized	-0.140213	-0.34422	0.0642119
253	Finland	Deaths	Both	Colon and rectum cancer	High body-mass index	Age-standardized	-0.137334	-0.226265	-0.0483247
624	Rwanda	DALYs (Disability-Adjusted Life Years)	Both	Colon and rectum cancer	High fasting plasma glucose	Age-standardized	-0.130853	-0.461532	0.200925
752	Bermuda	DALYs (Disability-Adjusted Life Years)	Both	Colon and rectum cancer	High fasting plasma glucose	Age-standardized	-0.117559	-0.346226	0.111634
749	Bermuda	Deaths	Both	Colon and rectum cancer	High body-mass index	Age-standardized	-0.111799	-0.270289	0.0469423
623	Rwanda	DALYs (Disability-Adjusted Life Years)	Both	Colon and rectum cancer	High body-mass index	Age-standardized	-0.110152	-0.487684	0.268812
118	Tajikistan	Deaths	Both	Colon and rectum cancer	High fasting plasma glucose	Age-standardized	-0.105265	-0.359162	0.149278
210	Brunei Darussalam	Deaths	Both	Colon and rectum cancer	High fasting plasma glucose	Age-standardized	-0.101487	-0.388147	0.185999
125	Uzbekistan	Deaths	Both	Colon and rectum cancer	High body-mass index	Age-standardized	-0.084545	-0.486972	0.319509
179	Slovakia	DALYs (Disability-Adjusted Life Years)	Both	Colon and rectum cancer	High body-mass index	Age-standardized	-0.082386	-0.180674	0.0159984
312	United Kingdom	DALYs (Disability-Adjusted Life Years)	Both	Colon and rectum cancer	High fasting plasma glucose	Age-standardized	-0.0790575	-0.153205	-0.00485509
342	United States of America	Deaths	Both	Colon and rectum cancer	High fasting plasma glucose	Age-standardized	-0.0652847	-0.249694	0.119465
392	Saint Lucia	DALYs (Disability-Adjusted Life Years)	Both	Colon and rectum cancer	High fasting plasma glucose	Age-standardized	-0.0298218	-0.226777	0.167523
804	Tuvalu	DALYs (Disability-Adjusted Life Years)	Both	Colon and rectum cancer	High fasting plasma glucose	Age-standardized	-0.0086342	-0.0650917	0.0478552
158	Slovenia	Deaths	Both	Colon and rectum cancer	High fasting plasma glucose	Age-standardized	-0.00470549	-0.383026	0.375051
208	Ukraine	DALYs (Disability-Adjusted Life Years)	Both	Colon and rectum cancer	High fasting plasma glucose	Age-standardized	0.0081861	-0.121411	0.137952
99	Azerbaijan	DALYs (Disability-Adjusted Life Years)	Both	Colon and rectum cancer	High body-mass index	Age-standardized	0.0116215	-0.218242	0.242015
772	Nauru	DALYs (Disability-Adjusted Life Years)	Both	Colon and rectum cancer	High fasting plasma glucose	Age-standardized	0.0179742	-0.102052	0.138145
770	Nauru	Deaths	Both	Colon and rectum cancer	High fasting plasma glucose	Age-standardized	0.0184669	-0.0934302	0.130489
236	Andorra	DALYs (Disability-Adjusted Life Years)	Both	Colon and rectum cancer	High fasting plasma glucose	Age-standardized	0.022087	-0.252869	0.297801
762	Guam	Deaths	Both	Colon and rectum cancer	High fasting plasma glucose	Age-standardized	0.0337481	-0.361571	0.430636
462	Bahrain	Deaths	Both	Colon and rectum cancer	High fasting plasma glucose	Age-standardized	0.0346843	-0.288367	0.358783
344	United States of America	DALYs (Disability-Adjusted Life Years)	Both	Colon and rectum cancer	High fasting plasma glucose	Age-standardized	0.0437824	-0.108067	0.195863
761	Guam	Deaths	Both	Colon and rectum cancer	High body-mass index	Age-standardized	0.0519843	-0.298725	0.403927
145	Hungary	Deaths	Both	Colon and rectum cancer	High body-mass index	Age-standardized	0.0538397	-0.181274	0.289507
223	Singapore	DALYs (Disability-Adjusted Life Years)	Both	Colon and rectum cancer	High body-mass index	Age-standardized	0.0593329	-0.159705	0.278851
272	Greece	DALYs (Disability-Adjusted Life Years)	Both	Colon and rectum cancer	High fasting plasma glucose	Age-standardized	0.0703751	-0.0951373	0.236162
234	Andorra	Deaths	Both	Colon and rectum cancer	High fasting plasma glucose	Age-standardized	0.0796617	-0.212637	0.372816
802	Tuvalu	Deaths	Both	Colon and rectum cancer	High fasting plasma glucose	Age-standardized	0.084284	0.0344848	0.134108
310	United Kingdom	Deaths	Both	Colon and rectum cancer	High fasting plasma glucose	Age-standardized	0.0939808	0.0136673	0.174359
206	Ukraine	Deaths	Both	Colon and rectum cancer	High fasting plasma glucose	Age-standardized	0.0973127	-0.0316219	0.226413
177	Slovakia	Deaths	Both	Colon and rectum cancer	High body-mass index	Age-standardized	0.0980486	0.0056519	0.190531
195	Latvia	DALYs (Disability-Adjusted Life Years)	Both	Colon and rectum cancer	High body-mass index	Age-standardized	0.0982388	-0.0682064	0.264961
523	Turkey	DALYs (Disability-Adjusted Life Years)	Both	Colon and rectum cancer	High body-mass index	Age-standardized	0.101997	-0.237872	0.443023
583	Burundi	DALYs (Disability-Adjusted Life Years)	Both	Colon and rectum cancer	High body-mass index	Age-standardized	0.104347	-0.138374	0.347658
483	Jordan	DALYs (Disability-Adjusted Life Years)	Both	Colon and rectum cancer	High body-mass index	Age-standardized	0.117024	-0.131587	0.366255
784	Palau	DALYs (Disability-Adjusted Life Years)	Both	Colon and rectum cancer	High fasting plasma glucose	Age-standardized	0.117945	0.055165	0.180764
584	Burundi	DALYs (Disability-Adjusted Life Years)	Both	Colon and rectum cancer	High fasting plasma glucose	Age-standardized	0.119003	-0.0663866	0.304737
185	Estonia	Deaths	Both	Colon and rectum cancer	High body-mass index	Age-standardized	0.138225	-0.0144878	0.291171
215	Japan	DALYs (Disability-Adjusted Life Years)	Both	Colon and rectum cancer	High body-mass index	Age-standardized	0.153143	0.0762522	0.230093
147	Hungary	DALYs (Disability-Adjusted Life Years)	Both	Colon and rectum cancer	High body-mass index	Age-standardized	0.15615	-0.0786693	0.391521
291	Malta	DALYs (Disability-Adjusted Life Years)	Both	Colon and rectum cancer	High body-mass index	Age-standardized	0.159032	0.0376756	0.280536
289	Malta	Deaths	Both	Colon and rectum cancer	High body-mass index	Age-standardized	0.184004	0.0598229	0.308339
91	Armenia	DALYs (Disability-Adjusted Life Years)	Both	Colon and rectum cancer	High body-mass index	Age-standardized	0.187134	0.0251598	0.34937
254	Finland	Deaths	Both	Colon and rectum cancer	High fasting plasma glucose	Age-standardized	0.190823	0.0219439	0.359988
256	Finland	DALYs (Disability-Adjusted Life Years)	Both	Colon and rectum cancer	High fasting plasma glucose	Age-standardized	0.198457	0.0694463	0.327633
378	Trinidad and Tobago	Deaths	Both	Colon and rectum cancer	High fasting plasma glucose	Age-standardized	0.201785	0.0615282	0.342237
268	Iceland	DALYs (Disability-Adjusted Life Years)	Both	Colon and rectum cancer	High fasting plasma glucose	Age-standardized	0.202536	0.106524	0.29864
308	Spain	DALYs (Disability-Adjusted Life Years)	Both	Colon and rectum cancer	High fasting plasma glucose	Age-standardized	0.215845	-0.0620347	0.494497
622	Rwanda	Deaths	Both	Colon and rectum cancer	High fasting plasma glucose	Age-standardized	0.220573	-0.0553233	0.497232
112	Kyrgyzstan	DALYs (Disability-Adjusted Life Years)	Both	Colon and rectum cancer	High fasting plasma glucose	Age-standardized	0.225842	0.0739276	0.377987
293	Portugal	Deaths	Both	Colon and rectum cancer	High body-mass index	Age-standardized	0.226663	-0.0100796	0.463966
68	Micronesia (Federated States of)	DALYs (Disability-Adjusted Life Years)	Both	Colon and rectum cancer	High fasting plasma glucose	Age-standardized	0.226883	0.142445	0.311392
66	Micronesia (Federated States of)	Deaths	Both	Colon and rectum cancer	High fasting plasma glucose	Age-standardized	0.232939	0.15162	0.314323
306	Spain	Deaths	Both	Colon and rectum cancer	High fasting plasma glucose	Age-standardized	0.261505	-0.0130527	0.536816
80	Papua New Guinea	DALYs (Disability-Adjusted Life Years)	Both	Colon and rectum cancer	High fasting plasma glucose	Age-standardized	0.269388	0.214697	0.324108
484	Jordan	DALYs (Disability-Adjusted Life Years)	Both	Colon and rectum cancer	High fasting plasma glucose	Age-standardized	0.270336	-0.0267407	0.568295
463	Bahrain	DALYs (Disability-Adjusted Life Years)	Both	Colon and rectum cancer	High body-mass index	Age-standardized	0.2725	0.0384956	0.507052
783	Palau	DALYs (Disability-Adjusted Life Years)	Both	Colon and rectum cancer	High body-mass index	Age-standardized	0.276561	0.197899	0.355284
800	Tokelau	DALYs (Disability-Adjusted Life Years)	Both	Colon and rectum cancer	High fasting plasma glucose	Age-standardized	0.286385	0.245724	0.327062
307	Spain	DALYs (Disability-Adjusted Life Years)	Both	Colon and rectum cancer	High body-mass index	Age-standardized	0.287152	0.100667	0.473984
26	China	Deaths	Both	Colon and rectum cancer	High fasting plasma glucose	Age-standardized	0.29429	0.155191	0.433583
295	Portugal	DALYs (Disability-Adjusted Life Years)	Both	Colon and rectum cancer	High body-mass index	Age-standardized	0.300372	0.0253319	0.576169
297	Netherlands	Deaths	Both	Colon and rectum cancer	High body-mass index	Age-standardized	0.300572	0.126365	0.475083
213	Japan	Deaths	Both	Colon and rectum cancer	High body-mass index	Age-standardized	0.3014	0.232536	0.370311
60	Kiribati	DALYs (Disability-Adjusted Life Years)	Both	Colon and rectum cancer	High fasting plasma glucose	Age-standardized	0.302084	0.210276	0.393977
780	Northern Mariana Islands	DALYs (Disability-Adjusted Life Years)	Both	Colon and rectum cancer	High fasting plasma glucose	Age-standardized	0.312592	0.109328	0.516268
28	China	DALYs (Disability-Adjusted Life Years)	Both	Colon and rectum cancer	High fasting plasma glucose	Age-standardized	0.31415	0.210152	0.418256
621	Rwanda	Deaths	Both	Colon and rectum cancer	High body-mass index	Age-standardized	0.320855	-0.0176809	0.660537
220	Republic of Korea	DALYs (Disability-Adjusted Life Years)	Both	Colon and rectum cancer	High fasting plasma glucose	Age-standardized	0.328916	0.106625	0.551702
298	Netherlands	Deaths	Both	Colon and rectum cancer	High fasting plasma glucose	Age-standardized	0.34148	0.183617	0.499591
183	Belarus	DALYs (Disability-Adjusted Life Years)	Both	Colon and rectum cancer	High body-mass index	Age-standardized	0.350994	0.0427338	0.660203
782	Palau	Deaths	Both	Colon and rectum cancer	High fasting plasma glucose	Age-standardized	0.351958	0.275292	0.428682
266	Iceland	Deaths	Both	Colon and rectum cancer	High fasting plasma glucose	Age-standardized	0.353639	0.237635	0.469776
221	Singapore	Deaths	Both	Colon and rectum cancer	High body-mass index	Age-standardized	0.354212	0.149034	0.55981
305	Spain	Deaths	Both	Colon and rectum cancer	High body-mass index	Age-standardized	0.355274	0.173938	0.536937
299	Netherlands	DALYs (Disability-Adjusted Life Years)	Both	Colon and rectum cancer	High body-mass index	Age-standardized	0.358179	0.171765	0.54494
502	Palestine	Deaths	Both	Colon and rectum cancer	High fasting plasma glucose	Age-standardized	0.359679	0.174821	0.544879
78	Papua New Guinea	Deaths	Both	Colon and rectum cancer	High fasting plasma glucose	Age-standardized	0.365331	0.319665	0.411017
581	Burundi	Deaths	Both	Colon and rectum cancer	High body-mass index	Age-standardized	0.367605	0.150154	0.585528
504	Palestine	DALYs (Disability-Adjusted Life Years)	Both	Colon and rectum cancer	High fasting plasma glucose	Age-standardized	0.369682	0.221024	0.51856
798	Tokelau	Deaths	Both	Colon and rectum cancer	High fasting plasma glucose	Age-standardized	0.3786	0.34486	0.412351
292	Malta	DALYs (Disability-Adjusted Life Years)	Both	Colon and rectum cancer	High fasting plasma glucose	Age-standardized	0.381639	0.257786	0.505646
115	Mongolia	DALYs (Disability-Adjusted Life Years)	Both	Colon and rectum cancer	High body-mass index	Age-standardized	0.386228	0.244542	0.528114
97	Azerbaijan	Deaths	Both	Colon and rectum cancer	High body-mass index	Age-standardized	0.401518	0.158122	0.645506
521	Turkey	Deaths	Both	Colon and rectum cancer	High body-mass index	Age-standardized	0.403019	0.0411331	0.766213
193	Latvia	Deaths	Both	Colon and rectum cancer	High body-mass index	Age-standardized	0.403161	0.217615	0.589051
778	Northern Mariana Islands	Deaths	Both	Colon and rectum cancer	High fasting plasma glucose	Age-standardized	0.407433	0.221292	0.59392
582	Burundi	Deaths	Both	Colon and rectum cancer	High fasting plasma glucose	Age-standardized	0.40957	0.262048	0.55731
300	Netherlands	DALYs (Disability-Adjusted Life Years)	Both	Colon and rectum cancer	High fasting plasma glucose	Age-standardized	0.411165	0.233104	0.589542
576	Democratic Republic of the Congo	DALYs (Disability-Adjusted Life Years)	Both	Colon and rectum cancer	High fasting plasma glucose	Age-standardized	0.418846	0.163007	0.675338
790	Puerto Rico	Deaths	Both	Colon and rectum cancer	High fasting plasma glucose	Age-standardized	0.425817	0.159714	0.692628
574	Democratic Republic of the Congo	Deaths	Both	Colon and rectum cancer	High fasting plasma glucose	Age-standardized	0.434833	0.183192	0.687105
146	Hungary	Deaths	Both	Colon and rectum cancer	High fasting plasma glucose	Age-standardized	0.436507	0.0673046	0.807071
58	Kiribati	Deaths	Both	Colon and rectum cancer	High fasting plasma glucose	Age-standardized	0.436586	0.340814	0.532448
110	Kyrgyzstan	Deaths	Both	Colon and rectum cancer	High fasting plasma glucose	Age-standardized	0.440341	0.24154	0.639535
245	Cyprus	Deaths	Both	Colon and rectum cancer	High body-mass index	Age-standardized	0.440826	0.293733	0.588134
290	Malta	Deaths	Both	Colon and rectum cancer	High fasting plasma glucose	Age-standardized	0.441775	0.288321	0.595464
294	Portugal	Deaths	Both	Colon and rectum cancer	High fasting plasma glucose	Age-standardized	0.447015	0.148218	0.746703
771	Nauru	DALYs (Disability-Adjusted Life Years)	Both	Colon and rectum cancer	High body-mass index	Age-standardized	0.452811	0.407288	0.498355
269	Greece	Deaths	Both	Colon and rectum cancer	High body-mass index	Age-standardized	0.45822	0.247945	0.668937
503	Palestine	DALYs (Disability-Adjusted Life Years)	Both	Colon and rectum cancer	High body-mass index	Age-standardized	0.458999	0.336887	0.581259
481	Jordan	Deaths	Both	Colon and rectum cancer	High body-mass index	Age-standardized	0.471319	0.241772	0.701392
380	Trinidad and Tobago	DALYs (Disability-Adjusted Life Years)	Both	Colon and rectum cancer	High fasting plasma glucose	Age-standardized	0.472627	0.349642	0.595764
324	Sweden	DALYs (Disability-Adjusted Life Years)	Both	Colon and rectum cancer	High fasting plasma glucose	Age-standardized	0.47359	0.294907	0.652591
77	Papua New Guinea	Deaths	Both	Colon and rectum cancer	High body-mass index	Age-standardized	0.478564	0.418773	0.53839
79	Papua New Guinea	DALYs (Disability-Adjusted Life Years)	Both	Colon and rectum cancer	High body-mass index	Age-standardized	0.486768	0.423367	0.550209
252	Denmark	DALYs (Disability-Adjusted Life Years)	Both	Colon and rectum cancer	High fasting plasma glucose	Age-standardized	0.511159	0.180343	0.843067
247	Cyprus	DALYs (Disability-Adjusted Life Years)	Both	Colon and rectum cancer	High body-mass index	Age-standardized	0.512585	0.357096	0.668315
382	Haiti	Deaths	Both	Colon and rectum cancer	High fasting plasma glucose	Age-standardized	0.521257	0.436171	0.606415
113	Mongolia	Deaths	Both	Colon and rectum cancer	High body-mass index	Age-standardized	0.522369	0.386177	0.658747
482	Jordan	Deaths	Both	Colon and rectum cancer	High fasting plasma glucose	Age-standardized	0.522909	0.253566	0.792975
173	Serbia	Deaths	Both	Colon and rectum cancer	High body-mass index	Age-standardized	0.523187	0.410886	0.635613
284	Luxembourg	DALYs (Disability-Adjusted Life Years)	Both	Colon and rectum cancer	High fasting plasma glucose	Age-standardized	0.528567	0.401657	0.655638
181	Belarus	Deaths	Both	Colon and rectum cancer	High body-mass index	Age-standardized	0.529165	0.218032	0.841264
384	Haiti	DALYs (Disability-Adjusted Life Years)	Both	Colon and rectum cancer	High fasting plasma glucose	Age-standardized	0.531947	0.442245	0.621728
296	Portugal	DALYs (Disability-Adjusted Life Years)	Both	Colon and rectum cancer	High fasting plasma glucose	Age-standardized	0.534724	0.188939	0.881702
84	Solomon Islands	DALYs (Disability-Adjusted Life Years)	Both	Colon and rectum cancer	High fasting plasma glucose	Age-standardized	0.541277	0.461648	0.620969
184	Belarus	DALYs (Disability-Adjusted Life Years)	Both	Colon and rectum cancer	High fasting plasma glucose	Age-standardized	0.546086	0.266568	0.826384
32	Lao People's Democratic Republic	DALYs (Disability-Adjusted Life Years)	Both	Colon and rectum cancer	High fasting plasma glucose	Age-standardized	0.546914	0.475339	0.618539
82	Solomon Islands	Deaths	Both	Colon and rectum cancer	High fasting plasma glucose	Age-standardized	0.548366	0.469295	0.6275
175	Serbia	DALYs (Disability-Adjusted Life Years)	Both	Colon and rectum cancer	High body-mass index	Age-standardized	0.55462	0.408351	0.701101
769	Nauru	Deaths	Both	Colon and rectum cancer	High body-mass index	Age-standardized	0.580704	0.539491	0.621933
781	Palau	Deaths	Both	Colon and rectum cancer	High body-mass index	Age-standardized	0.585414	0.502963	0.667932
218	Republic of Korea	Deaths	Both	Colon and rectum cancer	High fasting plasma glucose	Age-standardized	0.58979	0.383097	0.796908
322	Sweden	Deaths	Both	Colon and rectum cancer	High fasting plasma glucose	Age-standardized	0.592336	0.427416	0.757527
271	Greece	DALYs (Disability-Adjusted Life Years)	Both	Colon and rectum cancer	High body-mass index	Age-standardized	0.601755	0.440995	0.762773
461	Bahrain	Deaths	Both	Colon and rectum cancer	High body-mass index	Age-standardized	0.611951	0.331491	0.893195
764	Guam	DALYs (Disability-Adjusted Life Years)	Both	Colon and rectum cancer	High fasting plasma glucose	Age-standardized	0.61718	0.285594	0.949862
763	Guam	DALYs (Disability-Adjusted Life Years)	Both	Colon and rectum cancer	High body-mass index	Age-standardized	0.619689	0.320705	0.919565
171	Poland	DALYs (Disability-Adjusted Life Years)	Both	Colon and rectum cancer	High body-mass index	Age-standardized	0.620088	0.439305	0.801197
180	Slovakia	DALYs (Disability-Adjusted Life Years)	Both	Colon and rectum cancer	High fasting plasma glucose	Age-standardized	0.620274	0.457343	0.783469
10	Democratic People's Republic of Korea	Deaths	Both	Colon and rectum cancer	High fasting plasma glucose	Age-standardized	0.624953	0.527673	0.722327
88	Tonga	DALYs (Disability-Adjusted Life Years)	Both	Colon and rectum cancer	High fasting plasma glucose	Age-standardized	0.625491	0.484824	0.766355
501	Palestine	Deaths	Both	Colon and rectum cancer	High body-mass index	Age-standardized	0.627631	0.471699	0.783805
30	Lao People's Democratic Republic	Deaths	Both	Colon and rectum cancer	High fasting plasma glucose	Age-standardized	0.62973	0.55947	0.700039
506	Qatar	Deaths	Both	Colon and rectum cancer	High fasting plasma glucose	Age-standardized	0.633585	-0.0610498	1.33305
191	Lithuania	DALYs (Disability-Adjusted Life Years)	Both	Colon and rectum cancer	High body-mass index	Age-standardized	0.640599	0.454377	0.827165
148	Hungary	DALYs (Disability-Adjusted Life Years)	Both	Colon and rectum cancer	High fasting plasma glucose	Age-standardized	0.65753	0.293872	1.02251
789	Puerto Rico	Deaths	Both	Colon and rectum cancer	High body-mass index	Age-standardized	0.666927	0.43539	0.898998
548	Bangladesh	DALYs (Disability-Adjusted Life Years)	Both	Colon and rectum cancer	High fasting plasma glucose	Age-standardized	0.670871	0.559475	0.782391
389	Saint Lucia	Deaths	Both	Colon and rectum cancer	High body-mass index	Age-standardized	0.674436	0.470626	0.878659
507	Qatar	DALYs (Disability-Adjusted Life Years)	Both	Colon and rectum cancer	High body-mass index	Age-standardized	0.678326	0.108857	1.25103
508	Qatar	DALYs (Disability-Adjusted Life Years)	Both	Colon and rectum cancer	High fasting plasma glucose	Age-standardized	0.68139	0.0286121	1.33843
12	Democratic People's Republic of Korea	DALYs (Disability-Adjusted Life Years)	Both	Colon and rectum cancer	High fasting plasma glucose	Age-standardized	0.681893	0.5934	0.770464
89	Armenia	Deaths	Both	Colon and rectum cancer	High body-mass index	Age-standardized	0.691028	0.513289	0.869082
799	Tokelau	DALYs (Disability-Adjusted Life Years)	Both	Colon and rectum cancer	High body-mass index	Age-standardized	0.698207	0.673233	0.723187
87	Tonga	DALYs (Disability-Adjusted Life Years)	Both	Colon and rectum cancer	High body-mass index	Age-standardized	0.705171	0.605866	0.804574
74	Samoa	Deaths	Both	Colon and rectum cancer	High fasting plasma glucose	Age-standardized	0.706922	0.639824	0.774065
70	Marshall Islands	Deaths	Both	Colon and rectum cancer	High fasting plasma glucose	Age-standardized	0.707777	0.655797	0.759784
546	Bangladesh	Deaths	Both	Colon and rectum cancer	High fasting plasma glucose	Age-standardized	0.709512	0.553414	0.865854
72	Marshall Islands	DALYs (Disability-Adjusted Life Years)	Both	Colon and rectum cancer	High fasting plasma glucose	Age-standardized	0.711769	0.658214	0.765353
414	Colombia	Deaths	Both	Colon and rectum cancer	High fasting plasma glucose	Age-standardized	0.716213	0.501631	0.931253
203	Russian Federation	DALYs (Disability-Adjusted Life Years)	Both	Colon and rectum cancer	High body-mass index	Age-standardized	0.721788	0.544095	0.899795
174	Serbia	Deaths	Both	Colon and rectum cancer	High fasting plasma glucose	Age-standardized	0.722254	0.589894	0.854788
86	Tonga	Deaths	Both	Colon and rectum cancer	High fasting plasma glucose	Age-standardized	0.728513	0.594451	0.862753
75	Samoa	DALYs (Disability-Adjusted Life Years)	Both	Colon and rectum cancer	High body-mass index	Age-standardized	0.737542	0.66524	0.809895
491	Lebanon	DALYs (Disability-Adjusted Life Years)	Both	Colon and rectum cancer	High body-mass index	Age-standardized	0.738314	0.542205	0.934805
564	Central African Republic	DALYs (Disability-Adjusted Life Years)	Both	Colon and rectum cancer	High fasting plasma glucose	Age-standardized	0.740565	0.658342	0.822855
282	Luxembourg	Deaths	Both	Colon and rectum cancer	High fasting plasma glucose	Age-standardized	0.743105	0.626845	0.859498
250	Denmark	Deaths	Both	Colon and rectum cancer	High fasting plasma glucose	Age-standardized	0.743182	0.404889	1.08261
73	Samoa	Deaths	Both	Colon and rectum cancer	High body-mass index	Age-standardized	0.750005	0.690368	0.809677
182	Belarus	Deaths	Both	Colon and rectum cancer	High fasting plasma glucose	Age-standardized	0.750847	0.47636	1.02608
562	Central African Republic	Deaths	Both	Colon and rectum cancer	High fasting plasma glucose	Age-standardized	0.759425	0.676693	0.842226
67	Micronesia (Federated States of)	DALYs (Disability-Adjusted Life Years)	Both	Colon and rectum cancer	High body-mass index	Age-standardized	0.760014	0.720889	0.799153
131	Albania	DALYs (Disability-Adjusted Life Years)	Both	Colon and rectum cancer	High body-mass index	Age-standardized	0.762136	0.565524	0.959132
169	Poland	Deaths	Both	Colon and rectum cancer	High body-mass index	Age-standardized	0.763509	0.581248	0.946099
792	Puerto Rico	DALYs (Disability-Adjusted Life Years)	Both	Colon and rectum cancer	High fasting plasma glucose	Age-standardized	0.782303	0.52988	1.03536
331	Uruguay	DALYs (Disability-Adjusted Life Years)	Both	Colon and rectum cancer	High body-mass index	Age-standardized	0.782325	0.678798	0.885958
767	Monaco	DALYs (Disability-Adjusted Life Years)	Both	Colon and rectum cancer	High body-mass index	Age-standardized	0.782602	0.671977	0.893349
178	Slovakia	Deaths	Both	Colon and rectum cancer	High fasting plasma glucose	Age-standardized	0.788283	0.632245	0.944563
391	Saint Lucia	DALYs (Disability-Adjusted Life Years)	Both	Colon and rectum cancer	High body-mass index	Age-standardized	0.79752	0.637999	0.957295
756	Greenland	DALYs (Disability-Adjusted Life Years)	Both	Colon and rectum cancer	High fasting plasma glucose	Age-standardized	0.798286	0.714165	0.882476
505	Qatar	Deaths	Both	Colon and rectum cancer	High body-mass index	Age-standardized	0.798333	0.151252	1.44959
48	Myanmar	DALYs (Disability-Adjusted Life Years)	Both	Colon and rectum cancer	High fasting plasma glucose	Age-standardized	0.807022	0.702155	0.911999
779	Northern Mariana Islands	DALYs (Disability-Adjusted Life Years)	Both	Colon and rectum cancer	High body-mass index	Age-standardized	0.807143	0.581462	1.03333
329	Uruguay	Deaths	Both	Colon and rectum cancer	High body-mass index	Age-standardized	0.807273	0.69968	0.91498
638	Uganda	Deaths	Both	Colon and rectum cancer	High fasting plasma glucose	Age-standardized	0.817109	0.619932	1.01467
510	Tunisia	Deaths	Both	Colon and rectum cancer	High fasting plasma glucose	Age-standardized	0.817205	0.677248	0.957357
76	Samoa	DALYs (Disability-Adjusted Life Years)	Both	Colon and rectum cancer	High fasting plasma glucose	Age-standardized	0.820464	0.748289	0.892691
492	Lebanon	DALYs (Disability-Adjusted Life Years)	Both	Colon and rectum cancer	High fasting plasma glucose	Age-standardized	0.822055	0.580712	1.06398
797	Tokelau	Deaths	Both	Colon and rectum cancer	High body-mass index	Age-standardized	0.822514	0.809275	0.835755
746	American Samoa	Deaths	Both	Colon and rectum cancer	High fasting plasma glucose	Age-standardized	0.824283	0.733201	0.915448
776	Niue	DALYs (Disability-Adjusted Life Years)	Both	Colon and rectum cancer	High fasting plasma glucose	Age-standardized	0.825884	0.781616	0.870172
176	Serbia	DALYs (Disability-Adjusted Life Years)	Both	Colon and rectum cancer	High fasting plasma glucose	Age-standardized	0.82822	0.661334	0.995382
765	Monaco	Deaths	Both	Colon and rectum cancer	High body-mass index	Age-standardized	0.831581	0.726797	0.936474
535	Bhutan	DALYs (Disability-Adjusted Life Years)	Both	Colon and rectum cancer	High body-mass index	Age-standardized	0.838068	0.758269	0.91793
24	Malaysia	DALYs (Disability-Adjusted Life Years)	Both	Colon and rectum cancer	High fasting plasma glucose	Age-standardized	0.839526	0.695701	0.983555
774	Niue	Deaths	Both	Colon and rectum cancer	High fasting plasma glucose	Age-standardized	0.841752	0.805772	0.877744
59	Kiribati	DALYs (Disability-Adjusted Life Years)	Both	Colon and rectum cancer	High body-mass index	Age-standardized	0.857782	0.774718	0.940914
416	Colombia	DALYs (Disability-Adjusted Life Years)	Both	Colon and rectum cancer	High fasting plasma glucose	Age-standardized	0.863817	0.645485	1.08262
747	American Samoa	DALYs (Disability-Adjusted Life Years)	Both	Colon and rectum cancer	High body-mass index	Age-standardized	0.8647	0.762655	0.966849
65	Micronesia (Federated States of)	Deaths	Both	Colon and rectum cancer	High body-mass index	Age-standardized	0.865116	0.831273	0.89897
96	Vanuatu	DALYs (Disability-Adjusted Life Years)	Both	Colon and rectum cancer	High fasting plasma glucose	Age-standardized	0.868252	0.794893	0.941665
94	Vanuatu	Deaths	Both	Colon and rectum cancer	High fasting plasma glucose	Age-standardized	0.869327	0.811302	0.927386
219	Republic of Korea	DALYs (Disability-Adjusted Life Years)	Both	Colon and rectum cancer	High body-mass index	Age-standardized	0.87086	0.648443	1.09377
129	Albania	Deaths	Both	Colon and rectum cancer	High body-mass index	Age-standardized	0.873182	0.671885	1.07488
336	Canada	DALYs (Disability-Adjusted Life Years)	Both	Colon and rectum cancer	High fasting plasma glucose	Age-standardized	0.876239	0.780601	0.971968
71	Marshall Islands	DALYs (Disability-Adjusted Life Years)	Both	Colon and rectum cancer	High body-mass index	Age-standardized	0.885851	0.811655	0.960102
791	Puerto Rico	DALYs (Disability-Adjusted Life Years)	Both	Colon and rectum cancer	High body-mass index	Age-standardized	0.904062	0.704726	1.10379
490	Lebanon	Deaths	Both	Colon and rectum cancer	High fasting plasma glucose	Age-standardized	0.904764	0.64753	1.16266
754	Greenland	Deaths	Both	Colon and rectum cancer	High fasting plasma glucose	Age-standardized	0.912384	0.790548	1.03437
748	American Samoa	DALYs (Disability-Adjusted Life Years)	Both	Colon and rectum cancer	High fasting plasma glucose	Age-standardized	0.916454	0.834537	0.998438
745	American Samoa	Deaths	Both	Colon and rectum cancer	High body-mass index	Age-standardized	0.916544	0.813605	1.01959
640	Uganda	DALYs (Disability-Adjusted Life Years)	Both	Colon and rectum cancer	High fasting plasma glucose	Age-standardized	0.917254	0.691518	1.1435
189	Lithuania	Deaths	Both	Colon and rectum cancer	High body-mass index	Age-standardized	0.919401	0.745534	1.09357
777	Northern Mariana Islands	Deaths	Both	Colon and rectum cancer	High body-mass index	Age-standardized	0.920652	0.714762	1.12696
775	Niue	DALYs (Disability-Adjusted Life Years)	Both	Colon and rectum cancer	High body-mass index	Age-standardized	0.923081	0.875022	0.971163
69	Marshall Islands	Deaths	Both	Colon and rectum cancer	High body-mass index	Age-standardized	0.927024	0.866245	0.987841
46	Myanmar	Deaths	Both	Colon and rectum cancer	High fasting plasma glucose	Age-standardized	0.929934	0.834669	1.02529
803	Tuvalu	DALYs (Disability-Adjusted Life Years)	Both	Colon and rectum cancer	High body-mass index	Age-standardized	0.930817	0.899384	0.96226
22	Malaysia	Deaths	Both	Colon and rectum cancer	High fasting plasma glucose	Age-standardized	0.934325	0.784366	1.08451
143	Croatia	DALYs (Disability-Adjusted Life Years)	Both	Colon and rectum cancer	High body-mass index	Age-standardized	0.936087	0.715769	1.15689
377	Trinidad and Tobago	Deaths	Both	Colon and rectum cancer	High body-mass index	Age-standardized	0.945932	0.821871	1.07015
394	Saint Vincent and the Grenadines	Deaths	Both	Colon and rectum cancer	High fasting plasma glucose	Age-standardized	0.963041	0.796595	1.12976
317	Argentina	Deaths	Both	Colon and rectum cancer	High body-mass index	Age-standardized	0.963837	0.734499	1.1937
155	North Macedonia	DALYs (Disability-Adjusted Life Years)	Both	Colon and rectum cancer	High body-mass index	Age-standardized	0.96922	0.670875	1.26845
85	Tonga	Deaths	Both	Colon and rectum cancer	High body-mass index	Age-standardized	0.972756	0.856619	1.08903
543	Afghanistan	DALYs (Disability-Adjusted Life Years)	Both	Colon and rectum cancer	High body-mass index	Age-standardized	0.972968	0.877749	1.06828
566	Congo	Deaths	Both	Colon and rectum cancer	High fasting plasma glucose	Age-standardized	0.975908	0.901922	1.04995
64	Fiji	DALYs (Disability-Adjusted Life Years)	Both	Colon and rectum cancer	High fasting plasma glucose	Age-standardized	0.985889	0.821091	1.15096
512	Tunisia	DALYs (Disability-Adjusted Life Years)	Both	Colon and rectum cancer	High fasting plasma glucose	Age-standardized	0.988843	0.842729	1.13517
489	Lebanon	Deaths	Both	Colon and rectum cancer	High body-mass index	Age-standardized	0.991114	0.779901	1.20277
568	Congo	DALYs (Disability-Adjusted Life Years)	Both	Colon and rectum cancer	High fasting plasma glucose	Age-standardized	0.991417	0.905279	1.07763
334	Canada	Deaths	Both	Colon and rectum cancer	High fasting plasma glucose	Age-standardized	0.995049	0.894802	1.0954
62	Fiji	Deaths	Both	Colon and rectum cancer	High fasting plasma glucose	Age-standardized	0.995804	0.845892	1.14594
47	Myanmar	DALYs (Disability-Adjusted Life Years)	Both	Colon and rectum cancer	High body-mass index	Age-standardized	1.01887	0.890038	1.14787
319	Argentina	DALYs (Disability-Adjusted Life Years)	Both	Colon and rectum cancer	High body-mass index	Age-standardized	1.02072	0.803363	1.23854
141	Croatia	Deaths	Both	Colon and rectum cancer	High body-mass index	Age-standardized	1.04121	0.84677	1.23602
57	Kiribati	Deaths	Both	Colon and rectum cancer	High body-mass index	Age-standardized	1.04433	0.960238	1.12849
720	Mali	DALYs (Disability-Adjusted Life Years)	Both	Colon and rectum cancer	High fasting plasma glucose	Age-standardized	1.04518	0.95173	1.13872
540	India	DALYs (Disability-Adjusted Life Years)	Both	Colon and rectum cancer	High fasting plasma glucose	Age-standardized	1.04882	0.904861	1.19298
201	Russian Federation	Deaths	Both	Colon and rectum cancer	High body-mass index	Age-standardized	1.04903	0.882603	1.21573
719	Mali	DALYs (Disability-Adjusted Life Years)	Both	Colon and rectum cancer	High body-mass index	Age-standardized	1.05189	0.907157	1.19682
95	Vanuatu	DALYs (Disability-Adjusted Life Years)	Both	Colon and rectum cancer	High body-mass index	Age-standardized	1.05428	0.952866	1.1558
34	Thailand	Deaths	Both	Colon and rectum cancer	High fasting plasma glucose	Age-standardized	1.06187	0.922303	1.20163
93	Vanuatu	Deaths	Both	Colon and rectum cancer	High body-mass index	Age-standardized	1.06358	0.981788	1.14544
471	Iraq	DALYs (Disability-Adjusted Life Years)	Both	Colon and rectum cancer	High body-mass index	Age-standardized	1.06803	0.910016	1.22629
560	Angola	DALYs (Disability-Adjusted Life Years)	Both	Colon and rectum cancer	High fasting plasma glucose	Age-standardized	1.0832	0.973359	1.19317
801	Tuvalu	Deaths	Both	Colon and rectum cancer	High body-mass index	Age-standardized	1.08551	1.06193	1.10911
731	Niger	DALYs (Disability-Adjusted Life Years)	Both	Colon and rectum cancer	High body-mass index	Age-standardized	1.10802	1.0303	1.18581
773	Niue	Deaths	Both	Colon and rectum cancer	High body-mass index	Age-standardized	1.11014	1.06595	1.15434
396	Saint Vincent and the Grenadines	DALYs (Disability-Adjusted Life Years)	Both	Colon and rectum cancer	High fasting plasma glucose	Age-standardized	1.11806	0.964278	1.27207
533	Bhutan	Deaths	Both	Colon and rectum cancer	High body-mass index	Age-standardized	1.12098	1.03089	1.21114
717	Mali	Deaths	Both	Colon and rectum cancer	High body-mass index	Age-standardized	1.12256	0.98451	1.26079
558	Angola	Deaths	Both	Colon and rectum cancer	High fasting plasma glucose	Age-standardized	1.1236	1.02257	1.22474
541	Afghanistan	Deaths	Both	Colon and rectum cancer	High body-mass index	Age-standardized	1.12461	1.01794	1.2314
379	Trinidad and Tobago	DALYs (Disability-Adjusted Life Years)	Both	Colon and rectum cancer	High body-mass index	Age-standardized	1.1257	0.993678	1.2579
536	Bhutan	DALYs (Disability-Adjusted Life Years)	Both	Colon and rectum cancer	High fasting plasma glucose	Age-standardized	1.13252	1.0441	1.22102
434	Mexico	Deaths	Both	Colon and rectum cancer	High fasting plasma glucose	Age-standardized	1.13843	1.00184	1.27521
608	Madagascar	DALYs (Disability-Adjusted Life Years)	Both	Colon and rectum cancer	High fasting plasma glucose	Age-standardized	1.14237	0.992935	1.29203
520	Syrian Arab Republic	DALYs (Disability-Adjusted Life Years)	Both	Colon and rectum cancer	High fasting plasma glucose	Age-standardized	1.14418	0.988667	1.29993
538	India	Deaths	Both	Colon and rectum cancer	High fasting plasma glucose	Age-standardized	1.14542	1.00475	1.28629
524	Turkey	DALYs (Disability-Adjusted Life Years)	Both	Colon and rectum cancer	High fasting plasma glucose	Age-standardized	1.15863	0.733817	1.58523
718	Mali	Deaths	Both	Colon and rectum cancer	High fasting plasma glucose	Age-standardized	1.18085	1.08626	1.27553
578	Gabon	Deaths	Both	Colon and rectum cancer	High fasting plasma glucose	Age-standardized	1.18877	1.1067	1.2709
217	Republic of Korea	Deaths	Both	Colon and rectum cancer	High body-mass index	Age-standardized	1.19874	1.02015	1.37765
318	Argentina	Deaths	Both	Colon and rectum cancer	High fasting plasma glucose	Age-standardized	1.20588	0.951933	1.46046
188	Estonia	DALYs (Disability-Adjusted Life Years)	Both	Colon and rectum cancer	High fasting plasma glucose	Age-standardized	1.20731	1.08153	1.33324
519	Syrian Arab Republic	DALYs (Disability-Adjusted Life Years)	Both	Colon and rectum cancer	High body-mass index	Age-standardized	1.21202	1.02072	1.40368
108	Kazakhstan	DALYs (Disability-Adjusted Life Years)	Both	Colon and rectum cancer	High fasting plasma glucose	Age-standardized	1.22354	0.931414	1.51652
407	Peru	DALYs (Disability-Adjusted Life Years)	Both	Colon and rectum cancer	High body-mass index	Age-standardized	1.22945	1.04346	1.41578
36	Thailand	DALYs (Disability-Adjusted Life Years)	Both	Colon and rectum cancer	High fasting plasma glucose	Age-standardized	1.2339	1.10164	1.36634
588	Comoros	DALYs (Disability-Adjusted Life Years)	Both	Colon and rectum cancer	High fasting plasma glucose	Age-standardized	1.24062	1.15331	1.32801
528	United Arab Emirates	DALYs (Disability-Adjusted Life Years)	Both	Colon and rectum cancer	High fasting plasma glucose	Age-standardized	1.24109	0.710665	1.7743
768	Monaco	DALYs (Disability-Adjusted Life Years)	Both	Colon and rectum cancer	High fasting plasma glucose	Age-standardized	1.24225	1.15041	1.33418
606	Madagascar	Deaths	Both	Colon and rectum cancer	High fasting plasma glucose	Age-standardized	1.25649	1.11403	1.39915
81	Solomon Islands	Deaths	Both	Colon and rectum cancer	High body-mass index	Age-standardized	1.25834	1.11838	1.3985
788	Saint Kitts and Nevis	DALYs (Disability-Adjusted Life Years)	Both	Colon and rectum cancer	High fasting plasma glucose	Age-standardized	1.26064	1.09777	1.42377
45	Myanmar	Deaths	Both	Colon and rectum cancer	High body-mass index	Age-standardized	1.2673	1.16557	1.36914
320	Argentina	DALYs (Disability-Adjusted Life Years)	Both	Colon and rectum cancer	High fasting plasma glucose	Age-standardized	1.26789	1.02751	1.50884
83	Solomon Islands	DALYs (Disability-Adjusted Life Years)	Both	Colon and rectum cancer	High body-mass index	Age-standardized	1.27066	1.12432	1.41721
211	Brunei Darussalam	DALYs (Disability-Adjusted Life Years)	Both	Colon and rectum cancer	High body-mass index	Age-standardized	1.27537	1.04419	1.50707
4	Taiwan (Province of China)	DALYs (Disability-Adjusted Life Years)	Both	Colon and rectum cancer	High fasting plasma glucose	Age-standardized	1.27901	0.965986	1.593
480	Oman	DALYs (Disability-Adjusted Life Years)	Both	Colon and rectum cancer	High fasting plasma glucose	Age-standardized	1.27913	0.992115	1.56697
580	Gabon	DALYs (Disability-Adjusted Life Years)	Both	Colon and rectum cancer	High fasting plasma glucose	Age-standardized	1.27922	1.19034	1.36819
786	Saint Kitts and Nevis	Deaths	Both	Colon and rectum cancer	High fasting plasma glucose	Age-standardized	1.27923	1.10435	1.4544
586	Comoros	Deaths	Both	Colon and rectum cancer	High fasting plasma glucose	Age-standardized	1.28238	1.21888	1.34592
766	Monaco	Deaths	Both	Colon and rectum cancer	High fasting plasma glucose	Age-standardized	1.28591	1.20613	1.36576
163	Montenegro	DALYs (Disability-Adjusted Life Years)	Both	Colon and rectum cancer	High body-mass index	Age-standardized	1.29327	1.18716	1.3995
403	Bolivia (Plurinational State of)	DALYs (Disability-Adjusted Life Years)	Both	Colon and rectum cancer	High body-mass index	Age-standardized	1.29805	1.27141	1.32469
63	Fiji	DALYs (Disability-Adjusted Life Years)	Both	Colon and rectum cancer	High body-mass index	Age-standardized	1.30023	1.09121	1.50969
723	Mauritania	DALYs (Disability-Adjusted Life Years)	Both	Colon and rectum cancer	High body-mass index	Age-standardized	1.30121	1.15384	1.4488
153	North Macedonia	Deaths	Both	Colon and rectum cancer	High body-mass index	Age-standardized	1.30341	0.961166	1.64681
632	Somalia	DALYs (Disability-Adjusted Life Years)	Both	Colon and rectum cancer	High fasting plasma glucose	Age-standardized	1.30766	1.22662	1.38876
729	Niger	Deaths	Both	Colon and rectum cancer	High body-mass index	Age-standardized	1.30833	1.21964	1.3971
358	Cuba	Deaths	Both	Colon and rectum cancer	High fasting plasma glucose	Age-standardized	1.3092	1.1692	1.4494
460	Algeria	DALYs (Disability-Adjusted Life Years)	Both	Colon and rectum cancer	High fasting plasma glucose	Age-standardized	1.31079	1.17389	1.44789
122	Turkmenistan	Deaths	Both	Colon and rectum cancer	High fasting plasma glucose	Age-standardized	1.31712	0.78575	1.85129
209	Brunei Darussalam	Deaths	Both	Colon and rectum cancer	High body-mass index	Age-standardized	1.33421	1.10214	1.56681
172	Poland	DALYs (Disability-Adjusted Life Years)	Both	Colon and rectum cancer	High fasting plasma glucose	Age-standardized	1.33622	1.21602	1.45656
124	Turkmenistan	DALYs (Disability-Adjusted Life Years)	Both	Colon and rectum cancer	High fasting plasma glucose	Age-standardized	1.34107	0.821873	1.86294
340	Antigua and Barbuda	DALYs (Disability-Adjusted Life Years)	Both	Colon and rectum cancer	High fasting plasma glucose	Age-standardized	1.34952	1.16582	1.53355
338	Antigua and Barbuda	Deaths	Both	Colon and rectum cancer	High fasting plasma glucose	Age-standardized	1.3499	1.14993	1.55027
362	Dominica	Deaths	Both	Colon and rectum cancer	High fasting plasma glucose	Age-standardized	1.35246	1.2605	1.44449
50	Sri Lanka	Deaths	Both	Colon and rectum cancer	High fasting plasma glucose	Age-standardized	1.35363	1.12103	1.58677
192	Lithuania	DALYs (Disability-Adjusted Life Years)	Both	Colon and rectum cancer	High fasting plasma glucose	Age-standardized	1.35591	1.13321	1.57909
469	Iraq	Deaths	Both	Colon and rectum cancer	High body-mass index	Age-standardized	1.35655	1.15054	1.56298
687	Coted'Ivoire	DALYs (Disability-Adjusted Life Years)	Both	Colon and rectum cancer	High body-mass index	Age-standardized	1.35711	1.25205	1.46229
522	Turkey	Deaths	Both	Colon and rectum cancer	High fasting plasma glucose	Age-standardized	1.3592	0.911853	1.80854
405	Peru	Deaths	Both	Colon and rectum cancer	High body-mass index	Age-standardized	1.3622	1.1805	1.54424
199	Republic of Moldova	DALYs (Disability-Adjusted Life Years)	Both	Colon and rectum cancer	High body-mass index	Age-standardized	1.36907	0.976899	1.76276
518	Syrian Arab Republic	Deaths	Both	Colon and rectum cancer	High fasting plasma glucose	Age-standardized	1.37319	1.21363	1.533
135	Bulgaria	DALYs (Disability-Adjusted Life Years)	Both	Colon and rectum cancer	High body-mass index	Age-standardized	1.37435	1.21294	1.53601
610	Malawi	Deaths	Both	Colon and rectum cancer	High fasting plasma glucose	Age-standardized	1.3824	1.26663	1.49832
325	Chile	Deaths	Both	Colon and rectum cancer	High body-mass index	Age-standardized	1.38581	1.27375	1.49799
350	Barbados	Deaths	Both	Colon and rectum cancer	High fasting plasma glucose	Age-standardized	1.3862	1.11763	1.65549
398	Suriname	Deaths	Both	Colon and rectum cancer	High fasting plasma glucose	Age-standardized	1.39228	1.1629	1.62219
197	Republic of Moldova	Deaths	Both	Colon and rectum cancer	High body-mass index	Age-standardized	1.39941	0.970948	1.82968
631	Somalia	DALYs (Disability-Adjusted Life Years)	Both	Colon and rectum cancer	High body-mass index	Age-standardized	1.40551	1.35096	1.46008
724	Mauritania	DALYs (Disability-Adjusted Life Years)	Both	Colon and rectum cancer	High fasting plasma glucose	Age-standardized	1.41473	1.19935	1.63056
23	Malaysia	DALYs (Disability-Adjusted Life Years)	Both	Colon and rectum cancer	High body-mass index	Age-standardized	1.42369	1.27382	1.57379
458	Algeria	Deaths	Both	Colon and rectum cancer	High fasting plasma glucose	Age-standardized	1.4315	1.24849	1.61484
327	Chile	DALYs (Disability-Adjusted Life Years)	Both	Colon and rectum cancer	High body-mass index	Age-standardized	1.43217	1.30983	1.55466
612	Malawi	DALYs (Disability-Adjusted Life Years)	Both	Colon and rectum cancer	High fasting plasma glucose	Age-standardized	1.43545	1.2955	1.57558
352	Barbados	DALYs (Disability-Adjusted Life Years)	Both	Colon and rectum cancer	High fasting plasma glucose	Age-standardized	1.44204	1.19867	1.68599
685	Coted'Ivoire	Deaths	Both	Colon and rectum cancer	High body-mass index	Age-standardized	1.4428	1.34314	1.54256
360	Cuba	DALYs (Disability-Adjusted Life Years)	Both	Colon and rectum cancer	High fasting plasma glucose	Age-standardized	1.44418	1.28353	1.60509
170	Poland	Deaths	Both	Colon and rectum cancer	High fasting plasma glucose	Age-standardized	1.44967	1.32865	1.57082
370	Guyana	Deaths	Both	Colon and rectum cancer	High fasting plasma glucose	Age-standardized	1.45472	1.1818	1.72837
196	Latvia	DALYs (Disability-Adjusted Life Years)	Both	Colon and rectum cancer	High fasting plasma glucose	Age-standardized	1.45504	1.22681	1.68378
61	Fiji	Deaths	Both	Colon and rectum cancer	High body-mass index	Age-standardized	1.45841	1.28471	1.63241
691	Gambia	DALYs (Disability-Adjusted Life Years)	Both	Colon and rectum cancer	High body-mass index	Age-standardized	1.46445	1.28188	1.64735
630	Somalia	Deaths	Both	Colon and rectum cancer	High fasting plasma glucose	Age-standardized	1.46742	1.37319	1.56173
400	Suriname	DALYs (Disability-Adjusted Life Years)	Both	Colon and rectum cancer	High fasting plasma glucose	Age-standardized	1.46921	1.23966	1.69928
688	Coted'Ivoire	DALYs (Disability-Adjusted Life Years)	Both	Colon and rectum cancer	High fasting plasma glucose	Age-standardized	1.47868	1.33024	1.62734
686	Coted'Ivoire	Deaths	Both	Colon and rectum cancer	High fasting plasma glucose	Age-standardized	1.49694	1.33712	1.65701
671	Benin	DALYs (Disability-Adjusted Life Years)	Both	Colon and rectum cancer	High body-mass index	Age-standardized	1.50207	1.41639	1.58781
445	Venezuela (Bolivarian Republic of)	Deaths	Both	Colon and rectum cancer	High body-mass index	Age-standardized	1.50212	1.39988	1.60445
364	Dominica	DALYs (Disability-Adjusted Life Years)	Both	Colon and rectum cancer	High fasting plasma glucose	Age-standardized	1.50622	1.41661	1.59591
722	Mauritania	Deaths	Both	Colon and rectum cancer	High fasting plasma glucose	Age-standardized	1.50648	1.28496	1.72848
534	Bhutan	Deaths	Both	Colon and rectum cancer	High fasting plasma glucose	Age-standardized	1.5196	1.41467	1.62463
639	Uganda	DALYs (Disability-Adjusted Life Years)	Both	Colon and rectum cancer	High body-mass index	Age-standardized	1.52196	1.25635	1.78826
517	Syrian Arab Republic	Deaths	Both	Colon and rectum cancer	High body-mass index	Age-standardized	1.52733	1.36317	1.69175
579	Gabon	DALYs (Disability-Adjusted Life Years)	Both	Colon and rectum cancer	High body-mass index	Age-standardized	1.53743	1.4365	1.63846
132	Albania	DALYs (Disability-Adjusted Life Years)	Both	Colon and rectum cancer	High fasting plasma glucose	Age-standardized	1.53793	1.33501	1.74126
52	Sri Lanka	DALYs (Disability-Adjusted Life Years)	Both	Colon and rectum cancer	High fasting plasma glucose	Age-standardized	1.54291	1.27829	1.80821
38	Philippines	Deaths	Both	Colon and rectum cancer	High fasting plasma glucose	Age-standardized	1.54322	1.45481	1.6317
628	Seychelles	DALYs (Disability-Adjusted Life Years)	Both	Colon and rectum cancer	High fasting plasma glucose	Age-standardized	1.54517	1.20731	1.88416
787	Saint Kitts and Nevis	DALYs (Disability-Adjusted Life Years)	Both	Colon and rectum cancer	High body-mass index	Age-standardized	1.54928	1.3974	1.70138
646	Botswana	Deaths	Both	Colon and rectum cancer	High fasting plasma glucose	Age-standardized	1.55344	1.29904	1.80847
567	Congo	DALYs (Disability-Adjusted Life Years)	Both	Colon and rectum cancer	High body-mass index	Age-standardized	1.55382	1.42393	1.68387
106	Kazakhstan	Deaths	Both	Colon and rectum cancer	High fasting plasma glucose	Age-standardized	1.55535	1.19891	1.91304
447	Venezuela (Bolivarian Republic of)	DALYs (Disability-Adjusted Life Years)	Both	Colon and rectum cancer	High body-mass index	Age-standardized	1.55584	1.44742	1.66439
133	Bulgaria	Deaths	Both	Colon and rectum cancer	High body-mass index	Age-standardized	1.55776	1.36666	1.74921
629	Somalia	Deaths	Both	Colon and rectum cancer	High body-mass index	Age-standardized	1.56346	1.51055	1.61639
478	Oman	Deaths	Both	Colon and rectum cancer	High fasting plasma glucose	Age-standardized	1.57073	1.29527	1.84695
637	Uganda	Deaths	Both	Colon and rectum cancer	High body-mass index	Age-standardized	1.57117	1.33321	1.80968
459	Algeria	DALYs (Disability-Adjusted Life Years)	Both	Colon and rectum cancer	High body-mass index	Age-standardized	1.57307	1.44906	1.69724
446	Venezuela (Bolivarian Republic of)	Deaths	Both	Colon and rectum cancer	High fasting plasma glucose	Age-standardized	1.57535	1.43148	1.71942
511	Tunisia	DALYs (Disability-Adjusted Life Years)	Both	Colon and rectum cancer	High body-mass index	Age-standardized	1.57651	1.5198	1.63327
689	Gambia	Deaths	Both	Colon and rectum cancer	High body-mass index	Age-standardized	1.57675	1.42752	1.72621
721	Mauritania	Deaths	Both	Colon and rectum cancer	High body-mass index	Age-standardized	1.58076	1.42617	1.73559
448	Venezuela (Bolivarian Republic of)	DALYs (Disability-Adjusted Life Years)	Both	Colon and rectum cancer	High fasting plasma glucose	Age-standardized	1.58357	1.43542	1.73193
527	United Arab Emirates	DALYs (Disability-Adjusted Life Years)	Both	Colon and rectum cancer	High body-mass index	Age-standardized	1.58437	1.15784	2.0127
372	Guyana	DALYs (Disability-Adjusted Life Years)	Both	Colon and rectum cancer	High fasting plasma glucose	Age-standardized	1.58896	1.32322	1.85541
92	Armenia	DALYs (Disability-Adjusted Life Years)	Both	Colon and rectum cancer	High fasting plasma glucose	Age-standardized	1.58929	1.40597	1.77293
401	Bolivia (Plurinational State of)	Deaths	Both	Colon and rectum cancer	High body-mass index	Age-standardized	1.59374	1.56503	1.62246
436	Mexico	DALYs (Disability-Adjusted Life Years)	Both	Colon and rectum cancer	High fasting plasma glucose	Age-standardized	1.59656	1.48106	1.71219
732	Niger	DALYs (Disability-Adjusted Life Years)	Both	Colon and rectum cancer	High fasting plasma glucose	Age-standardized	1.59664	1.49324	1.70015
2	Taiwan (Province of China)	Deaths	Both	Colon and rectum cancer	High fasting plasma glucose	Age-standardized	1.59798	1.23281	1.96447
204	Russian Federation	DALYs (Disability-Adjusted Life Years)	Both	Colon and rectum cancer	High fasting plasma glucose	Age-standardized	1.59979	1.44885	1.75097
190	Lithuania	Deaths	Both	Colon and rectum cancer	High fasting plasma glucose	Age-standardized	1.60379	1.39082	1.81722
161	Montenegro	Deaths	Both	Colon and rectum cancer	High body-mass index	Age-standardized	1.61534	1.50315	1.72766
532	Yemen	DALYs (Disability-Adjusted Life Years)	Both	Colon and rectum cancer	High fasting plasma glucose	Age-standardized	1.61558	1.49337	1.73793
450	Brazil	Deaths	Both	Colon and rectum cancer	High fasting plasma glucose	Age-standardized	1.61626	1.52113	1.71148
648	Botswana	DALYs (Disability-Adjusted Life Years)	Both	Colon and rectum cancer	High fasting plasma glucose	Age-standardized	1.6201	1.3431	1.89785
509	Tunisia	Deaths	Both	Colon and rectum cancer	High body-mass index	Age-standardized	1.62092	1.55283	1.68906
361	Dominica	Deaths	Both	Colon and rectum cancer	High body-mass index	Age-standardized	1.62114	1.54373	1.69862
130	Albania	Deaths	Both	Colon and rectum cancer	High fasting plasma glucose	Age-standardized	1.63518	1.4379	1.83284
363	Dominica	DALYs (Disability-Adjusted Life Years)	Both	Colon and rectum cancer	High body-mass index	Age-standardized	1.63626	1.56376	1.70882
413	Colombia	Deaths	Both	Colon and rectum cancer	High body-mass index	Age-standardized	1.63719	1.49319	1.7814
626	Seychelles	Deaths	Both	Colon and rectum cancer	High fasting plasma glucose	Age-standardized	1.64124	1.30895	1.97462
186	Estonia	Deaths	Both	Colon and rectum cancer	High fasting plasma glucose	Age-standardized	1.64981	1.52925	1.7705
21	Malaysia	Deaths	Both	Colon and rectum cancer	High body-mass index	Age-standardized	1.6568	1.53805	1.7757
144	Croatia	DALYs (Disability-Adjusted Life Years)	Both	Colon and rectum cancer	High fasting plasma glucose	Age-standardized	1.66068	1.42258	1.89935
556	Nepal	DALYs (Disability-Adjusted Life Years)	Both	Colon and rectum cancer	High fasting plasma glucose	Age-standardized	1.66145	1.33578	1.98816
699	Guinea	DALYs (Disability-Adjusted Life Years)	Both	Colon and rectum cancer	High body-mass index	Age-standardized	1.66872	1.63365	1.7038
142	Croatia	Deaths	Both	Colon and rectum cancer	High fasting plasma glucose	Age-standardized	1.68342	1.46814	1.89916
614	Mauritius	Deaths	Both	Colon and rectum cancer	High fasting plasma glucose	Age-standardized	1.69216	1.49535	1.88935
654	Namibia	Deaths	Both	Colon and rectum cancer	High fasting plasma glucose	Age-standardized	1.71012	1.50315	1.9175
565	Congo	Deaths	Both	Colon and rectum cancer	High body-mass index	Age-standardized	1.71556	1.60476	1.82648
40	Philippines	DALYs (Disability-Adjusted Life Years)	Both	Colon and rectum cancer	High fasting plasma glucose	Age-standardized	1.7163	1.64191	1.79075
728	Nigeria	DALYs (Disability-Adjusted Life Years)	Both	Colon and rectum cancer	High fasting plasma glucose	Age-standardized	1.72192	1.61329	1.83067
348	Bahamas	DALYs (Disability-Adjusted Life Years)	Both	Colon and rectum cancer	High fasting plasma glucose	Age-standardized	1.72387	1.57103	1.87694
577	Gabon	Deaths	Both	Colon and rectum cancer	High body-mass index	Age-standardized	1.72394	1.63108	1.81689
194	Latvia	Deaths	Both	Colon and rectum cancer	High fasting plasma glucose	Age-standardized	1.72671	1.48106	1.97296
376	Grenada	DALYs (Disability-Adjusted Life Years)	Both	Colon and rectum cancer	High fasting plasma glucose	Age-standardized	1.73244	1.53557	1.92969
100	Azerbaijan	DALYs (Disability-Adjusted Life Years)	Both	Colon and rectum cancer	High fasting plasma glucose	Age-standardized	1.74382	1.40404	2.08474
347	Bahamas	DALYs (Disability-Adjusted Life Years)	Both	Colon and rectum cancer	High body-mass index	Age-standardized	1.75613	1.64211	1.87027
656	Namibia	DALYs (Disability-Adjusted Life Years)	Both	Colon and rectum cancer	High fasting plasma glucose	Age-standardized	1.75766	1.5302	1.98562
404	Bolivia (Plurinational State of)	DALYs (Disability-Adjusted Life Years)	Both	Colon and rectum cancer	High fasting plasma glucose	Age-standardized	1.76384	1.70169	1.82603
156	North Macedonia	DALYs (Disability-Adjusted Life Years)	Both	Colon and rectum cancer	High fasting plasma glucose	Age-standardized	1.77019	1.3521	2.19
616	Mauritius	DALYs (Disability-Adjusted Life Years)	Both	Colon and rectum cancer	High fasting plasma glucose	Age-standardized	1.77569	1.56474	1.98707
697	Guinea	Deaths	Both	Colon and rectum cancer	High body-mass index	Age-standardized	1.77571	1.7396	1.81183
7	Cambodia	DALYs (Disability-Adjusted Life Years)	Both	Colon and rectum cancer	High body-mass index	Age-standardized	1.77594	1.68584	1.86613
386	Jamaica	Deaths	Both	Colon and rectum cancer	High fasting plasma glucose	Age-standardized	1.78501	1.48646	2.08444
346	Bahamas	Deaths	Both	Colon and rectum cancer	High fasting plasma glucose	Age-standardized	1.79023	1.61326	1.96751
374	Grenada	Deaths	Both	Colon and rectum cancer	High fasting plasma glucose	Age-standardized	1.79033	1.51175	2.06968
698	Guinea	Deaths	Both	Colon and rectum cancer	High fasting plasma glucose	Age-standardized	1.79694	1.62432	1.96985
811	South Sudan	DALYs (Disability-Adjusted Life Years)	Both	Colon and rectum cancer	High body-mass index	Age-standardized	1.80203	1.56064	2.04398
452	Brazil	DALYs (Disability-Adjusted Life Years)	Both	Colon and rectum cancer	High fasting plasma glucose	Age-standardized	1.80653	1.7112	1.90195
116	Mongolia	DALYs (Disability-Adjusted Life Years)	Both	Colon and rectum cancer	High fasting plasma glucose	Age-standardized	1.80977	1.57401	2.04608
669	Benin	Deaths	Both	Colon and rectum cancer	High body-mass index	Age-standardized	1.81726	1.72593	1.90868
415	Colombia	DALYs (Disability-Adjusted Life Years)	Both	Colon and rectum cancer	High body-mass index	Age-standardized	1.81818	1.66624	1.97036
494	Libya	Deaths	Both	Colon and rectum cancer	High fasting plasma glucose	Age-standardized	1.81904	1.54506	2.09376
544	Afghanistan	DALYs (Disability-Adjusted Life Years)	Both	Colon and rectum cancer	High fasting plasma glucose	Age-standardized	1.82475	1.68573	1.96396
530	Yemen	Deaths	Both	Colon and rectum cancer	High fasting plasma glucose	Age-standardized	1.83027	1.695	1.96572
700	Guinea	DALYs (Disability-Adjusted Life Years)	Both	Colon and rectum cancer	High fasting plasma glucose	Age-standardized	1.83221	1.68929	1.97534
715	Liberia	DALYs (Disability-Adjusted Life Years)	Both	Colon and rectum cancer	High body-mass index	Age-standardized	1.83287	1.61111	2.05511
449	Brazil	Deaths	Both	Colon and rectum cancer	High body-mass index	Age-standardized	1.8384	1.72782	1.9491
607	Madagascar	DALYs (Disability-Adjusted Life Years)	Both	Colon and rectum cancer	High body-mass index	Age-standardized	1.84261	1.67024	2.01527
554	Nepal	Deaths	Both	Colon and rectum cancer	High fasting plasma glucose	Age-standardized	1.84934	1.54221	2.1574
542	Afghanistan	Deaths	Both	Colon and rectum cancer	High fasting plasma glucose	Age-standardized	1.85075	1.72238	1.97929
730	Niger	Deaths	Both	Colon and rectum cancer	High fasting plasma glucose	Age-standardized	1.85086	1.73373	1.96813
472	Iraq	DALYs (Disability-Adjusted Life Years)	Both	Colon and rectum cancer	High fasting plasma glucose	Age-standardized	1.85398	1.59495	2.11368
735	Senegal	DALYs (Disability-Adjusted Life Years)	Both	Colon and rectum cancer	High body-mass index	Age-standardized	1.85566	1.69275	2.01883
496	Libya	DALYs (Disability-Adjusted Life Years)	Both	Colon and rectum cancer	High fasting plasma glucose	Age-standardized	1.85768	1.58626	2.12983
402	Bolivia (Plurinational State of)	Deaths	Both	Colon and rectum cancer	High fasting plasma glucose	Age-standardized	1.86314	1.78434	1.94199
726	Nigeria	Deaths	Both	Colon and rectum cancer	High fasting plasma glucose	Age-standardized	1.86357	1.73455	1.99274
451	Brazil	DALYs (Disability-Adjusted Life Years)	Both	Colon and rectum cancer	High body-mass index	Age-standardized	1.86841	1.76372	1.97321
816	Sudan	DALYs (Disability-Adjusted Life Years)	Both	Colon and rectum cancer	High fasting plasma glucose	Age-standardized	1.86852	1.81684	1.92024
679	Cameroon	DALYs (Disability-Adjusted Life Years)	Both	Colon and rectum cancer	High body-mass index	Age-standardized	1.8688	1.78039	1.95728
809	South Sudan	Deaths	Both	Colon and rectum cancer	High body-mass index	Age-standardized	1.87339	1.6642	2.08301
814	Sudan	Deaths	Both	Colon and rectum cancer	High fasting plasma glucose	Age-standardized	1.87692	1.82734	1.92653
815	Sudan	DALYs (Disability-Adjusted Life Years)	Both	Colon and rectum cancer	High body-mass index	Age-standardized	1.8843	1.79299	1.9757
812	South Sudan	DALYs (Disability-Adjusted Life Years)	Both	Colon and rectum cancer	High fasting plasma glucose	Age-standardized	1.89501	1.76205	2.02814
785	Saint Kitts and Nevis	Deaths	Both	Colon and rectum cancer	High body-mass index	Age-standardized	1.89756	1.73581	2.05955
339	Antigua and Barbuda	DALYs (Disability-Adjusted Life Years)	Both	Colon and rectum cancer	High body-mass index	Age-standardized	1.90726	1.75169	2.06307
51	Sri Lanka	DALYs (Disability-Adjusted Life Years)	Both	Colon and rectum cancer	High body-mass index	Age-standardized	1.91352	1.7218	2.1056
675	Burkina Faso	DALYs (Disability-Adjusted Life Years)	Both	Colon and rectum cancer	High body-mass index	Age-standardized	1.91624	1.75997	2.07274
457	Algeria	Deaths	Both	Colon and rectum cancer	High body-mass index	Age-standardized	1.91719	1.74857	2.08609
139	Bosnia and Herzegovina	DALYs (Disability-Adjusted Life Years)	Both	Colon and rectum cancer	High body-mass index	Age-standardized	1.91972	1.68015	2.15985
5	Cambodia	Deaths	Both	Colon and rectum cancer	High body-mass index	Age-standardized	1.92739	1.8253	2.02959
345	Bahamas	Deaths	Both	Colon and rectum cancer	High body-mass index	Age-standardized	1.9331	1.80075	2.06561
11	Democratic People's Republic of Korea	DALYs (Disability-Adjusted Life Years)	Both	Colon and rectum cancer	High body-mass index	Age-standardized	1.94021	1.83694	2.04358
198	Republic of Moldova	Deaths	Both	Colon and rectum cancer	High fasting plasma glucose	Age-standardized	1.94587	1.42337	2.47107
736	Senegal	DALYs (Disability-Adjusted Life Years)	Both	Colon and rectum cancer	High fasting plasma glucose	Age-standardized	1.94891	1.84735	2.05057
666	Zimbabwe	Deaths	Both	Colon and rectum cancer	High fasting plasma glucose	Age-standardized	1.95036	1.53635	2.36605
114	Mongolia	Deaths	Both	Colon and rectum cancer	High fasting plasma glucose	Age-standardized	1.95132	1.7226	2.18055
810	South Sudan	Deaths	Both	Colon and rectum cancer	High fasting plasma glucose	Age-standardized	1.95268	1.86352	2.04191
359	Cuba	DALYs (Disability-Adjusted Life Years)	Both	Colon and rectum cancer	High body-mass index	Age-standardized	1.95797	1.84389	2.07218
634	United Republic of Tanzania	Deaths	Both	Colon and rectum cancer	High fasting plasma glucose	Age-standardized	1.95847	1.8747	2.04231
202	Russian Federation	Deaths	Both	Colon and rectum cancer	High fasting plasma glucose	Age-standardized	1.96011	1.81949	2.10093
395	Saint Vincent and the Grenadines	DALYs (Disability-Adjusted Life Years)	Both	Colon and rectum cancer	High body-mass index	Age-standardized	1.96882	1.83214	2.10569
393	Saint Vincent and the Grenadines	Deaths	Both	Colon and rectum cancer	High body-mass index	Age-standardized	1.9718	1.81871	2.12512
712	Guinea-Bissau	DALYs (Disability-Adjusted Life Years)	Both	Colon and rectum cancer	High fasting plasma glucose	Age-standardized	1.97221	1.86443	2.0801
167	Romania	DALYs (Disability-Adjusted Life Years)	Both	Colon and rectum cancer	High body-mass index	Age-standardized	1.97786	1.74777	2.20847
399	Suriname	DALYs (Disability-Adjusted Life Years)	Both	Colon and rectum cancer	High body-mass index	Age-standardized	1.98395	1.78523	2.18306
596	Eritrea	DALYs (Disability-Adjusted Life Years)	Both	Colon and rectum cancer	High fasting plasma glucose	Age-standardized	1.98697	1.93267	2.0413
200	Republic of Moldova	DALYs (Disability-Adjusted Life Years)	Both	Colon and rectum cancer	High fasting plasma glucose	Age-standardized	1.98886	1.50709	2.47291
636	United Republic of Tanzania	DALYs (Disability-Adjusted Life Years)	Both	Colon and rectum cancer	High fasting plasma glucose	Age-standardized	1.9891	1.89556	2.08272
514	Saudi Arabia	Deaths	Both	Colon and rectum cancer	High fasting plasma glucose	Age-standardized	1.9984	1.64194	2.35611
164	Montenegro	DALYs (Disability-Adjusted Life Years)	Both	Colon and rectum cancer	High fasting plasma glucose	Age-standardized	2.00054	1.92149	2.07965
605	Madagascar	Deaths	Both	Colon and rectum cancer	High body-mass index	Age-standardized	2.00186	1.83868	2.1653
813	Sudan	Deaths	Both	Colon and rectum cancer	High body-mass index	Age-standardized	2.00412	1.90783	2.1005
388	Jamaica	DALYs (Disability-Adjusted Life Years)	Both	Colon and rectum cancer	High fasting plasma glucose	Age-standardized	2.00674	1.66337	2.35127
714	Liberia	Deaths	Both	Colon and rectum cancer	High fasting plasma glucose	Age-standardized	2.00689	1.75602	2.25839
332	Uruguay	DALYs (Disability-Adjusted Life Years)	Both	Colon and rectum cancer	High fasting plasma glucose	Age-standardized	2.01036	1.92259	2.0982
635	United Republic of Tanzania	DALYs (Disability-Adjusted Life Years)	Both	Colon and rectum cancer	High body-mass index	Age-standardized	2.0106	1.95414	2.0671
734	Senegal	Deaths	Both	Colon and rectum cancer	High fasting plasma glucose	Age-standardized	2.01307	1.92352	2.10269
154	North Macedonia	Deaths	Both	Colon and rectum cancer	High fasting plasma glucose	Age-standardized	2.01875	1.54042	2.49933
711	Guinea-Bissau	DALYs (Disability-Adjusted Life Years)	Both	Colon and rectum cancer	High body-mass index	Age-standardized	2.01974	1.95777	2.08174
713	Liberia	Deaths	Both	Colon and rectum cancer	High body-mass index	Age-standardized	2.02477	1.80285	2.24717
383	Haiti	DALYs (Disability-Adjusted Life Years)	Both	Colon and rectum cancer	High body-mass index	Age-standardized	2.02873	1.92061	2.13695
103	Georgia	DALYs (Disability-Adjusted Life Years)	Both	Colon and rectum cancer	High body-mass index	Age-standardized	2.0327	1.64318	2.42371
351	Barbados	DALYs (Disability-Adjusted Life Years)	Both	Colon and rectum cancer	High body-mass index	Age-standardized	2.03815	1.79025	2.28666
552	Pakistan	DALYs (Disability-Adjusted Life Years)	Both	Colon and rectum cancer	High fasting plasma glucose	Age-standardized	2.04317	1.77042	2.31665
657	South Africa	Deaths	Both	Colon and rectum cancer	High body-mass index	Age-standardized	2.04344	1.80168	2.28578
659	South Africa	DALYs (Disability-Adjusted Life Years)	Both	Colon and rectum cancer	High body-mass index	Age-standardized	2.04456	1.82904	2.26053
49	Sri Lanka	Deaths	Both	Colon and rectum cancer	High body-mass index	Age-standardized	2.04909	1.86864	2.22986
526	United Arab Emirates	Deaths	Both	Colon and rectum cancer	High fasting plasma glucose	Age-standardized	2.05034	1.43035	2.67412
673	Burkina Faso	Deaths	Both	Colon and rectum cancer	High body-mass index	Age-standardized	2.05113	1.90966	2.19279
31	Lao People's Democratic Republic	DALYs (Disability-Adjusted Life Years)	Both	Colon and rectum cancer	High body-mass index	Age-standardized	2.05153	1.92459	2.17863
369	Guyana	Deaths	Both	Colon and rectum cancer	High body-mass index	Age-standardized	2.05253	1.79989	2.30579
397	Suriname	Deaths	Both	Colon and rectum cancer	High body-mass index	Age-standardized	2.05544	1.84974	2.26156
642	Zambia	Deaths	Both	Colon and rectum cancer	High fasting plasma glucose	Age-standardized	2.05704	1.97943	2.13471
479	Oman	DALYs (Disability-Adjusted Life Years)	Both	Colon and rectum cancer	High body-mass index	Age-standardized	2.06118	1.77447	2.34869
90	Armenia	Deaths	Both	Colon and rectum cancer	High fasting plasma glucose	Age-standardized	2.06213	1.84516	2.27956
381	Haiti	Deaths	Both	Colon and rectum cancer	High body-mass index	Age-standardized	2.07016	1.96731	2.17311
733	Senegal	Deaths	Both	Colon and rectum cancer	High body-mass index	Age-standardized	2.07992	1.92117	2.23892
337	Antigua and Barbuda	Deaths	Both	Colon and rectum cancer	High body-mass index	Age-standardized	2.0815	1.90334	2.25997
644	Zambia	DALYs (Disability-Adjusted Life Years)	Both	Colon and rectum cancer	High fasting plasma glucose	Age-standardized	2.082	1.99273	2.17135
716	Liberia	DALYs (Disability-Adjusted Life Years)	Both	Colon and rectum cancer	High fasting plasma glucose	Age-standardized	2.08207	1.81218	2.35267
128	Uzbekistan	DALYs (Disability-Adjusted Life Years)	Both	Colon and rectum cancer	High fasting plasma glucose	Age-standardized	2.09158	1.66162	2.52336
677	Cameroon	Deaths	Both	Colon and rectum cancer	High body-mass index	Age-standardized	2.09491	2.01113	2.17876
425	Guatemala	Deaths	Both	Colon and rectum cancer	High body-mass index	Age-standardized	2.09824	1.79996	2.39739
330	Uruguay	Deaths	Both	Colon and rectum cancer	High fasting plasma glucose	Age-standardized	2.11062	2.02931	2.19199
136	Bulgaria	DALYs (Disability-Adjusted Life Years)	Both	Colon and rectum cancer	High fasting plasma glucose	Age-standardized	2.11755	1.92693	2.30852
371	Guyana	DALYs (Disability-Adjusted Life Years)	Both	Colon and rectum cancer	High body-mass index	Age-standardized	2.11792	1.86978	2.36667
357	Cuba	Deaths	Both	Colon and rectum cancer	High body-mass index	Age-standardized	2.11899	2.0265	2.21157
438	Nicaragua	Deaths	Both	Colon and rectum cancer	High fasting plasma glucose	Age-standardized	2.12326	1.80513	2.44238
29	Lao People's Democratic Republic	Deaths	Both	Colon and rectum cancer	High body-mass index	Age-standardized	2.12419	2.03207	2.21639
563	Central African Republic	DALYs (Disability-Adjusted Life Years)	Both	Colon and rectum cancer	High body-mass index	Age-standardized	2.1285	2.08447	2.17255
692	Gambia	DALYs (Disability-Adjusted Life Years)	Both	Colon and rectum cancer	High fasting plasma glucose	Age-standardized	2.13152	2.02109	2.24207
408	Peru	DALYs (Disability-Adjusted Life Years)	Both	Colon and rectum cancer	High fasting plasma glucose	Age-standardized	2.14882	1.96765	2.33032
137	Bosnia and Herzegovina	Deaths	Both	Colon and rectum cancer	High body-mass index	Age-standardized	2.15137	1.93547	2.36772
561	Central African Republic	Deaths	Both	Colon and rectum cancer	High body-mass index	Age-standardized	2.16721	2.12952	2.20492
98	Azerbaijan	Deaths	Both	Colon and rectum cancer	High fasting plasma glucose	Age-standardized	2.17032	1.78351	2.55861
627	Seychelles	DALYs (Disability-Adjusted Life Years)	Both	Colon and rectum cancer	High body-mass index	Age-standardized	2.17036	1.90042	2.44101
550	Pakistan	Deaths	Both	Colon and rectum cancer	High fasting plasma glucose	Age-standardized	2.17058	1.90502	2.43683
710	Guinea-Bissau	Deaths	Both	Colon and rectum cancer	High fasting plasma glucose	Age-standardized	2.17284	2.05477	2.29105
531	Yemen	DALYs (Disability-Adjusted Life Years)	Both	Colon and rectum cancer	High body-mass index	Age-standardized	2.1736	2.06574	2.28157
375	Grenada	DALYs (Disability-Adjusted Life Years)	Both	Colon and rectum cancer	High body-mass index	Age-standardized	2.17873	2.06545	2.29215
690	Gambia	Deaths	Both	Colon and rectum cancer	High fasting plasma glucose	Age-standardized	2.18141	2.10147	2.26141
441	Panama	Deaths	Both	Colon and rectum cancer	High body-mass index	Age-standardized	2.18183	2.09124	2.2725
349	Barbados	Deaths	Both	Colon and rectum cancer	High body-mass index	Age-standardized	2.1909	1.91445	2.46811
611	Malawi	DALYs (Disability-Adjusted Life Years)	Both	Colon and rectum cancer	High body-mass index	Age-standardized	2.19444	2.01199	2.37722
495	Libya	DALYs (Disability-Adjusted Life Years)	Both	Colon and rectum cancer	High body-mass index	Age-standardized	2.20179	2.04658	2.35725
744	Togo	DALYs (Disability-Adjusted Life Years)	Both	Colon and rectum cancer	High fasting plasma glucose	Age-standardized	2.20184	2.1189	2.28485
165	Romania	Deaths	Both	Colon and rectum cancer	High body-mass index	Age-standardized	2.20299	1.97433	2.43217
516	Saudi Arabia	DALYs (Disability-Adjusted Life Years)	Both	Colon and rectum cancer	High fasting plasma glucose	Age-standardized	2.20303	1.85934	2.54788
440	Nicaragua	DALYs (Disability-Adjusted Life Years)	Both	Colon and rectum cancer	High fasting plasma glucose	Age-standardized	2.21184	1.91563	2.50891
9	Democratic People's Republic of Korea	Deaths	Both	Colon and rectum cancer	High body-mass index	Age-standardized	2.21246	2.1113	2.31373
742	Togo	Deaths	Both	Colon and rectum cancer	High fasting plasma glucose	Age-standardized	2.22203	2.13535	2.30878
353	Belize	Deaths	Both	Colon and rectum cancer	High body-mass index	Age-standardized	2.2285	1.72782	2.73165
470	Iraq	Deaths	Both	Colon and rectum cancer	High fasting plasma glucose	Age-standardized	2.2293	1.932	2.52746
56	Timor-Leste	DALYs (Disability-Adjusted Life Years)	Both	Colon and rectum cancer	High fasting plasma glucose	Age-standardized	2.23097	2.12492	2.33713
54	Timor-Leste	Deaths	Both	Colon and rectum cancer	High fasting plasma glucose	Age-standardized	2.23174	2.07699	2.38674
8	Cambodia	DALYs (Disability-Adjusted Life Years)	Both	Colon and rectum cancer	High fasting plasma glucose	Age-standardized	2.23343	2.15315	2.31376
709	Guinea-Bissau	Deaths	Both	Colon and rectum cancer	High body-mass index	Age-standardized	2.23371	2.16737	2.3001
439	Nicaragua	DALYs (Disability-Adjusted Life Years)	Both	Colon and rectum cancer	High body-mass index	Age-standardized	2.23817	1.98934	2.4876
633	United Republic of Tanzania	Deaths	Both	Colon and rectum cancer	High body-mass index	Age-standardized	2.24355	2.19102	2.29611
354	Belize	Deaths	Both	Colon and rectum cancer	High fasting plasma glucose	Age-standardized	2.24655	1.68917	2.80698
609	Malawi	Deaths	Both	Colon and rectum cancer	High body-mass index	Age-standardized	2.24912	2.08746	2.41104
328	Chile	DALYs (Disability-Adjusted Life Years)	Both	Colon and rectum cancer	High fasting plasma glucose	Age-standardized	2.25861	2.10192	2.41555
355	Belize	DALYs (Disability-Adjusted Life Years)	Both	Colon and rectum cancer	High body-mass index	Age-standardized	2.26084	1.78432	2.73959
3	Taiwan (Province of China)	DALYs (Disability-Adjusted Life Years)	Both	Colon and rectum cancer	High body-mass index	Age-standardized	2.26561	1.98491	2.54707
326	Chile	Deaths	Both	Colon and rectum cancer	High fasting plasma glucose	Age-standardized	2.26847	2.0905	2.44676
672	Benin	DALYs (Disability-Adjusted Life Years)	Both	Colon and rectum cancer	High fasting plasma glucose	Age-standardized	2.2697	2.1601	2.37942
476	Iran (Islamic Republic of)	DALYs (Disability-Adjusted Life Years)	Both	Colon and rectum cancer	High fasting plasma glucose	Age-standardized	2.27611	2.06602	2.48664
655	Namibia	DALYs (Disability-Adjusted Life Years)	Both	Colon and rectum cancer	High body-mass index	Age-standardized	2.28228	1.98068	2.58477
437	Nicaragua	Deaths	Both	Colon and rectum cancer	High body-mass index	Age-standardized	2.28975	2.01378	2.56646
680	Cameroon	DALYs (Disability-Adjusted Life Years)	Both	Colon and rectum cancer	High fasting plasma glucose	Age-standardized	2.29677	2.18225	2.41142
678	Cameroon	Deaths	Both	Colon and rectum cancer	High fasting plasma glucose	Age-standardized	2.29831	2.17975	2.417
162	Montenegro	Deaths	Both	Colon and rectum cancer	High fasting plasma glucose	Age-standardized	2.30464	2.17668	2.43275
27	China	DALYs (Disability-Adjusted Life Years)	Both	Colon and rectum cancer	High body-mass index	Age-standardized	2.305	2.19261	2.41751
658	South Africa	Deaths	Both	Colon and rectum cancer	High fasting plasma glucose	Age-standardized	2.30516	2.00809	2.6031
431	Honduras	DALYs (Disability-Adjusted Life Years)	Both	Colon and rectum cancer	High body-mass index	Age-standardized	2.31034	2.14545	2.4755
406	Peru	Deaths	Both	Colon and rectum cancer	High fasting plasma glucose	Age-standardized	2.31292	2.1482	2.47791
695	Chad	DALYs (Disability-Adjusted Life Years)	Both	Colon and rectum cancer	High body-mass index	Age-standardized	2.32194	2.23119	2.41278
670	Benin	Deaths	Both	Colon and rectum cancer	High fasting plasma glucose	Age-standardized	2.33046	2.21161	2.44946
493	Libya	Deaths	Both	Colon and rectum cancer	High body-mass index	Age-standardized	2.33096	2.15858	2.50363
134	Bulgaria	Deaths	Both	Colon and rectum cancer	High fasting plasma glucose	Age-standardized	2.33483	2.09661	2.57361
594	Eritrea	Deaths	Both	Colon and rectum cancer	High fasting plasma glucose	Age-standardized	2.3364	2.25133	2.42154
474	Iran (Islamic Republic of)	Deaths	Both	Colon and rectum cancer	High fasting plasma glucose	Age-standardized	2.34599	2.1438	2.54858
587	Comoros	DALYs (Disability-Adjusted Life Years)	Both	Colon and rectum cancer	High body-mass index	Age-standardized	2.35442	2.21062	2.49843
126	Uzbekistan	Deaths	Both	Colon and rectum cancer	High fasting plasma glucose	Age-standardized	2.36533	1.92434	2.80823
427	Guatemala	DALYs (Disability-Adjusted Life Years)	Both	Colon and rectum cancer	High body-mass index	Age-standardized	2.37382	2.10147	2.6469
668	Zimbabwe	DALYs (Disability-Adjusted Life Years)	Both	Colon and rectum cancer	High fasting plasma glucose	Age-standardized	2.37643	1.89726	2.85785
433	Mexico	Deaths	Both	Colon and rectum cancer	High body-mass index	Age-standardized	2.39194	2.25699	2.52706
25	China	Deaths	Both	Colon and rectum cancer	High body-mass index	Age-standardized	2.39344	2.30943	2.47753
529	Yemen	Deaths	Both	Colon and rectum cancer	High body-mass index	Age-standardized	2.39667	2.27168	2.52181
6	Cambodia	Deaths	Both	Colon and rectum cancer	High fasting plasma glucose	Age-standardized	2.40104	2.27721	2.52502
676	Burkina Faso	DALYs (Disability-Adjusted Life Years)	Both	Colon and rectum cancer	High fasting plasma glucose	Age-standardized	2.40221	2.30351	2.50101
443	Panama	DALYs (Disability-Adjusted Life Years)	Both	Colon and rectum cancer	High body-mass index	Age-standardized	2.40296	2.30476	2.50126
475	Iran (Islamic Republic of)	DALYs (Disability-Adjusted Life Years)	Both	Colon and rectum cancer	High body-mass index	Age-standardized	2.40742	2.19012	2.62518
591	Djibouti	DALYs (Disability-Adjusted Life Years)	Both	Colon and rectum cancer	High body-mass index	Age-standardized	2.41556	2.36324	2.46792
727	Nigeria	DALYs (Disability-Adjusted Life Years)	Both	Colon and rectum cancer	High body-mass index	Age-standardized	2.41884	2.34566	2.49207
356	Belize	DALYs (Disability-Adjusted Life Years)	Both	Colon and rectum cancer	High fasting plasma glucose	Age-standardized	2.419	1.87568	2.96521
16	Indonesia	DALYs (Disability-Adjusted Life Years)	Both	Colon and rectum cancer	High fasting plasma glucose	Age-standardized	2.4208	2.34561	2.49605
674	Burkina Faso	Deaths	Both	Colon and rectum cancer	High fasting plasma glucose	Age-standardized	2.42945	2.33317	2.52581
595	Eritrea	DALYs (Disability-Adjusted Life Years)	Both	Colon and rectum cancer	High body-mass index	Age-standardized	2.43101	2.37848	2.48356
647	Botswana	DALYs (Disability-Adjusted Life Years)	Both	Colon and rectum cancer	High body-mass index	Age-standardized	2.43142	2.13891	2.72477
559	Angola	DALYs (Disability-Adjusted Life Years)	Both	Colon and rectum cancer	High body-mass index	Age-standardized	2.43181	2.3006	2.5632
442	Panama	Deaths	Both	Colon and rectum cancer	High fasting plasma glucose	Age-standardized	2.43513	2.3412	2.52915
1	Taiwan (Province of China)	Deaths	Both	Colon and rectum cancer	High body-mass index	Age-standardized	2.4359	2.10044	2.77248
625	Seychelles	Deaths	Both	Colon and rectum cancer	High body-mass index	Age-standardized	2.44429	2.16666	2.72266
693	Chad	Deaths	Both	Colon and rectum cancer	High body-mass index	Age-standardized	2.45087	2.35609	2.54574
740	Sierra Leone	DALYs (Disability-Adjusted Life Years)	Both	Colon and rectum cancer	High fasting plasma glucose	Age-standardized	2.45448	2.28253	2.62671
373	Grenada	Deaths	Both	Colon and rectum cancer	High body-mass index	Age-standardized	2.46323	2.31973	2.60694
653	Namibia	Deaths	Both	Colon and rectum cancer	High body-mass index	Age-standardized	2.46355	2.19619	2.73162
739	Sierra Leone	DALYs (Disability-Adjusted Life Years)	Both	Colon and rectum cancer	High body-mass index	Age-standardized	2.46616	2.33436	2.59812
488	Kuwait	DALYs (Disability-Adjusted Life Years)	Both	Colon and rectum cancer	High fasting plasma glucose	Age-standardized	2.46725	1.95821	2.97883
477	Oman	Deaths	Both	Colon and rectum cancer	High body-mass index	Age-standardized	2.47209	2.2238	2.72098
738	Sierra Leone	Deaths	Both	Colon and rectum cancer	High fasting plasma glucose	Age-standardized	2.47666	2.30427	2.64935
618	Mozambique	Deaths	Both	Colon and rectum cancer	High fasting plasma glucose	Age-standardized	2.47717	2.28358	2.67112
737	Sierra Leone	Deaths	Both	Colon and rectum cancer	High body-mass index	Age-standardized	2.4794	2.35159	2.60736
101	Georgia	Deaths	Both	Colon and rectum cancer	High body-mass index	Age-standardized	2.48194	2.02336	2.94258
592	Djibouti	DALYs (Disability-Adjusted Life Years)	Both	Colon and rectum cancer	High fasting plasma glucose	Age-standardized	2.51817	2.46401	2.57237
707	Sao Tome and Principe	DALYs (Disability-Adjusted Life Years)	Both	Colon and rectum cancer	High body-mass index	Age-standardized	2.53564	2.46797	2.60336
499	Morocco	DALYs (Disability-Adjusted Life Years)	Both	Colon and rectum cancer	High body-mass index	Age-standardized	2.5365	2.44028	2.63281
557	Angola	Deaths	Both	Colon and rectum cancer	High body-mass index	Age-standardized	2.54954	2.4141	2.68517
545	Bangladesh	Deaths	Both	Colon and rectum cancer	High body-mass index	Age-standardized	2.55331	2.41364	2.69317
444	Panama	DALYs (Disability-Adjusted Life Years)	Both	Colon and rectum cancer	High fasting plasma glucose	Age-standardized	2.55832	2.47501	2.6417
589	Djibouti	Deaths	Both	Colon and rectum cancer	High body-mass index	Age-standardized	2.56375	2.51921	2.6083
585	Comoros	Deaths	Both	Colon and rectum cancer	High body-mass index	Age-standardized	2.58013	2.46311	2.69729
743	Togo	DALYs (Disability-Adjusted Life Years)	Both	Colon and rectum cancer	High body-mass index	Age-standardized	2.5819	2.50578	2.65809
725	Nigeria	Deaths	Both	Colon and rectum cancer	High body-mass index	Age-standardized	2.58722	2.51379	2.66071
429	Honduras	Deaths	Both	Colon and rectum cancer	High body-mass index	Age-standardized	2.58798	2.40038	2.77592
575	Democratic Republic of the Congo	DALYs (Disability-Adjusted Life Years)	Both	Colon and rectum cancer	High body-mass index	Age-standardized	2.60391	2.36999	2.83835
486	Kuwait	Deaths	Both	Colon and rectum cancer	High fasting plasma glucose	Age-standardized	2.60696	2.11827	3.09799
473	Iran (Islamic Republic of)	Deaths	Both	Colon and rectum cancer	High body-mass index	Age-standardized	2.61422	2.3983	2.8306
385	Jamaica	Deaths	Both	Colon and rectum cancer	High body-mass index	Age-standardized	2.61521	2.28125	2.95026
426	Guatemala	Deaths	Both	Colon and rectum cancer	High fasting plasma glucose	Age-standardized	2.6197	2.0857	3.15649
421	El Salvador	Deaths	Both	Colon and rectum cancer	High body-mass index	Age-standardized	2.61981	2.43425	2.80571
42	Viet Nam	Deaths	Both	Colon and rectum cancer	High fasting plasma glucose	Age-standardized	2.62018	2.40109	2.83974
366	Dominican Republic	Deaths	Both	Colon and rectum cancer	High fasting plasma glucose	Age-standardized	2.62127	2.36734	2.87583
423	El Salvador	DALYs (Disability-Adjusted Life Years)	Both	Colon and rectum cancer	High body-mass index	Age-standardized	2.62708	2.44646	2.80801
662	Eswatini	Deaths	Both	Colon and rectum cancer	High fasting plasma glucose	Age-standardized	2.63045	2.11949	3.14397
645	Botswana	Deaths	Both	Colon and rectum cancer	High body-mass index	Age-standardized	2.6356	2.34995	2.92205
593	Eritrea	Deaths	Both	Colon and rectum cancer	High body-mass index	Age-standardized	2.63623	2.58694	2.68555
660	South Africa	DALYs (Disability-Adjusted Life Years)	Both	Colon and rectum cancer	High fasting plasma glucose	Age-standardized	2.64252	2.32992	2.95608
525	United Arab Emirates	Deaths	Both	Colon and rectum cancer	High body-mass index	Age-standardized	2.64733	2.11485	3.1826
590	Djibouti	Deaths	Both	Colon and rectum cancer	High fasting plasma glucose	Age-standardized	2.64779	2.57858	2.71704
573	Democratic Republic of the Congo	Deaths	Both	Colon and rectum cancer	High body-mass index	Age-standardized	2.65664	2.42571	2.8881
44	Viet Nam	DALYs (Disability-Adjusted Life Years)	Both	Colon and rectum cancer	High fasting plasma glucose	Age-standardized	2.66297	2.48346	2.8428
53	Timor-Leste	Deaths	Both	Colon and rectum cancer	High body-mass index	Age-standardized	2.67032	2.37266	2.96885
39	Philippines	DALYs (Disability-Adjusted Life Years)	Both	Colon and rectum cancer	High body-mass index	Age-standardized	2.67604	2.53958	2.81268
555	Nepal	DALYs (Disability-Adjusted Life Years)	Both	Colon and rectum cancer	High body-mass index	Age-standardized	2.67891	2.25656	3.10301
497	Morocco	Deaths	Both	Colon and rectum cancer	High body-mass index	Age-standardized	2.68821	2.58489	2.79163
14	Indonesia	Deaths	Both	Colon and rectum cancer	High fasting plasma glucose	Age-standardized	2.71007	2.59688	2.82338
435	Mexico	DALYs (Disability-Adjusted Life Years)	Both	Colon and rectum cancer	High body-mass index	Age-standardized	2.71374	2.59052	2.83711
696	Chad	DALYs (Disability-Adjusted Life Years)	Both	Colon and rectum cancer	High fasting plasma glucose	Age-standardized	2.71825	2.53558	2.90125
547	Bangladesh	DALYs (Disability-Adjusted Life Years)	Both	Colon and rectum cancer	High body-mass index	Age-standardized	2.72461	2.54344	2.9061
661	Eswatini	Deaths	Both	Colon and rectum cancer	High body-mass index	Age-standardized	2.72958	2.20248	3.25939
432	Honduras	DALYs (Disability-Adjusted Life Years)	Both	Colon and rectum cancer	High fasting plasma glucose	Age-standardized	2.74629	2.48892	3.0043
387	Jamaica	DALYs (Disability-Adjusted Life Years)	Both	Colon and rectum cancer	High body-mass index	Age-standardized	2.74773	2.36982	3.12702
487	Kuwait	DALYs (Disability-Adjusted Life Years)	Both	Colon and rectum cancer	High body-mass index	Age-standardized	2.74873	2.24432	3.25562
539	India	DALYs (Disability-Adjusted Life Years)	Both	Colon and rectum cancer	High body-mass index	Age-standardized	2.75571	2.67821	2.83326
694	Chad	Deaths	Both	Colon and rectum cancer	High fasting plasma glucose	Age-standardized	2.76736	2.58374	2.9513
365	Dominican Republic	Deaths	Both	Colon and rectum cancer	High body-mass index	Age-standardized	2.77462	2.58868	2.96091
55	Timor-Leste	DALYs (Disability-Adjusted Life Years)	Both	Colon and rectum cancer	High body-mass index	Age-standardized	2.77512	2.45192	3.09933
553	Nepal	Deaths	Both	Colon and rectum cancer	High body-mass index	Age-standardized	2.78674	2.38245	3.19263
367	Dominican Republic	DALYs (Disability-Adjusted Life Years)	Both	Colon and rectum cancer	High body-mass index	Age-standardized	2.78703	2.63633	2.93796
741	Togo	Deaths	Both	Colon and rectum cancer	High body-mass index	Age-standardized	2.78906	2.71101	2.86718
705	Sao Tome and Principe	Deaths	Both	Colon and rectum cancer	High body-mass index	Age-standardized	2.79464	2.7349	2.85442
33	Thailand	Deaths	Both	Colon and rectum cancer	High body-mass index	Age-standardized	2.81634	2.65531	2.97763
37	Philippines	Deaths	Both	Colon and rectum cancer	High body-mass index	Age-standardized	2.82093	2.6791	2.96297
35	Thailand	DALYs (Disability-Adjusted Life Years)	Both	Colon and rectum cancer	High body-mass index	Age-standardized	2.82397	2.63043	3.01787
620	Mozambique	DALYs (Disability-Adjusted Life Years)	Both	Colon and rectum cancer	High fasting plasma glucose	Age-standardized	2.82576	2.61599	3.03595
430	Honduras	Deaths	Both	Colon and rectum cancer	High fasting plasma glucose	Age-standardized	2.83381	2.5411	3.12735
411	Ecuador	DALYs (Disability-Adjusted Life Years)	Both	Colon and rectum cancer	High body-mass index	Age-standardized	2.83449	2.51116	3.15883
513	Saudi Arabia	Deaths	Both	Colon and rectum cancer	High body-mass index	Age-standardized	2.83512	2.44046	3.2313
613	Mauritius	Deaths	Both	Colon and rectum cancer	High body-mass index	Age-standardized	2.85298	2.66851	3.03778
418	Costa Rica	Deaths	Both	Colon and rectum cancer	High fasting plasma glucose	Age-standardized	2.8644	2.66409	3.06511
615	Mauritius	DALYs (Disability-Adjusted Life Years)	Both	Colon and rectum cancer	High body-mass index	Age-standardized	2.86805	2.67106	3.06542
663	Eswatini	DALYs (Disability-Adjusted Life Years)	Both	Colon and rectum cancer	High body-mass index	Age-standardized	2.87655	2.26902	3.48769
417	Costa Rica	Deaths	Both	Colon and rectum cancer	High body-mass index	Age-standardized	2.87786	2.68732	3.06875
515	Saudi Arabia	DALYs (Disability-Adjusted Life Years)	Both	Colon and rectum cancer	High body-mass index	Age-standardized	2.87826	2.50307	3.25483
428	Guatemala	DALYs (Disability-Adjusted Life Years)	Both	Colon and rectum cancer	High fasting plasma glucose	Age-standardized	2.89972	2.41581	3.38592
664	Eswatini	DALYs (Disability-Adjusted Life Years)	Both	Colon and rectum cancer	High fasting plasma glucose	Age-standardized	2.91067	2.33274	3.49185
409	Ecuador	Deaths	Both	Colon and rectum cancer	High body-mass index	Age-standardized	2.91068	2.58578	3.23662
537	India	Deaths	Both	Colon and rectum cancer	High body-mass index	Age-standardized	2.91845	2.8449	2.99205
604	Kenya	DALYs (Disability-Adjusted Life Years)	Both	Colon and rectum cancer	High fasting plasma glucose	Age-standardized	2.96087	2.7475	3.17468
412	Ecuador	DALYs (Disability-Adjusted Life Years)	Both	Colon and rectum cancer	High fasting plasma glucose	Age-standardized	2.962	2.60325	3.322
368	Dominican Republic	DALYs (Disability-Adjusted Life Years)	Both	Colon and rectum cancer	High fasting plasma glucose	Age-standardized	2.9761	2.77365	3.17896
410	Ecuador	Deaths	Both	Colon and rectum cancer	High fasting plasma glucose	Age-standardized	2.9926	2.59819	3.38852
571	Equatorial Guinea	DALYs (Disability-Adjusted Life Years)	Both	Colon and rectum cancer	High body-mass index	Age-standardized	2.99836	2.84844	3.1485
168	Romania	DALYs (Disability-Adjusted Life Years)	Both	Colon and rectum cancer	High fasting plasma glucose	Age-standardized	3.00272	2.76969	3.23627
419	Costa Rica	DALYs (Disability-Adjusted Life Years)	Both	Colon and rectum cancer	High body-mass index	Age-standardized	3.01865	2.80536	3.23237
602	Kenya	Deaths	Both	Colon and rectum cancer	High fasting plasma glucose	Age-standardized	3.02857	2.78862	3.26908
420	Costa Rica	DALYs (Disability-Adjusted Life Years)	Both	Colon and rectum cancer	High fasting plasma glucose	Age-standardized	3.03056	2.84012	3.22137
551	Pakistan	DALYs (Disability-Adjusted Life Years)	Both	Colon and rectum cancer	High body-mass index	Age-standardized	3.05421	2.80179	3.30724
703	Ghana	DALYs (Disability-Adjusted Life Years)	Both	Colon and rectum cancer	High body-mass index	Age-standardized	3.06577	3.01065	3.12092
708	Sao Tome and Principe	DALYs (Disability-Adjusted Life Years)	Both	Colon and rectum cancer	High fasting plasma glucose	Age-standardized	3.06664	2.99557	3.13775
485	Kuwait	Deaths	Both	Colon and rectum cancer	High body-mass index	Age-standardized	3.07098	2.59196	3.55223
455	Paraguay	DALYs (Disability-Adjusted Life Years)	Both	Colon and rectum cancer	High body-mass index	Age-standardized	3.09168	2.90659	3.27709
702	Ghana	Deaths	Both	Colon and rectum cancer	High fasting plasma glucose	Age-standardized	3.10518	2.91468	3.29604
549	Pakistan	Deaths	Both	Colon and rectum cancer	High body-mass index	Age-standardized	3.11873	2.87064	3.36741
572	Equatorial Guinea	DALYs (Disability-Adjusted Life Years)	Both	Colon and rectum cancer	High fasting plasma glucose	Age-standardized	3.1217	2.89019	3.35373
166	Romania	Deaths	Both	Colon and rectum cancer	High fasting plasma glucose	Age-standardized	3.12192	2.89349	3.35087
706	Sao Tome and Principe	Deaths	Both	Colon and rectum cancer	High fasting plasma glucose	Age-standardized	3.14141	3.04623	3.23668
570	Equatorial Guinea	Deaths	Both	Colon and rectum cancer	High fasting plasma glucose	Age-standardized	3.157	2.96151	3.35286
643	Zambia	DALYs (Disability-Adjusted Life Years)	Both	Colon and rectum cancer	High body-mass index	Age-standardized	3.18936	3.08162	3.29722
704	Ghana	DALYs (Disability-Adjusted Life Years)	Both	Colon and rectum cancer	High fasting plasma glucose	Age-standardized	3.18995	3.00182	3.37842
453	Paraguay	Deaths	Both	Colon and rectum cancer	High body-mass index	Age-standardized	3.2203	3.04122	3.3997
617	Mozambique	Deaths	Both	Colon and rectum cancer	High body-mass index	Age-standardized	3.24974	3.06336	3.43646
422	El Salvador	Deaths	Both	Colon and rectum cancer	High fasting plasma glucose	Age-standardized	3.28778	3.03805	3.53811
641	Zambia	Deaths	Both	Colon and rectum cancer	High body-mass index	Age-standardized	3.28975	3.18771	3.39189
424	El Salvador	DALYs (Disability-Adjusted Life Years)	Both	Colon and rectum cancer	High fasting plasma glucose	Age-standardized	3.3123	3.05958	3.56565
619	Mozambique	DALYs (Disability-Adjusted Life Years)	Both	Colon and rectum cancer	High body-mass index	Age-standardized	3.31834	3.12983	3.5072
500	Morocco	DALYs (Disability-Adjusted Life Years)	Both	Colon and rectum cancer	High fasting plasma glucose	Age-standardized	3.33724	3.16519	3.50959
467	Egypt	DALYs (Disability-Adjusted Life Years)	Both	Colon and rectum cancer	High body-mass index	Age-standardized	3.34929	3.09556	3.60364
15	Indonesia	DALYs (Disability-Adjusted Life Years)	Both	Colon and rectum cancer	High body-mass index	Age-standardized	3.3637	3.15007	3.57778
140	Bosnia and Herzegovina	DALYs (Disability-Adjusted Life Years)	Both	Colon and rectum cancer	High fasting plasma glucose	Age-standardized	3.41151	3.02661	3.79784
701	Ghana	Deaths	Both	Colon and rectum cancer	High body-mass index	Age-standardized	3.45372	3.39745	3.51003
498	Morocco	Deaths	Both	Colon and rectum cancer	High fasting plasma glucose	Age-standardized	3.46507	3.28494	3.64552
569	Equatorial Guinea	Deaths	Both	Colon and rectum cancer	High body-mass index	Age-standardized	3.46606	3.32034	3.61198
138	Bosnia and Herzegovina	Deaths	Both	Colon and rectum cancer	High fasting plasma glucose	Age-standardized	3.54259	3.1884	3.898
603	Kenya	DALYs (Disability-Adjusted Life Years)	Both	Colon and rectum cancer	High body-mass index	Age-standardized	3.55653	3.36697	3.74645
13	Indonesia	Deaths	Both	Colon and rectum cancer	High body-mass index	Age-standardized	3.5581	3.37963	3.73689
456	Paraguay	DALYs (Disability-Adjusted Life Years)	Both	Colon and rectum cancer	High fasting plasma glucose	Age-standardized	3.68716	3.4732	3.90156
454	Paraguay	Deaths	Both	Colon and rectum cancer	High fasting plasma glucose	Age-standardized	3.69785	3.48741	3.90873
465	Egypt	Deaths	Both	Colon and rectum cancer	High body-mass index	Age-standardized	3.70036	3.40051	4.00107
601	Kenya	Deaths	Both	Colon and rectum cancer	High body-mass index	Age-standardized	3.83971	3.63078	4.04905
683	Cabo Verde	DALYs (Disability-Adjusted Life Years)	Both	Colon and rectum cancer	High body-mass index	Age-standardized	3.8604	3.50075	4.2213
665	Zimbabwe	Deaths	Both	Colon and rectum cancer	High body-mass index	Age-standardized	3.94607	3.37359	4.52172
684	Cabo Verde	DALYs (Disability-Adjusted Life Years)	Both	Colon and rectum cancer	High fasting plasma glucose	Age-standardized	4.1081	3.67257	4.54546
667	Zimbabwe	DALYs (Disability-Adjusted Life Years)	Both	Colon and rectum cancer	High body-mass index	Age-standardized	4.1111	3.44671	4.77975
682	Cabo Verde	Deaths	Both	Colon and rectum cancer	High fasting plasma glucose	Age-standardized	4.23018	3.7877	4.67455
681	Cabo Verde	Deaths	Both	Colon and rectum cancer	High body-mass index	Age-standardized	4.41631	4.0426	4.79136
649	Lesotho	Deaths	Both	Colon and rectum cancer	High body-mass index	Age-standardized	4.47787	3.96106	4.99724
104	Georgia	DALYs (Disability-Adjusted Life Years)	Both	Colon and rectum cancer	High fasting plasma glucose	Age-standardized	4.56824	4.05262	5.08643
41	Viet Nam	Deaths	Both	Colon and rectum cancer	High body-mass index	Age-standardized	4.64674	4.48563	4.80811
651	Lesotho	DALYs (Disability-Adjusted Life Years)	Both	Colon and rectum cancer	High body-mass index	Age-standardized	4.69779	4.14616	5.25233
43	Viet Nam	DALYs (Disability-Adjusted Life Years)	Both	Colon and rectum cancer	High body-mass index	Age-standardized	4.73649	4.53601	4.93736
102	Georgia	Deaths	Both	Colon and rectum cancer	High fasting plasma glucose	Age-standardized	5.10945	4.52223	5.69997
650	Lesotho	Deaths	Both	Colon and rectum cancer	High fasting plasma glucose	Age-standardized	5.18288	4.64098	5.72758
468	Egypt	DALYs (Disability-Adjusted Life Years)	Both	Colon and rectum cancer	High fasting plasma glucose	Age-standardized	5.22252	4.85911	5.58718
466	Egypt	Deaths	Both	Colon and rectum cancer	High fasting plasma glucose	Age-standardized	5.50181	5.07539	5.92995
652	Lesotho	DALYs (Disability-Adjusted Life Years)	Both	Colon and rectum cancer	High fasting plasma glucose	Age-standardized	5.58637	5.02279	6.15297
