# Supplementary material for: Decomposition and forecasting of colorectal cancer burden attributable to high body mass index and high fasting plasma glucose, 1990–2021: A GBD 2021 study
Source: Front Nutr. 2025 Dec 17;12:1652676. doi: 10.3389/fnut.2025.1652676 (PMC12753452; doi:10.3389/fnut.2025.1652676)
Supplement: Supplementary file 5 [file Table_4.XLSX]

## Sheet: DALYs HBMI
	measure	location	sex	age	cause	rei	metric	year	val	upper	lower
1	DALYs (Disability-Adjusted Life Years)	Global	Both	95 plus	Colon and rectum cancer	High body-mass index	Number	1990	2578.81	4321.28	1026.26
2	DALYs (Disability-Adjusted Life Years)	Global	Both	95 plus	Colon and rectum cancer	High body-mass index	Rate	1990	253.3	424.451	100.803
3	DALYs (Disability-Adjusted Life Years)	Global	Both	95 plus	Colon and rectum cancer	High body-mass index	Number	1991	2761.6	4615.81	1101.25
4	DALYs (Disability-Adjusted Life Years)	Global	Both	95 plus	Colon and rectum cancer	High body-mass index	Rate	1991	260.59	435.557	103.916
5	DALYs (Disability-Adjusted Life Years)	Global	Both	95 plus	Colon and rectum cancer	High body-mass index	Number	1992	2965.1	4936.29	1185.12
6	DALYs (Disability-Adjusted Life Years)	Global	Both	95 plus	Colon and rectum cancer	High body-mass index	Rate	1992	267.567	445.446	106.944
7	DALYs (Disability-Adjusted Life Years)	Global	Both	95 plus	Colon and rectum cancer	High body-mass index	Number	1993	3154.59	5239.99	1257.73
8	DALYs (Disability-Adjusted Life Years)	Global	Both	95 plus	Colon and rectum cancer	High body-mass index	Rate	1993	272.687	452.952	108.72
9	DALYs (Disability-Adjusted Life Years)	Global	Both	95 plus	Colon and rectum cancer	High body-mass index	Number	1994	3317.61	5499.82	1322.54
10	DALYs (Disability-Adjusted Life Years)	Global	Both	95 plus	Colon and rectum cancer	High body-mass index	Rate	1994	273.951	454.146	109.208
11	DALYs (Disability-Adjusted Life Years)	Global	Both	95 plus	Colon and rectum cancer	High body-mass index	Number	1995	3541.15	5866.73	1411
12	DALYs (Disability-Adjusted Life Years)	Global	Both	95 plus	Colon and rectum cancer	High body-mass index	Rate	1995	276.596	458.245	110.212
13	DALYs (Disability-Adjusted Life Years)	Global	Both	95 plus	Colon and rectum cancer	High body-mass index	Number	1996	3797.3	6295.13	1513
14	DALYs (Disability-Adjusted Life Years)	Global	Both	95 plus	Colon and rectum cancer	High body-mass index	Rate	1996	277.348	459.785	110.507
15	DALYs (Disability-Adjusted Life Years)	Global	Both	95 plus	Colon and rectum cancer	High body-mass index	Number	1997	4017.67	6676.74	1599.71
16	DALYs (Disability-Adjusted Life Years)	Global	Both	95 plus	Colon and rectum cancer	High body-mass index	Rate	1997	276.518	459.529	110.101
17	DALYs (Disability-Adjusted Life Years)	Global	Both	95 plus	Colon and rectum cancer	High body-mass index	Number	1998	4232.83	7041.95	1692.79
18	DALYs (Disability-Adjusted Life Years)	Global	Both	95 plus	Colon and rectum cancer	High body-mass index	Rate	1998	272.451	453.264	108.958
19	DALYs (Disability-Adjusted Life Years)	Global	Both	95 plus	Colon and rectum cancer	High body-mass index	Number	1999	4499.35	7497.09	1801.79
20	DALYs (Disability-Adjusted Life Years)	Global	Both	95 plus	Colon and rectum cancer	High body-mass index	Rate	1999	270.632	450.944	108.376
21	DALYs (Disability-Adjusted Life Years)	Global	Both	95 plus	Colon and rectum cancer	High body-mass index	Number	2000	4780.96	7999.94	1913.52
22	DALYs (Disability-Adjusted Life Years)	Global	Both	95 plus	Colon and rectum cancer	High body-mass index	Rate	2000	268.134	448.666	107.317
23	DALYs (Disability-Adjusted Life Years)	Global	Both	95 plus	Colon and rectum cancer	High body-mass index	Number	2001	5065.11	8490.16	2025.64
24	DALYs (Disability-Adjusted Life Years)	Global	Both	95 plus	Colon and rectum cancer	High body-mass index	Rate	2001	265.359	444.796	106.122
25	DALYs (Disability-Adjusted Life Years)	Global	Both	95 plus	Colon and rectum cancer	High body-mass index	Number	2002	5372.77	8993.37	2141.03
26	DALYs (Disability-Adjusted Life Years)	Global	Both	95 plus	Colon and rectum cancer	High body-mass index	Rate	2002	263.335	440.791	104.938
27	DALYs (Disability-Adjusted Life Years)	Global	Both	95 plus	Colon and rectum cancer	High body-mass index	Number	2003	5690.26	9531.06	2268.95
28	DALYs (Disability-Adjusted Life Years)	Global	Both	95 plus	Colon and rectum cancer	High body-mass index	Rate	2003	263.229	440.903	104.961
29	DALYs (Disability-Adjusted Life Years)	Global	Both	95 plus	Colon and rectum cancer	High body-mass index	Number	2004	5941.21	9930.54	2360.92
30	DALYs (Disability-Adjusted Life Years)	Global	Both	95 plus	Colon and rectum cancer	High body-mass index	Rate	2004	259.951	434.5	103.3
31	DALYs (Disability-Adjusted Life Years)	Global	Both	95 plus	Colon and rectum cancer	High body-mass index	Number	2005	6237.3	10395.2	2478.81
32	DALYs (Disability-Adjusted Life Years)	Global	Both	95 plus	Colon and rectum cancer	High body-mass index	Rate	2005	258.618	431.018	102.779
33	DALYs (Disability-Adjusted Life Years)	Global	Both	95 plus	Colon and rectum cancer	High body-mass index	Number	2006	6571.88	10945.8	2614.17
34	DALYs (Disability-Adjusted Life Years)	Global	Both	95 plus	Colon and rectum cancer	High body-mass index	Rate	2006	258.266	430.154	102.733
35	DALYs (Disability-Adjusted Life Years)	Global	Both	95 plus	Colon and rectum cancer	High body-mass index	Number	2007	6985.29	11600.7	2776.05
36	DALYs (Disability-Adjusted Life Years)	Global	Both	95 plus	Colon and rectum cancer	High body-mass index	Rate	2007	260.595	432.78	103.564
37	DALYs (Disability-Adjusted Life Years)	Global	Both	95 plus	Colon and rectum cancer	High body-mass index	Number	2008	7459.56	12364.4	2979.33
38	DALYs (Disability-Adjusted Life Years)	Global	Both	95 plus	Colon and rectum cancer	High body-mass index	Rate	2008	264.047	437.662	105.459
39	DALYs (Disability-Adjusted Life Years)	Global	Both	95 plus	Colon and rectum cancer	High body-mass index	Number	2009	7826.45	12971.3	3128.79
40	DALYs (Disability-Adjusted Life Years)	Global	Both	95 plus	Colon and rectum cancer	High body-mass index	Rate	2009	262.784	435.529	105.054
41	DALYs (Disability-Adjusted Life Years)	Global	Both	95 plus	Colon and rectum cancer	High body-mass index	Number	2010	8260.29	13661.9	3304.94
42	DALYs (Disability-Adjusted Life Years)	Global	Both	95 plus	Colon and rectum cancer	High body-mass index	Rate	2010	264.128	436.85	105.678
43	DALYs (Disability-Adjusted Life Years)	Global	Both	95 plus	Colon and rectum cancer	High body-mass index	Number	2011	8582.02	14159.1	3450.67
44	DALYs (Disability-Adjusted Life Years)	Global	Both	95 plus	Colon and rectum cancer	High body-mass index	Rate	2011	263.681	435.037	106.021
45	DALYs (Disability-Adjusted Life Years)	Global	Both	95 plus	Colon and rectum cancer	High body-mass index	Number	2012	8798.73	14515.9	3549.01
46	DALYs (Disability-Adjusted Life Years)	Global	Both	95 plus	Colon and rectum cancer	High body-mass index	Rate	2012	260.653	430.02	105.136
47	DALYs (Disability-Adjusted Life Years)	Global	Both	95 plus	Colon and rectum cancer	High body-mass index	Number	2013	8979.36	14820.8	3619.52
48	DALYs (Disability-Adjusted Life Years)	Global	Both	95 plus	Colon and rectum cancer	High body-mass index	Rate	2013	256.711	423.711	103.478
49	DALYs (Disability-Adjusted Life Years)	Global	Both	95 plus	Colon and rectum cancer	High body-mass index	Number	2014	9407.81	15565.5	3795.45
50	DALYs (Disability-Adjusted Life Years)	Global	Both	95 plus	Colon and rectum cancer	High body-mass index	Rate	2014	258.024	426.907	104.096
51	DALYs (Disability-Adjusted Life Years)	Global	Both	95 plus	Colon and rectum cancer	High body-mass index	Number	2015	10261	17003.9	4145.85
52	DALYs (Disability-Adjusted Life Years)	Global	Both	95 plus	Colon and rectum cancer	High body-mass index	Rate	2015	264.808	438.824	106.993
53	DALYs (Disability-Adjusted Life Years)	Global	Both	95 plus	Colon and rectum cancer	High body-mass index	Number	2016	11199.2	18521.7	4528.33
54	DALYs (Disability-Adjusted Life Years)	Global	Both	95 plus	Colon and rectum cancer	High body-mass index	Rate	2016	271.068	448.304	109.605
55	DALYs (Disability-Adjusted Life Years)	Global	Both	95 plus	Colon and rectum cancer	High body-mass index	Number	2017	12423.5	20526.4	5006.25
56	DALYs (Disability-Adjusted Life Years)	Global	Both	95 plus	Colon and rectum cancer	High body-mass index	Rate	2017	282.55	466.837	113.858
57	DALYs (Disability-Adjusted Life Years)	Global	Both	95 plus	Colon and rectum cancer	High body-mass index	Number	2018	13592.2	22412.8	5488.75
58	DALYs (Disability-Adjusted Life Years)	Global	Both	95 plus	Colon and rectum cancer	High body-mass index	Rate	2018	291.29	480.32	117.627
59	DALYs (Disability-Adjusted Life Years)	Global	Both	95 plus	Colon and rectum cancer	High body-mass index	Number	2019	14441.6	23921.6	5822.76
60	DALYs (Disability-Adjusted Life Years)	Global	Both	95 plus	Colon and rectum cancer	High body-mass index	Rate	2019	291.63	483.067	117.583
61	DALYs (Disability-Adjusted Life Years)	Global	Both	95 plus	Colon and rectum cancer	High body-mass index	Number	2020	15189.7	25037.2	6073.97
62	DALYs (Disability-Adjusted Life Years)	Global	Both	95 plus	Colon and rectum cancer	High body-mass index	Rate	2020	290.545	478.905	116.181
63	DALYs (Disability-Adjusted Life Years)	Global	Both	95 plus	Colon and rectum cancer	High body-mass index	Number	2021	15473.6	25564.8	6184.59
64	DALYs (Disability-Adjusted Life Years)	Global	Both	95 plus	Colon and rectum cancer	High body-mass index	Rate	2021	283.904	469.052	113.472
65	DALYs (Disability-Adjusted Life Years)	Global	Both	20 to 24	Colon and rectum cancer	High body-mass index	Number	1990	3579.48	5935.32	1129.08
66	DALYs (Disability-Adjusted Life Years)	Global	Both	20 to 24	Colon and rectum cancer	High body-mass index	Rate	1990	0.727407	1.20615	0.229448
67	DALYs (Disability-Adjusted Life Years)	Global	Both	20 to 24	Colon and rectum cancer	High body-mass index	Number	1991	3692.94	6153.13	1164.28
68	DALYs (Disability-Adjusted Life Years)	Global	Both	20 to 24	Colon and rectum cancer	High body-mass index	Rate	1991	0.743015	1.238	0.234252
69	DALYs (Disability-Adjusted Life Years)	Global	Both	20 to 24	Colon and rectum cancer	High body-mass index	Number	1992	3758	6225.22	1212.74
70	DALYs (Disability-Adjusted Life Years)	Global	Both	20 to 24	Colon and rectum cancer	High body-mass index	Rate	1992	0.750629	1.24343	0.242234
71	DALYs (Disability-Adjusted Life Years)	Global	Both	20 to 24	Colon and rectum cancer	High body-mass index	Number	1993	3823.11	6302.48	1261.76
72	DALYs (Disability-Adjusted Life Years)	Global	Both	20 to 24	Colon and rectum cancer	High body-mass index	Rate	1993	0.759843	1.25262	0.250775
73	DALYs (Disability-Adjusted Life Years)	Global	Both	20 to 24	Colon and rectum cancer	High body-mass index	Number	1994	3882.86	6419.23	1282.16
74	DALYs (Disability-Adjusted Life Years)	Global	Both	20 to 24	Colon and rectum cancer	High body-mass index	Rate	1994	0.769962	1.27292	0.254249
75	DALYs (Disability-Adjusted Life Years)	Global	Both	20 to 24	Colon and rectum cancer	High body-mass index	Number	1995	3862.49	6366.38	1306.79
76	DALYs (Disability-Adjusted Life Years)	Global	Both	20 to 24	Colon and rectum cancer	High body-mass index	Rate	1995	0.765689	1.26205	0.259055
77	DALYs (Disability-Adjusted Life Years)	Global	Both	20 to 24	Colon and rectum cancer	High body-mass index	Number	1996	3859.64	6354.65	1316.95
78	DALYs (Disability-Adjusted Life Years)	Global	Both	20 to 24	Colon and rectum cancer	High body-mass index	Rate	1996	0.765998	1.26117	0.261366
79	DALYs (Disability-Adjusted Life Years)	Global	Both	20 to 24	Colon and rectum cancer	High body-mass index	Number	1997	3890.06	6346.05	1355
80	DALYs (Disability-Adjusted Life Years)	Global	Both	20 to 24	Colon and rectum cancer	High body-mass index	Rate	1997	0.77306	1.26113	0.269275
81	DALYs (Disability-Adjusted Life Years)	Global	Both	20 to 24	Colon and rectum cancer	High body-mass index	Number	1998	3915.98	6322.12	1377.71
82	DALYs (Disability-Adjusted Life Years)	Global	Both	20 to 24	Colon and rectum cancer	High body-mass index	Rate	1998	0.777551	1.25531	0.273557
83	DALYs (Disability-Adjusted Life Years)	Global	Both	20 to 24	Colon and rectum cancer	High body-mass index	Number	1999	3977.2	6434.88	1428.59
84	DALYs (Disability-Adjusted Life Years)	Global	Both	20 to 24	Colon and rectum cancer	High body-mass index	Rate	1999	0.78574	1.27128	0.282234
85	DALYs (Disability-Adjusted Life Years)	Global	Both	20 to 24	Colon and rectum cancer	High body-mass index	Number	2000	4096.46	6617.83	1483.51
86	DALYs (Disability-Adjusted Life Years)	Global	Both	20 to 24	Colon and rectum cancer	High body-mass index	Rate	2000	0.801616	1.29501	0.290302
87	DALYs (Disability-Adjusted Life Years)	Global	Both	20 to 24	Colon and rectum cancer	High body-mass index	Number	2001	4176.57	6732.9	1525.1
88	DALYs (Disability-Adjusted Life Years)	Global	Both	20 to 24	Colon and rectum cancer	High body-mass index	Rate	2001	0.807101	1.3011	0.294717
89	DALYs (Disability-Adjusted Life Years)	Global	Both	20 to 24	Colon and rectum cancer	High body-mass index	Number	2002	4251.87	6853.04	1557.69
90	DALYs (Disability-Adjusted Life Years)	Global	Both	20 to 24	Colon and rectum cancer	High body-mass index	Rate	2002	0.809309	1.30442	0.296494
91	DALYs (Disability-Adjusted Life Years)	Global	Both	20 to 24	Colon and rectum cancer	High body-mass index	Number	2003	4382.24	7034.79	1640.07
92	DALYs (Disability-Adjusted Life Years)	Global	Both	20 to 24	Colon and rectum cancer	High body-mass index	Rate	2003	0.819466	1.31548	0.306688
93	DALYs (Disability-Adjusted Life Years)	Global	Both	20 to 24	Colon and rectum cancer	High body-mass index	Number	2004	4536.57	7271.88	1696
94	DALYs (Disability-Adjusted Life Years)	Global	Both	20 to 24	Colon and rectum cancer	High body-mass index	Rate	2004	0.831532	1.3329	0.310868
95	DALYs (Disability-Adjusted Life Years)	Global	Both	20 to 24	Colon and rectum cancer	High body-mass index	Number	2005	4608.73	7433.18	1750.49
96	DALYs (Disability-Adjusted Life Years)	Global	Both	20 to 24	Colon and rectum cancer	High body-mass index	Rate	2005	0.826331	1.33275	0.313857
97	DALYs (Disability-Adjusted Life Years)	Global	Both	20 to 24	Colon and rectum cancer	High body-mass index	Number	2006	4733.35	7640.65	1800.88
98	DALYs (Disability-Adjusted Life Years)	Global	Both	20 to 24	Colon and rectum cancer	High body-mass index	Rate	2006	0.828285	1.33703	0.315134
99	DALYs (Disability-Adjusted Life Years)	Global	Both	20 to 24	Colon and rectum cancer	High body-mass index	Number	2007	4924.22	7950.27	1877.39
100	DALYs (Disability-Adjusted Life Years)	Global	Both	20 to 24	Colon and rectum cancer	High body-mass index	Rate	2007	0.841138	1.35804	0.32069
101	DALYs (Disability-Adjusted Life Years)	Global	Both	20 to 24	Colon and rectum cancer	High body-mass index	Number	2008	5148.51	8355.2	1972.33
102	DALYs (Disability-Adjusted Life Years)	Global	Both	20 to 24	Colon and rectum cancer	High body-mass index	Rate	2008	0.860533	1.39651	0.329659
103	DALYs (Disability-Adjusted Life Years)	Global	Both	20 to 24	Colon and rectum cancer	High body-mass index	Number	2009	5340.51	8601.57	2052.69
104	DALYs (Disability-Adjusted Life Years)	Global	Both	20 to 24	Colon and rectum cancer	High body-mass index	Rate	2009	0.877453	1.41325	0.337259
105	DALYs (Disability-Adjusted Life Years)	Global	Both	20 to 24	Colon and rectum cancer	High body-mass index	Number	2010	5518.4	8857.85	2131.11
106	DALYs (Disability-Adjusted Life Years)	Global	Both	20 to 24	Colon and rectum cancer	High body-mass index	Rate	2010	0.897854	1.44119	0.346736
107	DALYs (Disability-Adjusted Life Years)	Global	Both	20 to 24	Colon and rectum cancer	High body-mass index	Number	2011	5572.26	8939.52	2168.62
108	DALYs (Disability-Adjusted Life Years)	Global	Both	20 to 24	Colon and rectum cancer	High body-mass index	Rate	2011	0.904989	1.45187	0.352205
109	DALYs (Disability-Adjusted Life Years)	Global	Both	20 to 24	Colon and rectum cancer	High body-mass index	Number	2012	5551.41	8939.37	2180.15
110	DALYs (Disability-Adjusted Life Years)	Global	Both	20 to 24	Colon and rectum cancer	High body-mass index	Rate	2012	0.904618	1.4567	0.355261
111	DALYs (Disability-Adjusted Life Years)	Global	Both	20 to 24	Colon and rectum cancer	High body-mass index	Number	2013	5584.57	8900.89	2216.88
112	DALYs (Disability-Adjusted Life Years)	Global	Both	20 to 24	Colon and rectum cancer	High body-mass index	Rate	2013	0.915953	1.45988	0.363603
113	DALYs (Disability-Adjusted Life Years)	Global	Both	20 to 24	Colon and rectum cancer	High body-mass index	Number	2014	5684.92	9123.8	2235.67
114	DALYs (Disability-Adjusted Life Years)	Global	Both	20 to 24	Colon and rectum cancer	High body-mass index	Rate	2014	0.939899	1.50845	0.369627
115	DALYs (Disability-Adjusted Life Years)	Global	Both	20 to 24	Colon and rectum cancer	High body-mass index	Number	2015	5725.17	9218.56	2247.55
116	DALYs (Disability-Adjusted Life Years)	Global	Both	20 to 24	Colon and rectum cancer	High body-mass index	Rate	2015	0.953957	1.53604	0.374498
117	DALYs (Disability-Adjusted Life Years)	Global	Both	20 to 24	Colon and rectum cancer	High body-mass index	Number	2016	5878.3	9468.49	2351.87
118	DALYs (Disability-Adjusted Life Years)	Global	Both	20 to 24	Colon and rectum cancer	High body-mass index	Rate	2016	0.984553	1.58587	0.393914
119	DALYs (Disability-Adjusted Life Years)	Global	Both	20 to 24	Colon and rectum cancer	High body-mass index	Number	2017	5932.6	9435.7	2370.94
120	DALYs (Disability-Adjusted Life Years)	Global	Both	20 to 24	Colon and rectum cancer	High body-mass index	Rate	2017	0.996271	1.58455	0.398156
121	DALYs (Disability-Adjusted Life Years)	Global	Both	20 to 24	Colon and rectum cancer	High body-mass index	Number	2018	5985.13	9572.73	2364.62
122	DALYs (Disability-Adjusted Life Years)	Global	Both	20 to 24	Colon and rectum cancer	High body-mass index	Rate	2018	1.00618	1.6093	0.397523
123	DALYs (Disability-Adjusted Life Years)	Global	Both	20 to 24	Colon and rectum cancer	High body-mass index	Number	2019	6057.12	9705.34	2434.58
124	DALYs (Disability-Adjusted Life Years)	Global	Both	20 to 24	Colon and rectum cancer	High body-mass index	Rate	2019	1.01813	1.63136	0.409225
125	DALYs (Disability-Adjusted Life Years)	Global	Both	20 to 24	Colon and rectum cancer	High body-mass index	Number	2020	6017.87	9627.61	2381.53
126	DALYs (Disability-Adjusted Life Years)	Global	Both	20 to 24	Colon and rectum cancer	High body-mass index	Rate	2020	1.00998	1.61581	0.399693
127	DALYs (Disability-Adjusted Life Years)	Global	Both	20 to 24	Colon and rectum cancer	High body-mass index	Number	2021	6149.46	9661.6	2465.5
128	DALYs (Disability-Adjusted Life Years)	Global	Both	20 to 24	Colon and rectum cancer	High body-mass index	Rate	2021	1.02979	1.61793	0.412872
129	DALYs (Disability-Adjusted Life Years)	Global	Both	25 to 29	Colon and rectum cancer	High body-mass index	Number	1990	7577.79	12425.2	2765.45
130	DALYs (Disability-Adjusted Life Years)	Global	Both	25 to 29	Colon and rectum cancer	High body-mass index	Rate	1990	1.71203	2.8072	0.62479
131	DALYs (Disability-Adjusted Life Years)	Global	Both	25 to 29	Colon and rectum cancer	High body-mass index	Number	1991	7903.6	12838.3	2888.08
132	DALYs (Disability-Adjusted Life Years)	Global	Both	25 to 29	Colon and rectum cancer	High body-mass index	Rate	1991	1.73423	2.817	0.63371
133	DALYs (Disability-Adjusted Life Years)	Global	Both	25 to 29	Colon and rectum cancer	High body-mass index	Number	1992	8183.5	13564	3041.71
134	DALYs (Disability-Adjusted Life Years)	Global	Both	25 to 29	Colon and rectum cancer	High body-mass index	Rate	1992	1.75266	2.905	0.651441
135	DALYs (Disability-Adjusted Life Years)	Global	Both	25 to 29	Colon and rectum cancer	High body-mass index	Number	1993	8405.3	13886.2	3117.26
136	DALYs (Disability-Adjusted Life Years)	Global	Both	25 to 29	Colon and rectum cancer	High body-mass index	Rate	1993	1.77037	2.92478	0.656573
137	DALYs (Disability-Adjusted Life Years)	Global	Both	25 to 29	Colon and rectum cancer	High body-mass index	Number	1994	8594.83	13966.7	3202.19
138	DALYs (Disability-Adjusted Life Years)	Global	Both	25 to 29	Colon and rectum cancer	High body-mass index	Rate	1994	1.78942	2.90783	0.666686
139	DALYs (Disability-Adjusted Life Years)	Global	Both	25 to 29	Colon and rectum cancer	High body-mass index	Number	1995	8692.75	14148	3278.34
140	DALYs (Disability-Adjusted Life Years)	Global	Both	25 to 29	Colon and rectum cancer	High body-mass index	Rate	1995	1.79362	2.91922	0.676436
141	DALYs (Disability-Adjusted Life Years)	Global	Both	25 to 29	Colon and rectum cancer	High body-mass index	Number	1996	8837.23	14360.1	3357.13
142	DALYs (Disability-Adjusted Life Years)	Global	Both	25 to 29	Colon and rectum cancer	High body-mass index	Rate	1996	1.80685	2.93604	0.686393
143	DALYs (Disability-Adjusted Life Years)	Global	Both	25 to 29	Colon and rectum cancer	High body-mass index	Number	1997	8950.86	14655.9	3387.65
144	DALYs (Disability-Adjusted Life Years)	Global	Both	25 to 29	Colon and rectum cancer	High body-mass index	Rate	1997	1.81655	2.97439	0.687515
145	DALYs (Disability-Adjusted Life Years)	Global	Both	25 to 29	Colon and rectum cancer	High body-mass index	Number	1998	9092.05	14677.2	3476.68
146	DALYs (Disability-Adjusted Life Years)	Global	Both	25 to 29	Colon and rectum cancer	High body-mass index	Rate	1998	1.8341	2.96077	0.701337
147	DALYs (Disability-Adjusted Life Years)	Global	Both	25 to 29	Colon and rectum cancer	High body-mass index	Number	1999	9326.56	14982.3	3578.6
148	DALYs (Disability-Adjusted Life Years)	Global	Both	25 to 29	Colon and rectum cancer	High body-mass index	Rate	1999	1.87366	3.00988	0.718924
149	DALYs (Disability-Adjusted Life Years)	Global	Both	25 to 29	Colon and rectum cancer	High body-mass index	Number	2000	9521.2	15165.9	3663.75
150	DALYs (Disability-Adjusted Life Years)	Global	Both	25 to 29	Colon and rectum cancer	High body-mass index	Rate	2000	1.90902	3.0408	0.734592
151	DALYs (Disability-Adjusted Life Years)	Global	Both	25 to 29	Colon and rectum cancer	High body-mass index	Number	2001	9596.68	15210.6	3707.76
152	DALYs (Disability-Adjusted Life Years)	Global	Both	25 to 29	Colon and rectum cancer	High body-mass index	Rate	2001	1.92438	3.05011	0.743501
153	DALYs (Disability-Adjusted Life Years)	Global	Both	25 to 29	Colon and rectum cancer	High body-mass index	Number	2002	9694.23	15505.5	3762.35
154	DALYs (Disability-Adjusted Life Years)	Global	Both	25 to 29	Colon and rectum cancer	High body-mass index	Rate	2002	1.94484	3.11069	0.754797
155	DALYs (Disability-Adjusted Life Years)	Global	Both	25 to 29	Colon and rectum cancer	High body-mass index	Number	2003	9913.77	15638.7	3923.39
156	DALYs (Disability-Adjusted Life Years)	Global	Both	25 to 29	Colon and rectum cancer	High body-mass index	Rate	2003	1.98588	3.13266	0.785913
157	DALYs (Disability-Adjusted Life Years)	Global	Both	25 to 29	Colon and rectum cancer	High body-mass index	Number	2004	10106.8	16059.8	4018.71
158	DALYs (Disability-Adjusted Life Years)	Global	Both	25 to 29	Colon and rectum cancer	High body-mass index	Rate	2004	2.01325	3.19907	0.800519
159	DALYs (Disability-Adjusted Life Years)	Global	Both	25 to 29	Colon and rectum cancer	High body-mass index	Number	2005	10194.8	16143	4119.04
160	DALYs (Disability-Adjusted Life Years)	Global	Both	25 to 29	Colon and rectum cancer	High body-mass index	Rate	2005	2.01037	3.18332	0.812255
161	DALYs (Disability-Adjusted Life Years)	Global	Both	25 to 29	Colon and rectum cancer	High body-mass index	Number	2006	10256.2	16181.1	4190.71
162	DALYs (Disability-Adjusted Life Years)	Global	Both	25 to 29	Colon and rectum cancer	High body-mass index	Rate	2006	1.99639	3.14967	0.815726
163	DALYs (Disability-Adjusted Life Years)	Global	Both	25 to 29	Colon and rectum cancer	High body-mass index	Number	2007	10505.3	16573.6	4274.17
164	DALYs (Disability-Adjusted Life Years)	Global	Both	25 to 29	Colon and rectum cancer	High body-mass index	Rate	2007	2.01353	3.17664	0.819227
165	DALYs (Disability-Adjusted Life Years)	Global	Both	25 to 29	Colon and rectum cancer	High body-mass index	Number	2008	11106.9	17566	4512.54
166	DALYs (Disability-Adjusted Life Years)	Global	Both	25 to 29	Colon and rectum cancer	High body-mass index	Rate	2008	2.09006	3.30552	0.849158
167	DALYs (Disability-Adjusted Life Years)	Global	Both	25 to 29	Colon and rectum cancer	High body-mass index	Number	2009	11799.1	18548.7	4798.62
168	DALYs (Disability-Adjusted Life Years)	Global	Both	25 to 29	Colon and rectum cancer	High body-mass index	Rate	2009	2.17489	3.41902	0.884511
169	DALYs (Disability-Adjusted Life Years)	Global	Both	25 to 29	Colon and rectum cancer	High body-mass index	Number	2010	12316	19468.9	5030.46
170	DALYs (Disability-Adjusted Life Years)	Global	Both	25 to 29	Colon and rectum cancer	High body-mass index	Rate	2010	2.22126	3.51131	0.907268
171	DALYs (Disability-Adjusted Life Years)	Global	Both	25 to 29	Colon and rectum cancer	High body-mass index	Number	2011	12698.1	19869.8	5221
172	DALYs (Disability-Adjusted Life Years)	Global	Both	25 to 29	Colon and rectum cancer	High body-mass index	Rate	2011	2.23735	3.50099	0.919921
173	DALYs (Disability-Adjusted Life Years)	Global	Both	25 to 29	Colon and rectum cancer	High body-mass index	Number	2012	13201.3	20721.6	5409.48
174	DALYs (Disability-Adjusted Life Years)	Global	Both	25 to 29	Colon and rectum cancer	High body-mass index	Rate	2012	2.27304	3.56792	0.931423
175	DALYs (Disability-Adjusted Life Years)	Global	Both	25 to 29	Colon and rectum cancer	High body-mass index	Number	2013	13787.4	21646.7	5598.7
176	DALYs (Disability-Adjusted Life Years)	Global	Both	25 to 29	Colon and rectum cancer	High body-mass index	Rate	2013	2.32724	3.65385	0.945031
177	DALYs (Disability-Adjusted Life Years)	Global	Both	25 to 29	Colon and rectum cancer	High body-mass index	Number	2014	14185.5	22267.2	5792.91
178	DALYs (Disability-Adjusted Life Years)	Global	Both	25 to 29	Colon and rectum cancer	High body-mass index	Rate	2014	2.35925	3.70336	0.963445
179	DALYs (Disability-Adjusted Life Years)	Global	Both	25 to 29	Colon and rectum cancer	High body-mass index	Number	2015	14573.2	22944	5945.12
180	DALYs (Disability-Adjusted Life Years)	Global	Both	25 to 29	Colon and rectum cancer	High body-mass index	Rate	2015	2.40305	3.78336	0.980322
181	DALYs (Disability-Adjusted Life Years)	Global	Both	25 to 29	Colon and rectum cancer	High body-mass index	Number	2016	14999.7	23612.7	6124.41
182	DALYs (Disability-Adjusted Life Years)	Global	Both	25 to 29	Colon and rectum cancer	High body-mass index	Rate	2016	2.47047	3.88904	1.0087
183	DALYs (Disability-Adjusted Life Years)	Global	Both	25 to 29	Colon and rectum cancer	High body-mass index	Number	2017	15068.8	23948.9	6123.57
184	DALYs (Disability-Adjusted Life Years)	Global	Both	25 to 29	Colon and rectum cancer	High body-mass index	Rate	2017	2.49182	3.96026	1.01261
185	DALYs (Disability-Adjusted Life Years)	Global	Both	25 to 29	Colon and rectum cancer	High body-mass index	Number	2018	15065.7	24022.3	6099.61
186	DALYs (Disability-Adjusted Life Years)	Global	Both	25 to 29	Colon and rectum cancer	High body-mass index	Rate	2018	2.50887	4.00039	1.01576
187	DALYs (Disability-Adjusted Life Years)	Global	Both	25 to 29	Colon and rectum cancer	High body-mass index	Number	2019	15047.4	23929.2	6212.47
188	DALYs (Disability-Adjusted Life Years)	Global	Both	25 to 29	Colon and rectum cancer	High body-mass index	Rate	2019	2.52639	4.0176	1.04304
189	DALYs (Disability-Adjusted Life Years)	Global	Both	25 to 29	Colon and rectum cancer	High body-mass index	Number	2020	14766.6	23445.5	5989.58
190	DALYs (Disability-Adjusted Life Years)	Global	Both	25 to 29	Colon and rectum cancer	High body-mass index	Rate	2020	2.49835	3.96674	1.01338
191	DALYs (Disability-Adjusted Life Years)	Global	Both	25 to 29	Colon and rectum cancer	High body-mass index	Number	2021	14843.8	23481.1	6078.64
192	DALYs (Disability-Adjusted Life Years)	Global	Both	25 to 29	Colon and rectum cancer	High body-mass index	Rate	2021	2.52299	3.99106	1.03318
193	DALYs (Disability-Adjusted Life Years)	Global	Both	30 to 34	Colon and rectum cancer	High body-mass index	Number	1990	15836.7	25531.6	6124.64
194	DALYs (Disability-Adjusted Life Years)	Global	Both	30 to 34	Colon and rectum cancer	High body-mass index	Rate	1990	4.10891	6.62431	1.58907
195	DALYs (Disability-Adjusted Life Years)	Global	Both	30 to 34	Colon and rectum cancer	High body-mass index	Number	1991	16168.3	26038.6	6230.61
196	DALYs (Disability-Adjusted Life Years)	Global	Both	30 to 34	Colon and rectum cancer	High body-mass index	Rate	1991	4.13975	6.66697	1.5953
197	DALYs (Disability-Adjusted Life Years)	Global	Both	30 to 34	Colon and rectum cancer	High body-mass index	Number	1992	16597.4	26835.1	6464.1
198	DALYs (Disability-Adjusted Life Years)	Global	Both	30 to 34	Colon and rectum cancer	High body-mass index	Rate	1992	4.16063	6.72703	1.62042
199	DALYs (Disability-Adjusted Life Years)	Global	Both	30 to 34	Colon and rectum cancer	High body-mass index	Number	1993	17381.8	28291	6786.19
200	DALYs (Disability-Adjusted Life Years)	Global	Both	30 to 34	Colon and rectum cancer	High body-mass index	Rate	1993	4.22568	6.8778	1.64978
201	DALYs (Disability-Adjusted Life Years)	Global	Both	30 to 34	Colon and rectum cancer	High body-mass index	Number	1994	18275	29143	7191.57
202	DALYs (Disability-Adjusted Life Years)	Global	Both	30 to 34	Colon and rectum cancer	High body-mass index	Rate	1994	4.29341	6.84667	1.68954
203	DALYs (Disability-Adjusted Life Years)	Global	Both	30 to 34	Colon and rectum cancer	High body-mass index	Number	1995	18893.6	30315.5	7494.91
204	DALYs (Disability-Adjusted Life Years)	Global	Both	30 to 34	Colon and rectum cancer	High body-mass index	Rate	1995	4.29647	6.89385	1.70437
205	DALYs (Disability-Adjusted Life Years)	Global	Both	30 to 34	Colon and rectum cancer	High body-mass index	Number	1996	19404.2	30902.3	7688.36
206	DALYs (Disability-Adjusted Life Years)	Global	Both	30 to 34	Colon and rectum cancer	High body-mass index	Rate	1996	4.29284	6.83659	1.70092
207	DALYs (Disability-Adjusted Life Years)	Global	Both	30 to 34	Colon and rectum cancer	High body-mass index	Number	1997	19946.3	31761.4	7924.18
208	DALYs (Disability-Adjusted Life Years)	Global	Both	30 to 34	Colon and rectum cancer	High body-mass index	Rate	1997	4.31482	6.87067	1.71417
209	DALYs (Disability-Adjusted Life Years)	Global	Both	30 to 34	Colon and rectum cancer	High body-mass index	Number	1998	20234.7	32079.2	8069.47
210	DALYs (Disability-Adjusted Life Years)	Global	Both	30 to 34	Colon and rectum cancer	High body-mass index	Rate	1998	4.31046	6.83363	1.71899
211	DALYs (Disability-Adjusted Life Years)	Global	Both	30 to 34	Colon and rectum cancer	High body-mass index	Number	1999	20813.6	33169.6	8331.7
212	DALYs (Disability-Adjusted Life Years)	Global	Both	30 to 34	Colon and rectum cancer	High body-mass index	Rate	1999	4.38478	6.9878	1.75523
213	DALYs (Disability-Adjusted Life Years)	Global	Both	30 to 34	Colon and rectum cancer	High body-mass index	Number	2000	21501.6	34088.6	8579.1
214	DALYs (Disability-Adjusted Life Years)	Global	Both	30 to 34	Colon and rectum cancer	High body-mass index	Rate	2000	4.4879	7.11512	1.79067
215	DALYs (Disability-Adjusted Life Years)	Global	Both	30 to 34	Colon and rectum cancer	High body-mass index	Number	2001	21890.5	34677.1	8733.76
216	DALYs (Disability-Adjusted Life Years)	Global	Both	30 to 34	Colon and rectum cancer	High body-mass index	Rate	2001	4.52239	7.16398	1.80432
217	DALYs (Disability-Adjusted Life Years)	Global	Both	30 to 34	Colon and rectum cancer	High body-mass index	Number	2002	22363.6	35471.6	8959.75
218	DALYs (Disability-Adjusted Life Years)	Global	Both	30 to 34	Colon and rectum cancer	High body-mass index	Rate	2002	4.57823	7.26169	1.83423
219	DALYs (Disability-Adjusted Life Years)	Global	Both	30 to 34	Colon and rectum cancer	High body-mass index	Number	2003	23117	36307.8	9370.17
220	DALYs (Disability-Adjusted Life Years)	Global	Both	30 to 34	Colon and rectum cancer	High body-mass index	Rate	2003	4.69542	7.37468	1.90323
221	DALYs (Disability-Adjusted Life Years)	Global	Both	30 to 34	Colon and rectum cancer	High body-mass index	Number	2004	23461.2	36847.4	9482.85
222	DALYs (Disability-Adjusted Life Years)	Global	Both	30 to 34	Colon and rectum cancer	High body-mass index	Rate	2004	4.73707	7.43988	1.91469
223	DALYs (Disability-Adjusted Life Years)	Global	Both	30 to 34	Colon and rectum cancer	High body-mass index	Number	2005	23221.6	36800.3	9521.94
224	DALYs (Disability-Adjusted Life Years)	Global	Both	30 to 34	Colon and rectum cancer	High body-mass index	Rate	2005	4.67164	7.40336	1.91559
225	DALYs (Disability-Adjusted Life Years)	Global	Both	30 to 34	Colon and rectum cancer	High body-mass index	Number	2006	22697.4	35820.8	9393.57
226	DALYs (Disability-Adjusted Life Years)	Global	Both	30 to 34	Colon and rectum cancer	High body-mass index	Rate	2006	4.55929	7.19543	1.88691
227	DALYs (Disability-Adjusted Life Years)	Global	Both	30 to 34	Colon and rectum cancer	High body-mass index	Number	2007	22727.4	35939.3	9396.41
228	DALYs (Disability-Adjusted Life Years)	Global	Both	30 to 34	Colon and rectum cancer	High body-mass index	Rate	2007	4.56114	7.21263	1.88576
229	DALYs (Disability-Adjusted Life Years)	Global	Both	30 to 34	Colon and rectum cancer	High body-mass index	Number	2008	23575.8	37332.9	9706
230	DALYs (Disability-Adjusted Life Years)	Global	Both	30 to 34	Colon and rectum cancer	High body-mass index	Rate	2008	4.71777	7.47071	1.94227
231	DALYs (Disability-Adjusted Life Years)	Global	Both	30 to 34	Colon and rectum cancer	High body-mass index	Number	2009	24770	39241.9	10199
232	DALYs (Disability-Adjusted Life Years)	Global	Both	30 to 34	Colon and rectum cancer	High body-mass index	Rate	2009	4.9235	7.80004	2.02725
233	DALYs (Disability-Adjusted Life Years)	Global	Both	30 to 34	Colon and rectum cancer	High body-mass index	Number	2010	25671	40858.5	10441
234	DALYs (Disability-Adjusted Life Years)	Global	Both	30 to 34	Colon and rectum cancer	High body-mass index	Rate	2010	5.05075	8.03888	2.05425
235	DALYs (Disability-Adjusted Life Years)	Global	Both	30 to 34	Colon and rectum cancer	High body-mass index	Number	2011	26069	40999	10648.6
236	DALYs (Disability-Adjusted Life Years)	Global	Both	30 to 34	Colon and rectum cancer	High body-mass index	Rate	2011	5.06721	7.96925	2.06984
237	DALYs (Disability-Adjusted Life Years)	Global	Both	30 to 34	Colon and rectum cancer	High body-mass index	Number	2012	26540.6	41653.5	10803
238	DALYs (Disability-Adjusted Life Years)	Global	Both	30 to 34	Colon and rectum cancer	High body-mass index	Rate	2012	5.08514	7.98075	2.06984
239	DALYs (Disability-Adjusted Life Years)	Global	Both	30 to 34	Colon and rectum cancer	High body-mass index	Number	2013	27628.4	43181.1	11452
240	DALYs (Disability-Adjusted Life Years)	Global	Both	30 to 34	Colon and rectum cancer	High body-mass index	Rate	2013	5.20454	8.13431	2.15728
241	DALYs (Disability-Adjusted Life Years)	Global	Both	30 to 34	Colon and rectum cancer	High body-mass index	Number	2014	28736.2	44441.3	11822.5
242	DALYs (Disability-Adjusted Life Years)	Global	Both	30 to 34	Colon and rectum cancer	High body-mass index	Rate	2014	5.31081	8.21333	2.18495
243	DALYs (Disability-Adjusted Life Years)	Global	Both	30 to 34	Colon and rectum cancer	High body-mass index	Number	2015	29945.9	46432.1	12228.9
244	DALYs (Disability-Adjusted Life Years)	Global	Both	30 to 34	Colon and rectum cancer	High body-mass index	Rate	2015	5.41861	8.40173	2.21278
245	DALYs (Disability-Adjusted Life Years)	Global	Both	30 to 34	Colon and rectum cancer	High body-mass index	Number	2016	31488	48947.1	13078.2
246	DALYs (Disability-Adjusted Life Years)	Global	Both	30 to 34	Colon and rectum cancer	High body-mass index	Rate	2016	5.56617	8.65243	2.31184
247	DALYs (Disability-Adjusted Life Years)	Global	Both	30 to 34	Colon and rectum cancer	High body-mass index	Number	2017	33018.3	51285.8	13572.9
248	DALYs (Disability-Adjusted Life Years)	Global	Both	30 to 34	Colon and rectum cancer	High body-mass index	Rate	2017	5.70443	8.86044	2.34493
249	DALYs (Disability-Adjusted Life Years)	Global	Both	30 to 34	Colon and rectum cancer	High body-mass index	Number	2018	34585.7	55055.8	14129.7
250	DALYs (Disability-Adjusted Life Years)	Global	Both	30 to 34	Colon and rectum cancer	High body-mass index	Rate	2018	5.8586	9.32611	2.39348
251	DALYs (Disability-Adjusted Life Years)	Global	Both	30 to 34	Colon and rectum cancer	High body-mass index	Number	2019	35894.7	56378.3	15043.6
252	DALYs (Disability-Adjusted Life Years)	Global	Both	30 to 34	Colon and rectum cancer	High body-mass index	Rate	2019	5.99181	9.41108	2.51119
253	DALYs (Disability-Adjusted Life Years)	Global	Both	30 to 34	Colon and rectum cancer	High body-mass index	Number	2020	36243.7	57076.4	14986.8
254	DALYs (Disability-Adjusted Life Years)	Global	Both	30 to 34	Colon and rectum cancer	High body-mass index	Rate	2020	6.00027	9.44918	2.48111
255	DALYs (Disability-Adjusted Life Years)	Global	Both	30 to 34	Colon and rectum cancer	High body-mass index	Number	2021	36943	57404.9	15234.2
256	DALYs (Disability-Adjusted Life Years)	Global	Both	30 to 34	Colon and rectum cancer	High body-mass index	Rate	2021	6.11154	9.49658	2.52021
257	DALYs (Disability-Adjusted Life Years)	Global	Both	35 to 39	Colon and rectum cancer	High body-mass index	Number	1990	28142.6	45886	10880.8
258	DALYs (Disability-Adjusted Life Years)	Global	Both	35 to 39	Colon and rectum cancer	High body-mass index	Rate	1990	7.98952	13.0268	3.08899
259	DALYs (Disability-Adjusted Life Years)	Global	Both	35 to 39	Colon and rectum cancer	High body-mass index	Number	1991	29278	46796.9	11389.7
260	DALYs (Disability-Adjusted Life Years)	Global	Both	35 to 39	Colon and rectum cancer	High body-mass index	Rate	1991	8.1082	12.9598	3.15425
261	DALYs (Disability-Adjusted Life Years)	Global	Both	35 to 39	Colon and rectum cancer	High body-mass index	Number	1992	30264.9	48982.1	11759.8
262	DALYs (Disability-Adjusted Life Years)	Global	Both	35 to 39	Colon and rectum cancer	High body-mass index	Rate	1992	8.21535	13.2961	3.19216
263	DALYs (Disability-Adjusted Life Years)	Global	Both	35 to 39	Colon and rectum cancer	High body-mass index	Number	1993	31253.8	50758.9	12308.6
264	DALYs (Disability-Adjusted Life Years)	Global	Both	35 to 39	Colon and rectum cancer	High body-mass index	Rate	1993	8.37208	13.597	3.29716
265	DALYs (Disability-Adjusted Life Years)	Global	Both	35 to 39	Colon and rectum cancer	High body-mass index	Number	1994	31944.4	51249.7	12724.3
266	DALYs (Disability-Adjusted Life Years)	Global	Both	35 to 39	Colon and rectum cancer	High body-mass index	Rate	1994	8.48517	13.6131	3.37986
267	DALYs (Disability-Adjusted Life Years)	Global	Both	35 to 39	Colon and rectum cancer	High body-mass index	Number	1995	32250.6	51550.5	13072
268	DALYs (Disability-Adjusted Life Years)	Global	Both	35 to 39	Colon and rectum cancer	High body-mass index	Rate	1995	8.49812	13.5837	3.4445
269	DALYs (Disability-Adjusted Life Years)	Global	Both	35 to 39	Colon and rectum cancer	High body-mass index	Number	1996	32476.7	51848.8	13164.1
270	DALYs (Disability-Adjusted Life Years)	Global	Both	35 to 39	Colon and rectum cancer	High body-mass index	Rate	1996	8.44461	13.4818	3.42295
271	DALYs (Disability-Adjusted Life Years)	Global	Both	35 to 39	Colon and rectum cancer	High body-mass index	Number	1997	33157.3	52782.4	13223.9
272	DALYs (Disability-Adjusted Life Years)	Global	Both	35 to 39	Colon and rectum cancer	High body-mass index	Rate	1997	8.43639	13.4297	3.36464
273	DALYs (Disability-Adjusted Life Years)	Global	Both	35 to 39	Colon and rectum cancer	High body-mass index	Number	1998	34067.5	54188.7	13682
274	DALYs (Disability-Adjusted Life Years)	Global	Both	35 to 39	Colon and rectum cancer	High body-mass index	Rate	1998	8.39967	13.3608	3.37343
275	DALYs (Disability-Adjusted Life Years)	Global	Both	35 to 39	Colon and rectum cancer	High body-mass index	Number	1999	35708	56830.1	14495
276	DALYs (Disability-Adjusted Life Years)	Global	Both	35 to 39	Colon and rectum cancer	High body-mass index	Rate	1999	8.50036	13.5285	3.45057
277	DALYs (Disability-Adjusted Life Years)	Global	Both	35 to 39	Colon and rectum cancer	High body-mass index	Number	2000	37423.8	59615.2	15231.2
278	DALYs (Disability-Adjusted Life Years)	Global	Both	35 to 39	Colon and rectum cancer	High body-mass index	Rate	2000	8.61591	13.7249	3.50661
279	DALYs (Disability-Adjusted Life Years)	Global	Both	35 to 39	Colon and rectum cancer	High body-mass index	Number	2001	38785.8	61687.8	15783.7
280	DALYs (Disability-Adjusted Life Years)	Global	Both	35 to 39	Colon and rectum cancer	High body-mass index	Rate	2001	8.6837	13.8112	3.53379
281	DALYs (Disability-Adjusted Life Years)	Global	Both	35 to 39	Colon and rectum cancer	High body-mass index	Number	2002	39817.9	63340.7	16102.3
282	DALYs (Disability-Adjusted Life Years)	Global	Both	35 to 39	Colon and rectum cancer	High body-mass index	Rate	2002	8.7135	13.8611	3.52373
283	DALYs (Disability-Adjusted Life Years)	Global	Both	35 to 39	Colon and rectum cancer	High body-mass index	Number	2003	40548.5	64352.3	16717.6
284	DALYs (Disability-Adjusted Life Years)	Global	Both	35 to 39	Colon and rectum cancer	High body-mass index	Rate	2003	8.7328	13.8593	3.60041
285	DALYs (Disability-Adjusted Life Years)	Global	Both	35 to 39	Colon and rectum cancer	High body-mass index	Number	2004	41189.4	65669.1	17058.2
286	DALYs (Disability-Adjusted Life Years)	Global	Both	35 to 39	Colon and rectum cancer	High body-mass index	Rate	2004	8.76455	13.9735	3.62975
287	DALYs (Disability-Adjusted Life Years)	Global	Both	35 to 39	Colon and rectum cancer	High body-mass index	Number	2005	41633.3	66508.6	17260.9
288	DALYs (Disability-Adjusted Life Years)	Global	Both	35 to 39	Colon and rectum cancer	High body-mass index	Rate	2005	8.76792	14.0066	3.63513
289	DALYs (Disability-Adjusted Life Years)	Global	Both	35 to 39	Colon and rectum cancer	High body-mass index	Number	2006	41987.4	66718	17505.2
290	DALYs (Disability-Adjusted Life Years)	Global	Both	35 to 39	Colon and rectum cancer	High body-mass index	Rate	2006	8.74266	13.8921	3.64495
291	DALYs (Disability-Adjusted Life Years)	Global	Both	35 to 39	Colon and rectum cancer	High body-mass index	Number	2007	42799.9	68595.8	18013.3
292	DALYs (Disability-Adjusted Life Years)	Global	Both	35 to 39	Colon and rectum cancer	High body-mass index	Rate	2007	8.82233	14.1397	3.71307
293	DALYs (Disability-Adjusted Life Years)	Global	Both	35 to 39	Colon and rectum cancer	High body-mass index	Number	2008	43931.9	69858.9	18249.1
294	DALYs (Disability-Adjusted Life Years)	Global	Both	35 to 39	Colon and rectum cancer	High body-mass index	Rate	2008	8.97579	14.273	3.72851
295	DALYs (Disability-Adjusted Life Years)	Global	Both	35 to 39	Colon and rectum cancer	High body-mass index	Number	2009	44638.8	71315.2	18727.9
296	DALYs (Disability-Adjusted Life Years)	Global	Both	35 to 39	Colon and rectum cancer	High body-mass index	Rate	2009	9.05818	14.4714	3.8003
297	DALYs (Disability-Adjusted Life Years)	Global	Both	35 to 39	Colon and rectum cancer	High body-mass index	Number	2010	44932.7	72066.5	18652.5
298	DALYs (Disability-Adjusted Life Years)	Global	Both	35 to 39	Colon and rectum cancer	High body-mass index	Rate	2010	9.08187	14.5662	3.77007
299	DALYs (Disability-Adjusted Life Years)	Global	Both	35 to 39	Colon and rectum cancer	High body-mass index	Number	2011	44909.8	70954.1	18783.2
300	DALYs (Disability-Adjusted Life Years)	Global	Both	35 to 39	Colon and rectum cancer	High body-mass index	Rate	2011	9.06631	14.3241	3.79191
301	DALYs (Disability-Adjusted Life Years)	Global	Both	35 to 39	Colon and rectum cancer	High body-mass index	Number	2012	45175	71545.7	18835.9
302	DALYs (Disability-Adjusted Life Years)	Global	Both	35 to 39	Colon and rectum cancer	High body-mass index	Rate	2012	9.11609	14.4376	3.80099
303	DALYs (Disability-Adjusted Life Years)	Global	Both	35 to 39	Colon and rectum cancer	High body-mass index	Number	2013	46187.7	73239.3	19435.9
304	DALYs (Disability-Adjusted Life Years)	Global	Both	35 to 39	Colon and rectum cancer	High body-mass index	Rate	2013	9.30201	14.7501	3.91431
305	DALYs (Disability-Adjusted Life Years)	Global	Both	35 to 39	Colon and rectum cancer	High body-mass index	Number	2014	47990.8	75251.7	20300.2
306	DALYs (Disability-Adjusted Life Years)	Global	Both	35 to 39	Colon and rectum cancer	High body-mass index	Rate	2014	9.61104	15.0705	4.06548
307	DALYs (Disability-Adjusted Life Years)	Global	Both	35 to 39	Colon and rectum cancer	High body-mass index	Number	2015	49828	79033.9	20893.2
308	DALYs (Disability-Adjusted Life Years)	Global	Both	35 to 39	Colon and rectum cancer	High body-mass index	Rate	2015	9.88168	15.6737	4.14345
309	DALYs (Disability-Adjusted Life Years)	Global	Both	35 to 39	Colon and rectum cancer	High body-mass index	Number	2016	51672.3	81171.5	22093.2
310	DALYs (Disability-Adjusted Life Years)	Global	Both	35 to 39	Colon and rectum cancer	High body-mass index	Rate	2016	10.1233	15.9027	4.32837
311	DALYs (Disability-Adjusted Life Years)	Global	Both	35 to 39	Colon and rectum cancer	High body-mass index	Number	2017	53691.9	84628.2	22859
312	DALYs (Disability-Adjusted Life Years)	Global	Both	35 to 39	Colon and rectum cancer	High body-mass index	Rate	2017	10.3696	16.3444	4.41479
313	DALYs (Disability-Adjusted Life Years)	Global	Both	35 to 39	Colon and rectum cancer	High body-mass index	Number	2018	55967.8	88966.6	23737.4
314	DALYs (Disability-Adjusted Life Years)	Global	Both	35 to 39	Colon and rectum cancer	High body-mass index	Rate	2018	10.6288	16.8956	4.50797
315	DALYs (Disability-Adjusted Life Years)	Global	Both	35 to 39	Colon and rectum cancer	High body-mass index	Number	2019	57976.1	91734	25300.7
316	DALYs (Disability-Adjusted Life Years)	Global	Both	35 to 39	Colon and rectum cancer	High body-mass index	Rate	2019	10.8025	17.0925	4.71419
317	DALYs (Disability-Adjusted Life Years)	Global	Both	35 to 39	Colon and rectum cancer	High body-mass index	Number	2020	58886	93248.7	25176.3
318	DALYs (Disability-Adjusted Life Years)	Global	Both	35 to 39	Colon and rectum cancer	High body-mass index	Rate	2020	10.7441	17.0138	4.59356
319	DALYs (Disability-Adjusted Life Years)	Global	Both	35 to 39	Colon and rectum cancer	High body-mass index	Number	2021	61290	96956.3	25926.9
320	DALYs (Disability-Adjusted Life Years)	Global	Both	35 to 39	Colon and rectum cancer	High body-mass index	Rate	2021	10.9277	17.2869	4.62265
321	DALYs (Disability-Adjusted Life Years)	Global	Both	40 to 44	Colon and rectum cancer	High body-mass index	Number	1990	41330.5	66597.5	16613.5
322	DALYs (Disability-Adjusted Life Years)	Global	Both	40 to 44	Colon and rectum cancer	High body-mass index	Rate	1990	14.4269	23.2467	5.79913
323	DALYs (Disability-Adjusted Life Years)	Global	Both	40 to 44	Colon and rectum cancer	High body-mass index	Number	1991	44304.5	70421.3	17802.7
324	DALYs (Disability-Adjusted Life Years)	Global	Both	40 to 44	Colon and rectum cancer	High body-mass index	Rate	1991	14.7421	23.4324	5.92376
325	DALYs (Disability-Adjusted Life Years)	Global	Both	40 to 44	Colon and rectum cancer	High body-mass index	Number	1992	46415.7	74746.6	18682.6
326	DALYs (Disability-Adjusted Life Years)	Global	Both	40 to 44	Colon and rectum cancer	High body-mass index	Rate	1992	14.9387	24.0569	6.01293
327	DALYs (Disability-Adjusted Life Years)	Global	Both	40 to 44	Colon and rectum cancer	High body-mass index	Number	1993	48909.2	77904.3	19757.6
328	DALYs (Disability-Adjusted Life Years)	Global	Both	40 to 44	Colon and rectum cancer	High body-mass index	Rate	1993	15.1955	24.204	6.13848
329	DALYs (Disability-Adjusted Life Years)	Global	Both	40 to 44	Colon and rectum cancer	High body-mass index	Number	1994	50912.9	80227	20789.7
330	DALYs (Disability-Adjusted Life Years)	Global	Both	40 to 44	Colon and rectum cancer	High body-mass index	Rate	1994	15.39	24.251	6.28432
331	DALYs (Disability-Adjusted Life Years)	Global	Both	40 to 44	Colon and rectum cancer	High body-mass index	Number	1995	52697.3	83167.2	21527.7
332	DALYs (Disability-Adjusted Life Years)	Global	Both	40 to 44	Colon and rectum cancer	High body-mass index	Rate	1995	15.3467	24.2203	6.26939
333	DALYs (Disability-Adjusted Life Years)	Global	Both	40 to 44	Colon and rectum cancer	High body-mass index	Number	1996	53618.9	84746	22076.2
334	DALYs (Disability-Adjusted Life Years)	Global	Both	40 to 44	Colon and rectum cancer	High body-mass index	Rate	1996	15.2713	24.1366	6.28755
335	DALYs (Disability-Adjusted Life Years)	Global	Both	40 to 44	Colon and rectum cancer	High body-mass index	Number	1997	54618.3	86253.2	22215.7
336	DALYs (Disability-Adjusted Life Years)	Global	Both	40 to 44	Colon and rectum cancer	High body-mass index	Rate	1997	15.2772	24.1257	6.21393
337	DALYs (Disability-Adjusted Life Years)	Global	Both	40 to 44	Colon and rectum cancer	High body-mass index	Number	1998	55525.5	87197.4	22843.2
338	DALYs (Disability-Adjusted Life Years)	Global	Both	40 to 44	Colon and rectum cancer	High body-mass index	Rate	1998	15.3449	24.0977	6.3129
339	DALYs (Disability-Adjusted Life Years)	Global	Both	40 to 44	Colon and rectum cancer	High body-mass index	Number	1999	56806.6	89671.1	23591.5
340	DALYs (Disability-Adjusted Life Years)	Global	Both	40 to 44	Colon and rectum cancer	High body-mass index	Rate	1999	15.5729	24.5823	6.46733
341	DALYs (Disability-Adjusted Life Years)	Global	Both	40 to 44	Colon and rectum cancer	High body-mass index	Number	2000	57554.5	91405.4	23989
342	DALYs (Disability-Adjusted Life Years)	Global	Both	40 to 44	Colon and rectum cancer	High body-mass index	Rate	2000	15.6469	24.8497	6.52171
343	DALYs (Disability-Adjusted Life Years)	Global	Both	40 to 44	Colon and rectum cancer	High body-mass index	Number	2001	58446.9	91999.3	24258.1
344	DALYs (Disability-Adjusted Life Years)	Global	Both	40 to 44	Colon and rectum cancer	High body-mass index	Rate	2001	15.6682	24.6627	6.503
345	DALYs (Disability-Adjusted Life Years)	Global	Both	40 to 44	Colon and rectum cancer	High body-mass index	Number	2002	59927.1	94607.3	24815.4
346	DALYs (Disability-Adjusted Life Years)	Global	Both	40 to 44	Colon and rectum cancer	High body-mass index	Rate	2002	15.706	24.7951	6.50375
347	DALYs (Disability-Adjusted Life Years)	Global	Both	40 to 44	Colon and rectum cancer	High body-mass index	Number	2003	61383.1	96708.6	25939.1
348	DALYs (Disability-Adjusted Life Years)	Global	Both	40 to 44	Colon and rectum cancer	High body-mass index	Rate	2003	15.575	24.5383	6.58166
349	DALYs (Disability-Adjusted Life Years)	Global	Both	40 to 44	Colon and rectum cancer	High body-mass index	Number	2004	63364.5	99958.5	26815.7
350	DALYs (Disability-Adjusted Life Years)	Global	Both	40 to 44	Colon and rectum cancer	High body-mass index	Rate	2004	15.5058	24.4606	6.562
351	DALYs (Disability-Adjusted Life Years)	Global	Both	40 to 44	Colon and rectum cancer	High body-mass index	Number	2005	65905.6	104423	27562.8
352	DALYs (Disability-Adjusted Life Years)	Global	Both	40 to 44	Colon and rectum cancer	High body-mass index	Rate	2005	15.5788	24.6835	6.5153
353	DALYs (Disability-Adjusted Life Years)	Global	Both	40 to 44	Colon and rectum cancer	High body-mass index	Number	2006	68367.1	107819	28764.4
354	DALYs (Disability-Adjusted Life Years)	Global	Both	40 to 44	Colon and rectum cancer	High body-mass index	Rate	2006	15.6991	24.7584	6.60514
355	DALYs (Disability-Adjusted Life Years)	Global	Both	40 to 44	Colon and rectum cancer	High body-mass index	Number	2007	71067	112334	30006.6
356	DALYs (Disability-Adjusted Life Years)	Global	Both	40 to 44	Colon and rectum cancer	High body-mass index	Rate	2007	15.9324	25.1841	6.72715
357	DALYs (Disability-Adjusted Life Years)	Global	Both	40 to 44	Colon and rectum cancer	High body-mass index	Number	2008	72580.1	114428	30339.2
358	DALYs (Disability-Adjusted Life Years)	Global	Both	40 to 44	Colon and rectum cancer	High body-mass index	Rate	2008	15.9954	25.2179	6.68622
359	DALYs (Disability-Adjusted Life Years)	Global	Both	40 to 44	Colon and rectum cancer	High body-mass index	Number	2009	72737.8	114250	30687.8
360	DALYs (Disability-Adjusted Life Years)	Global	Both	40 to 44	Colon and rectum cancer	High body-mass index	Rate	2009	15.8217	24.8514	6.67512
361	DALYs (Disability-Adjusted Life Years)	Global	Both	40 to 44	Colon and rectum cancer	High body-mass index	Number	2010	73884.9	116809	30806.2
362	DALYs (Disability-Adjusted Life Years)	Global	Both	40 to 44	Colon and rectum cancer	High body-mass index	Rate	2010	15.8953	25.1298	6.62752
363	DALYs (Disability-Adjusted Life Years)	Global	Both	40 to 44	Colon and rectum cancer	High body-mass index	Number	2011	75150.5	117312	31559.4
364	DALYs (Disability-Adjusted Life Years)	Global	Both	40 to 44	Colon and rectum cancer	High body-mass index	Rate	2011	15.9791	24.9438	6.71041
365	DALYs (Disability-Adjusted Life Years)	Global	Both	40 to 44	Colon and rectum cancer	High body-mass index	Number	2012	76521.8	119469	31852.3
366	DALYs (Disability-Adjusted Life Years)	Global	Both	40 to 44	Colon and rectum cancer	High body-mass index	Rate	2012	16.1036	25.1417	6.70314
367	DALYs (Disability-Adjusted Life Years)	Global	Both	40 to 44	Colon and rectum cancer	High body-mass index	Number	2013	78555.9	123743	32778.3
368	DALYs (Disability-Adjusted Life Years)	Global	Both	40 to 44	Colon and rectum cancer	High body-mass index	Rate	2013	16.3863	25.8121	6.83736
369	DALYs (Disability-Adjusted Life Years)	Global	Both	40 to 44	Colon and rectum cancer	High body-mass index	Number	2014	81199.4	126515	34365.7
370	DALYs (Disability-Adjusted Life Years)	Global	Both	40 to 44	Colon and rectum cancer	High body-mass index	Rate	2014	16.8267	26.2172	7.12148
371	DALYs (Disability-Adjusted Life Years)	Global	Both	40 to 44	Colon and rectum cancer	High body-mass index	Number	2015	83329.3	130035	34967.8
372	DALYs (Disability-Adjusted Life Years)	Global	Both	40 to 44	Colon and rectum cancer	High body-mass index	Rate	2015	17.2004	26.8412	7.21788
373	DALYs (Disability-Adjusted Life Years)	Global	Both	40 to 44	Colon and rectum cancer	High body-mass index	Number	2016	85151.9	132370	36282.9
374	DALYs (Disability-Adjusted Life Years)	Global	Both	40 to 44	Colon and rectum cancer	High body-mass index	Rate	2016	17.5527	27.286	7.47917
375	DALYs (Disability-Adjusted Life Years)	Global	Both	40 to 44	Colon and rectum cancer	High body-mass index	Number	2017	86813.5	134649	36426.7
376	DALYs (Disability-Adjusted Life Years)	Global	Both	40 to 44	Colon and rectum cancer	High body-mass index	Rate	2017	17.886	27.7413	7.50489
377	DALYs (Disability-Adjusted Life Years)	Global	Both	40 to 44	Colon and rectum cancer	High body-mass index	Number	2018	88597.6	139549	37485.3
378	DALYs (Disability-Adjusted Life Years)	Global	Both	40 to 44	Colon and rectum cancer	High body-mass index	Rate	2018	18.2156	28.6912	7.70695
379	DALYs (Disability-Adjusted Life Years)	Global	Both	40 to 44	Colon and rectum cancer	High body-mass index	Number	2019	90019.7	141189	39010.9
380	DALYs (Disability-Adjusted Life Years)	Global	Both	40 to 44	Colon and rectum cancer	High body-mass index	Rate	2019	18.3996	28.8584	7.97367
381	DALYs (Disability-Adjusted Life Years)	Global	Both	40 to 44	Colon and rectum cancer	High body-mass index	Number	2020	90570.7	143593	38356.7
382	DALYs (Disability-Adjusted Life Years)	Global	Both	40 to 44	Colon and rectum cancer	High body-mass index	Rate	2020	18.327	29.0562	7.76149
383	DALYs (Disability-Adjusted Life Years)	Global	Both	40 to 44	Colon and rectum cancer	High body-mass index	Number	2021	92677.2	145800	39159.5
384	DALYs (Disability-Adjusted Life Years)	Global	Both	40 to 44	Colon and rectum cancer	High body-mass index	Rate	2021	18.5261	29.1454	7.82798
385	DALYs (Disability-Adjusted Life Years)	Global	Both	45 to 49	Colon and rectum cancer	High body-mass index	Number	1990	59198.5	95223.7	24141.1
386	DALYs (Disability-Adjusted Life Years)	Global	Both	45 to 49	Colon and rectum cancer	High body-mass index	Rate	1990	25.4951	41.0101	10.3969
387	DALYs (Disability-Adjusted Life Years)	Global	Both	45 to 49	Colon and rectum cancer	High body-mass index	Number	1991	60136.1	95430.4	24390
388	DALYs (Disability-Adjusted Life Years)	Global	Both	45 to 49	Colon and rectum cancer	High body-mass index	Rate	1991	25.5476	40.5417	10.3616
389	DALYs (Disability-Adjusted Life Years)	Global	Both	45 to 49	Colon and rectum cancer	High body-mass index	Number	1992	62644.5	101140	25621.8
390	DALYs (Disability-Adjusted Life Years)	Global	Both	45 to 49	Colon and rectum cancer	High body-mass index	Rate	1992	25.717	41.5205	10.5184
391	DALYs (Disability-Adjusted Life Years)	Global	Both	45 to 49	Colon and rectum cancer	High body-mass index	Number	1993	66495.4	105609	27213.4
392	DALYs (Disability-Adjusted Life Years)	Global	Both	45 to 49	Colon and rectum cancer	High body-mass index	Rate	1993	26.3292	41.8164	10.7753
393	DALYs (Disability-Adjusted Life Years)	Global	Both	45 to 49	Colon and rectum cancer	High body-mass index	Number	1994	71445.8	113947	29679.5
394	DALYs (Disability-Adjusted Life Years)	Global	Both	45 to 49	Colon and rectum cancer	High body-mass index	Rate	1994	26.9372	42.9613	11.1901
395	DALYs (Disability-Adjusted Life Years)	Global	Both	45 to 49	Colon and rectum cancer	High body-mass index	Number	1995	75860.6	121056	31767.6
396	DALYs (Disability-Adjusted Life Years)	Global	Both	45 to 49	Colon and rectum cancer	High body-mass index	Rate	1995	27.5264	43.9256	11.527
397	DALYs (Disability-Adjusted Life Years)	Global	Both	45 to 49	Colon and rectum cancer	High body-mass index	Number	1996	79826.7	127061	33212.6
398	DALYs (Disability-Adjusted Life Years)	Global	Both	45 to 49	Colon and rectum cancer	High body-mass index	Rate	1996	27.65	44.0107	11.504
399	DALYs (Disability-Adjusted Life Years)	Global	Both	45 to 49	Colon and rectum cancer	High body-mass index	Number	1997	82403.2	130689	34123.2
400	DALYs (Disability-Adjusted Life Years)	Global	Both	45 to 49	Colon and rectum cancer	High body-mass index	Rate	1997	27.6453	43.8446	11.4479
401	DALYs (Disability-Adjusted Life Years)	Global	Both	45 to 49	Colon and rectum cancer	High body-mass index	Number	1998	84805.6	134239	35740.3
402	DALYs (Disability-Adjusted Life Years)	Global	Both	45 to 49	Colon and rectum cancer	High body-mass index	Rate	1998	27.4897	43.5134	11.5852
403	DALYs (Disability-Adjusted Life Years)	Global	Both	45 to 49	Colon and rectum cancer	High body-mass index	Number	1999	88202.2	140164	37192.6
404	DALYs (Disability-Adjusted Life Years)	Global	Both	45 to 49	Colon and rectum cancer	High body-mass index	Rate	1999	27.8337	44.231	11.7367
405	DALYs (Disability-Adjusted Life Years)	Global	Both	45 to 49	Colon and rectum cancer	High body-mass index	Number	2000	91832.6	146352	38684.4
406	DALYs (Disability-Adjusted Life Years)	Global	Both	45 to 49	Colon and rectum cancer	High body-mass index	Rate	2000	27.9155	44.4885	11.7594
407	DALYs (Disability-Adjusted Life Years)	Global	Both	45 to 49	Colon and rectum cancer	High body-mass index	Number	2001	94821.1	149883	39446.5
408	DALYs (Disability-Adjusted Life Years)	Global	Both	45 to 49	Colon and rectum cancer	High body-mass index	Rate	2001	28.1645	44.5195	11.7167
409	DALYs (Disability-Adjusted Life Years)	Global	Both	45 to 49	Colon and rectum cancer	High body-mass index	Number	2002	97298.3	152441	40361.5
410	DALYs (Disability-Adjusted Life Years)	Global	Both	45 to 49	Colon and rectum cancer	High body-mass index	Rate	2002	28.3504	44.4176	11.7604
411	DALYs (Disability-Adjusted Life Years)	Global	Both	45 to 49	Colon and rectum cancer	High body-mass index	Number	2003	99654.1	155858	42014.4
412	DALYs (Disability-Adjusted Life Years)	Global	Both	45 to 49	Colon and rectum cancer	High body-mass index	Rate	2003	28.6505	44.8089	12.0791
413	DALYs (Disability-Adjusted Life Years)	Global	Both	45 to 49	Colon and rectum cancer	High body-mass index	Number	2004	100565	157476	42451.3
414	DALYs (Disability-Adjusted Life Years)	Global	Both	45 to 49	Colon and rectum cancer	High body-mass index	Rate	2004	28.6371	44.8433	12.0885
415	DALYs (Disability-Adjusted Life Years)	Global	Both	45 to 49	Colon and rectum cancer	High body-mass index	Number	2005	101634	158630	42398
416	DALYs (Disability-Adjusted Life Years)	Global	Both	45 to 49	Colon and rectum cancer	High body-mass index	Rate	2005	28.6603	44.7328	11.956
417	DALYs (Disability-Adjusted Life Years)	Global	Both	45 to 49	Colon and rectum cancer	High body-mass index	Number	2006	101481	158756	42515.9
418	DALYs (Disability-Adjusted Life Years)	Global	Both	45 to 49	Colon and rectum cancer	High body-mass index	Rate	2006	28.1803	44.0851	11.8063
419	DALYs (Disability-Adjusted Life Years)	Global	Both	45 to 49	Colon and rectum cancer	High body-mass index	Number	2007	103718	161313	43338.5
420	DALYs (Disability-Adjusted Life Years)	Global	Both	45 to 49	Colon and rectum cancer	High body-mass index	Rate	2007	28.1172	43.7306	11.7488
421	DALYs (Disability-Adjusted Life Years)	Global	Both	45 to 49	Colon and rectum cancer	High body-mass index	Number	2008	109104	170517	45541.9
422	DALYs (Disability-Adjusted Life Years)	Global	Both	45 to 49	Colon and rectum cancer	High body-mass index	Rate	2008	28.5872	44.6783	11.9328
423	DALYs (Disability-Adjusted Life Years)	Global	Both	45 to 49	Colon and rectum cancer	High body-mass index	Number	2009	114986	180765	48023.3
424	DALYs (Disability-Adjusted Life Years)	Global	Both	45 to 49	Colon and rectum cancer	High body-mass index	Rate	2009	29.009	45.6039	12.1155
425	DALYs (Disability-Adjusted Life Years)	Global	Both	45 to 49	Colon and rectum cancer	High body-mass index	Number	2010	120078	189194	50146.8
426	DALYs (Disability-Adjusted Life Years)	Global	Both	45 to 49	Colon and rectum cancer	High body-mass index	Rate	2010	29.223	46.0434	12.204
427	DALYs (Disability-Adjusted Life Years)	Global	Both	45 to 49	Colon and rectum cancer	High body-mass index	Number	2011	124080	193169	51915.7
428	DALYs (Disability-Adjusted Life Years)	Global	Both	45 to 49	Colon and rectum cancer	High body-mass index	Rate	2011	29.3071	45.6253	12.2622
429	DALYs (Disability-Adjusted Life Years)	Global	Both	45 to 49	Colon and rectum cancer	High body-mass index	Number	2012	128190	200420	53297.9
430	DALYs (Disability-Adjusted Life Years)	Global	Both	45 to 49	Colon and rectum cancer	High body-mass index	Rate	2012	29.5354	46.1772	12.28
431	DALYs (Disability-Adjusted Life Years)	Global	Both	45 to 49	Colon and rectum cancer	High body-mass index	Number	2013	131080	205426	53908.6
432	DALYs (Disability-Adjusted Life Years)	Global	Both	45 to 49	Colon and rectum cancer	High body-mass index	Rate	2013	29.6706	46.4992	12.2025
433	DALYs (Disability-Adjusted Life Years)	Global	Both	45 to 49	Colon and rectum cancer	High body-mass index	Number	2014	131801	205411	55571.5
434	DALYs (Disability-Adjusted Life Years)	Global	Both	45 to 49	Colon and rectum cancer	High body-mass index	Rate	2014	29.4351	45.8743	12.4108
435	DALYs (Disability-Adjusted Life Years)	Global	Both	45 to 49	Colon and rectum cancer	High body-mass index	Number	2015	134274	211239	56092.8
436	DALYs (Disability-Adjusted Life Years)	Global	Both	45 to 49	Colon and rectum cancer	High body-mass index	Rate	2015	29.6451	46.6376	12.3842
437	DALYs (Disability-Adjusted Life Years)	Global	Both	45 to 49	Colon and rectum cancer	High body-mass index	Number	2016	138110	216231	58526.1
438	DALYs (Disability-Adjusted Life Years)	Global	Both	45 to 49	Colon and rectum cancer	High body-mass index	Rate	2016	30.1148	47.1492	12.7616
439	DALYs (Disability-Adjusted Life Years)	Global	Both	45 to 49	Colon and rectum cancer	High body-mass index	Number	2017	140629	221225	59518.5
440	DALYs (Disability-Adjusted Life Years)	Global	Both	45 to 49	Colon and rectum cancer	High body-mass index	Rate	2017	30.3322	47.7158	12.8375
441	DALYs (Disability-Adjusted Life Years)	Global	Both	45 to 49	Colon and rectum cancer	High body-mass index	Number	2018	143304	228105	59665.5
442	DALYs (Disability-Adjusted Life Years)	Global	Both	45 to 49	Colon and rectum cancer	High body-mass index	Rate	2018	30.623	48.7444	12.7501
443	DALYs (Disability-Adjusted Life Years)	Global	Both	45 to 49	Colon and rectum cancer	High body-mass index	Number	2019	146016	230338	62669.2
444	DALYs (Disability-Adjusted Life Years)	Global	Both	45 to 49	Colon and rectum cancer	High body-mass index	Rate	2019	30.9862	48.88	13.2991
445	DALYs (Disability-Adjusted Life Years)	Global	Both	45 to 49	Colon and rectum cancer	High body-mass index	Number	2020	146237	231737	61069
446	DALYs (Disability-Adjusted Life Years)	Global	Both	45 to 49	Colon and rectum cancer	High body-mass index	Rate	2020	30.9113	48.9843	12.9087
447	DALYs (Disability-Adjusted Life Years)	Global	Both	45 to 49	Colon and rectum cancer	High body-mass index	Number	2021	147635	234067	62697.8
448	DALYs (Disability-Adjusted Life Years)	Global	Both	45 to 49	Colon and rectum cancer	High body-mass index	Rate	2021	31.1793	49.4329	13.2412
449	DALYs (Disability-Adjusted Life Years)	Global	Both	50 to 54	Colon and rectum cancer	High body-mass index	Number	1990	97186	156426	40459.6
450	DALYs (Disability-Adjusted Life Years)	Global	Both	50 to 54	Colon and rectum cancer	High body-mass index	Rate	1990	45.7192	73.5873	19.0334
451	DALYs (Disability-Adjusted Life Years)	Global	Both	50 to 54	Colon and rectum cancer	High body-mass index	Number	1991	99226.3	159381	41184.3
452	DALYs (Disability-Adjusted Life Years)	Global	Both	50 to 54	Colon and rectum cancer	High body-mass index	Rate	1991	46.1773	74.1718	19.1661
453	DALYs (Disability-Adjusted Life Years)	Global	Both	50 to 54	Colon and rectum cancer	High body-mass index	Number	1992	100366	161702	41927.7
454	DALYs (Disability-Adjusted Life Years)	Global	Both	50 to 54	Colon and rectum cancer	High body-mass index	Rate	1992	46.3999	74.756	19.3835
455	DALYs (Disability-Adjusted Life Years)	Global	Both	50 to 54	Colon and rectum cancer	High body-mass index	Number	1993	102170	163665	42642.7
456	DALYs (Disability-Adjusted Life Years)	Global	Both	50 to 54	Colon and rectum cancer	High body-mass index	Rate	1993	47.0306	75.3382	19.6292
457	DALYs (Disability-Adjusted Life Years)	Global	Both	50 to 54	Colon and rectum cancer	High body-mass index	Number	1994	102507	163743	42970.2
458	DALYs (Disability-Adjusted Life Years)	Global	Both	50 to 54	Colon and rectum cancer	High body-mass index	Rate	1994	46.9895	75.0601	19.6976
459	DALYs (Disability-Adjusted Life Years)	Global	Both	50 to 54	Colon and rectum cancer	High body-mass index	Number	1995	101443	162301	42787.7
460	DALYs (Disability-Adjusted Life Years)	Global	Both	50 to 54	Colon and rectum cancer	High body-mass index	Rate	1995	46.3704	74.1888	19.5585
461	DALYs (Disability-Adjusted Life Years)	Global	Both	50 to 54	Colon and rectum cancer	High body-mass index	Number	1996	101005	161051	42565
462	DALYs (Disability-Adjusted Life Years)	Global	Both	50 to 54	Colon and rectum cancer	High body-mass index	Rate	1996	45.5742	72.6669	19.2055
463	DALYs (Disability-Adjusted Life Years)	Global	Both	50 to 54	Colon and rectum cancer	High body-mass index	Number	1997	104656	167329	43856.3
464	DALYs (Disability-Adjusted Life Years)	Global	Both	50 to 54	Colon and rectum cancer	High body-mass index	Rate	1997	45.5863	72.8856	19.103
465	DALYs (Disability-Adjusted Life Years)	Global	Both	50 to 54	Colon and rectum cancer	High body-mass index	Number	1998	109131	173688	46516.9
466	DALYs (Disability-Adjusted Life Years)	Global	Both	50 to 54	Colon and rectum cancer	High body-mass index	Rate	1998	45.7943	72.8837	19.5196
467	DALYs (Disability-Adjusted Life Years)	Global	Both	50 to 54	Colon and rectum cancer	High body-mass index	Number	1999	117126	186569	49757.2
468	DALYs (Disability-Adjusted Life Years)	Global	Both	50 to 54	Colon and rectum cancer	High body-mass index	Rate	1999	46.7045	74.3951	19.8409
469	DALYs (Disability-Adjusted Life Years)	Global	Both	50 to 54	Colon and rectum cancer	High body-mass index	Number	2000	125100	201270	53709
470	DALYs (Disability-Adjusted Life Years)	Global	Both	50 to 54	Colon and rectum cancer	High body-mass index	Rate	2000	47.909	77.0794	20.5687
471	DALYs (Disability-Adjusted Life Years)	Global	Both	50 to 54	Colon and rectum cancer	High body-mass index	Number	2001	133787	211283	56547.8
472	DALYs (Disability-Adjusted Life Years)	Global	Both	50 to 54	Colon and rectum cancer	High body-mass index	Rate	2001	48.8218	77.1016	20.6355
473	DALYs (Disability-Adjusted Life Years)	Global	Both	50 to 54	Colon and rectum cancer	High body-mass index	Number	2002	139064	220939	58413.4
474	DALYs (Disability-Adjusted Life Years)	Global	Both	50 to 54	Colon and rectum cancer	High body-mass index	Rate	2002	49.0735	77.9659	20.6132
475	DALYs (Disability-Adjusted Life Years)	Global	Both	50 to 54	Colon and rectum cancer	High body-mass index	Number	2003	144251	227848	61087.2
476	DALYs (Disability-Adjusted Life Years)	Global	Both	50 to 54	Colon and rectum cancer	High body-mass index	Rate	2003	49.0948	77.5463	20.7906
477	DALYs (Disability-Adjusted Life Years)	Global	Both	50 to 54	Colon and rectum cancer	High body-mass index	Number	2004	147435	233491	62889
478	DALYs (Disability-Adjusted Life Years)	Global	Both	50 to 54	Colon and rectum cancer	High body-mass index	Rate	2004	48.7603	77.2213	20.7989
479	DALYs (Disability-Adjusted Life Years)	Global	Both	50 to 54	Colon and rectum cancer	High body-mass index	Number	2005	153369	242633	65152.6
480	DALYs (Disability-Adjusted Life Years)	Global	Both	50 to 54	Colon and rectum cancer	High body-mass index	Rate	2005	48.76	77.1395	20.7137
481	DALYs (Disability-Adjusted Life Years)	Global	Both	50 to 54	Colon and rectum cancer	High body-mass index	Number	2006	157036	248848	66566.3
482	DALYs (Disability-Adjusted Life Years)	Global	Both	50 to 54	Colon and rectum cancer	High body-mass index	Rate	2006	48.686	77.1505	20.6375
483	DALYs (Disability-Adjusted Life Years)	Global	Both	50 to 54	Colon and rectum cancer	High body-mass index	Number	2007	161600	253370	69058.8
484	DALYs (Disability-Adjusted Life Years)	Global	Both	50 to 54	Colon and rectum cancer	High body-mass index	Rate	2007	49.0604	76.9207	20.9656
485	DALYs (Disability-Adjusted Life Years)	Global	Both	50 to 54	Colon and rectum cancer	High body-mass index	Number	2008	165759	259403	70273.2
486	DALYs (Disability-Adjusted Life Years)	Global	Both	50 to 54	Colon and rectum cancer	High body-mass index	Rate	2008	49.5763	77.584	21.0178
487	DALYs (Disability-Adjusted Life Years)	Global	Both	50 to 54	Colon and rectum cancer	High body-mass index	Number	2009	166868	262057	71160
488	DALYs (Disability-Adjusted Life Years)	Global	Both	50 to 54	Colon and rectum cancer	High body-mass index	Rate	2009	49.3655	77.5257	21.0517
489	DALYs (Disability-Adjusted Life Years)	Global	Both	50 to 54	Colon and rectum cancer	High body-mass index	Number	2010	169548	268234	72656.6
490	DALYs (Disability-Adjusted Life Years)	Global	Both	50 to 54	Colon and rectum cancer	High body-mass index	Rate	2010	49.6098	78.4854	21.2593
491	DALYs (Disability-Adjusted Life Years)	Global	Both	50 to 54	Colon and rectum cancer	High body-mass index	Number	2011	172971	269928	74682.5
492	DALYs (Disability-Adjusted Life Years)	Global	Both	50 to 54	Colon and rectum cancer	High body-mass index	Rate	2011	49.7834	77.6887	21.4946
493	DALYs (Disability-Adjusted Life Years)	Global	Both	50 to 54	Colon and rectum cancer	High body-mass index	Number	2012	177528	277543	76401.7
494	DALYs (Disability-Adjusted Life Years)	Global	Both	50 to 54	Colon and rectum cancer	High body-mass index	Rate	2012	49.8261	77.8968	21.4433
495	DALYs (Disability-Adjusted Life Years)	Global	Both	50 to 54	Colon and rectum cancer	High body-mass index	Number	2013	182762	286090	78311.5
496	DALYs (Disability-Adjusted Life Years)	Global	Both	50 to 54	Colon and rectum cancer	High body-mass index	Rate	2013	49.5225	77.5208	21.2198
497	DALYs (Disability-Adjusted Life Years)	Global	Both	50 to 54	Colon and rectum cancer	High body-mass index	Number	2014	189099	296199	82160.2
498	DALYs (Disability-Adjusted Life Years)	Global	Both	50 to 54	Colon and rectum cancer	High body-mass index	Rate	2014	49.2894	77.2054	21.4154
499	DALYs (Disability-Adjusted Life Years)	Global	Both	50 to 54	Colon and rectum cancer	High body-mass index	Number	2015	197439	307992	83844.8
500	DALYs (Disability-Adjusted Life Years)	Global	Both	50 to 54	Colon and rectum cancer	High body-mass index	Rate	2015	49.6026	77.377	21.0644
501	DALYs (Disability-Adjusted Life Years)	Global	Both	50 to 54	Colon and rectum cancer	High body-mass index	Number	2016	204043	319510	88555
502	DALYs (Disability-Adjusted Life Years)	Global	Both	50 to 54	Colon and rectum cancer	High body-mass index	Rate	2016	49.7173	77.8522	21.5774
503	DALYs (Disability-Adjusted Life Years)	Global	Both	50 to 54	Colon and rectum cancer	High body-mass index	Number	2017	209532	326980	89362.9
504	DALYs (Disability-Adjusted Life Years)	Global	Both	50 to 54	Colon and rectum cancer	High body-mass index	Rate	2017	49.7748	77.6748	21.2283
505	DALYs (Disability-Adjusted Life Years)	Global	Both	50 to 54	Colon and rectum cancer	High body-mass index	Number	2018	215110	341718	91200
506	DALYs (Disability-Adjusted Life Years)	Global	Both	50 to 54	Colon and rectum cancer	High body-mass index	Rate	2018	50.1796	79.7139	21.2746
507	DALYs (Disability-Adjusted Life Years)	Global	Both	50 to 54	Colon and rectum cancer	High body-mass index	Number	2019	219398	342882	95932.6
508	DALYs (Disability-Adjusted Life Years)	Global	Both	50 to 54	Colon and rectum cancer	High body-mass index	Rate	2019	50.4771	78.8871	22.0713
509	DALYs (Disability-Adjusted Life Years)	Global	Both	50 to 54	Colon and rectum cancer	High body-mass index	Number	2020	221334	349861	94314.4
510	DALYs (Disability-Adjusted Life Years)	Global	Both	50 to 54	Colon and rectum cancer	High body-mass index	Rate	2020	50.3427	79.5766	21.452
511	DALYs (Disability-Adjusted Life Years)	Global	Both	50 to 54	Colon and rectum cancer	High body-mass index	Number	2021	226525	356081	96580.9
512	DALYs (Disability-Adjusted Life Years)	Global	Both	50 to 54	Colon and rectum cancer	High body-mass index	Rate	2021	50.9132	80.0321	21.7073
513	DALYs (Disability-Adjusted Life Years)	Global	Both	55 to 59	Colon and rectum cancer	High body-mass index	Number	1990	124081	198425	52039.8
514	DALYs (Disability-Adjusted Life Years)	Global	Both	55 to 59	Colon and rectum cancer	High body-mass index	Rate	1990	66.9986	107.141	28.0992
515	DALYs (Disability-Adjusted Life Years)	Global	Both	55 to 59	Colon and rectum cancer	High body-mass index	Number	1991	125955	199303	52472.3
516	DALYs (Disability-Adjusted Life Years)	Global	Both	55 to 59	Colon and rectum cancer	High body-mass index	Rate	1991	67.0543	106.102	27.9344
517	DALYs (Disability-Adjusted Life Years)	Global	Both	55 to 59	Colon and rectum cancer	High body-mass index	Number	1992	129307	206866	54228.3
518	DALYs (Disability-Adjusted Life Years)	Global	Both	55 to 59	Colon and rectum cancer	High body-mass index	Rate	1992	67.6634	108.248	28.3763
519	DALYs (Disability-Adjusted Life Years)	Global	Both	55 to 59	Colon and rectum cancer	High body-mass index	Number	1993	135569	215336	57027.8
520	DALYs (Disability-Adjusted Life Years)	Global	Both	55 to 59	Colon and rectum cancer	High body-mass index	Rate	1993	69.7924	110.857	29.3585
521	DALYs (Disability-Adjusted Life Years)	Global	Both	55 to 59	Colon and rectum cancer	High body-mass index	Number	1994	141130	223665	60292.8
522	DALYs (Disability-Adjusted Life Years)	Global	Both	55 to 59	Colon and rectum cancer	High body-mass index	Rate	1994	71.6383	113.534	30.6049
523	DALYs (Disability-Adjusted Life Years)	Global	Both	55 to 59	Colon and rectum cancer	High body-mass index	Number	1995	143686	227893	61660.7
524	DALYs (Disability-Adjusted Life Years)	Global	Both	55 to 59	Colon and rectum cancer	High body-mass index	Rate	1995	72.0066	114.206	30.9005
525	DALYs (Disability-Adjusted Life Years)	Global	Both	55 to 59	Colon and rectum cancer	High body-mass index	Number	1996	144376	228816	61965.7
526	DALYs (Disability-Adjusted Life Years)	Global	Both	55 to 59	Colon and rectum cancer	High body-mass index	Rate	1996	71.7055	113.643	30.7757
527	DALYs (Disability-Adjusted Life Years)	Global	Both	55 to 59	Colon and rectum cancer	High body-mass index	Number	1997	143973	228262	61611.7
528	DALYs (Disability-Adjusted Life Years)	Global	Both	55 to 59	Colon and rectum cancer	High body-mass index	Rate	1997	71.1291	112.772	30.4389
529	DALYs (Disability-Adjusted Life Years)	Global	Both	55 to 59	Colon and rectum cancer	High body-mass index	Number	1998	143311	226686	61978.5
530	DALYs (Disability-Adjusted Life Years)	Global	Both	55 to 59	Colon and rectum cancer	High body-mass index	Rate	1998	70.5282	111.56	30.5017
531	DALYs (Disability-Adjusted Life Years)	Global	Both	55 to 59	Colon and rectum cancer	High body-mass index	Number	1999	144054	227841	62429.5
532	DALYs (Disability-Adjusted Life Years)	Global	Both	55 to 59	Colon and rectum cancer	High body-mass index	Rate	1999	70.5578	111.596	30.5779
533	DALYs (Disability-Adjusted Life Years)	Global	Both	55 to 59	Colon and rectum cancer	High body-mass index	Number	2000	143593	227623	62156.4
534	DALYs (Disability-Adjusted Life Years)	Global	Both	55 to 59	Colon and rectum cancer	High body-mass index	Rate	2000	70.0293	111.01	30.3132
535	DALYs (Disability-Adjusted Life Years)	Global	Both	55 to 59	Colon and rectum cancer	High body-mass index	Number	2001	145267	229905	62160.1
536	DALYs (Disability-Adjusted Life Years)	Global	Both	55 to 59	Colon and rectum cancer	High body-mass index	Rate	2001	69.7685	110.418	29.8541
537	DALYs (Disability-Adjusted Life Years)	Global	Both	55 to 59	Colon and rectum cancer	High body-mass index	Number	2002	151437	239896	64692
538	DALYs (Disability-Adjusted Life Years)	Global	Both	55 to 59	Colon and rectum cancer	High body-mass index	Rate	2002	69.9679	110.838	29.8895
539	DALYs (Disability-Adjusted Life Years)	Global	Both	55 to 59	Colon and rectum cancer	High body-mass index	Number	2003	159190	252106	68210.7
540	DALYs (Disability-Adjusted Life Years)	Global	Both	55 to 59	Colon and rectum cancer	High body-mass index	Rate	2003	70.6081	111.821	30.2546
541	DALYs (Disability-Adjusted Life Years)	Global	Both	55 to 59	Colon and rectum cancer	High body-mass index	Number	2004	168761	270386	72396.6
542	DALYs (Disability-Adjusted Life Years)	Global	Both	55 to 59	Colon and rectum cancer	High body-mass index	Rate	2004	70.8741	113.554	30.4043
543	DALYs (Disability-Adjusted Life Years)	Global	Both	55 to 59	Colon and rectum cancer	High body-mass index	Number	2005	180477	287167	77317.5
544	DALYs (Disability-Adjusted Life Years)	Global	Both	55 to 59	Colon and rectum cancer	High body-mass index	Rate	2005	72.5819	115.489	31.0946
545	DALYs (Disability-Adjusted Life Years)	Global	Both	55 to 59	Colon and rectum cancer	High body-mass index	Number	2006	190513	304095	81032.8
546	DALYs (Disability-Adjusted Life Years)	Global	Both	55 to 59	Colon and rectum cancer	High body-mass index	Rate	2006	72.8328	116.255	30.9786
547	DALYs (Disability-Adjusted Life Years)	Global	Both	55 to 59	Colon and rectum cancer	High body-mass index	Number	2007	197440	314484	83951.6
548	DALYs (Disability-Adjusted Life Years)	Global	Both	55 to 59	Colon and rectum cancer	High body-mass index	Rate	2007	72.8672	116.063	30.9831
549	DALYs (Disability-Adjusted Life Years)	Global	Both	55 to 59	Colon and rectum cancer	High body-mass index	Number	2008	205518	326876	87162.5
550	DALYs (Disability-Adjusted Life Years)	Global	Both	55 to 59	Colon and rectum cancer	High body-mass index	Rate	2008	73.0363	116.164	30.9756
551	DALYs (Disability-Adjusted Life Years)	Global	Both	55 to 59	Colon and rectum cancer	High body-mass index	Number	2009	209094	333200	88409.5
552	DALYs (Disability-Adjusted Life Years)	Global	Both	55 to 59	Colon and rectum cancer	High body-mass index	Rate	2009	72.1036	114.9	30.487
553	DALYs (Disability-Adjusted Life Years)	Global	Both	55 to 59	Colon and rectum cancer	High body-mass index	Number	2010	216873	346570	92181.6
554	DALYs (Disability-Adjusted Life Years)	Global	Both	55 to 59	Colon and rectum cancer	High body-mass index	Rate	2010	71.782	114.71	30.5108
555	DALYs (Disability-Adjusted Life Years)	Global	Both	55 to 59	Colon and rectum cancer	High body-mass index	Number	2011	223666	355211	95685.8
556	DALYs (Disability-Adjusted Life Years)	Global	Both	55 to 59	Colon and rectum cancer	High body-mass index	Rate	2011	72.1213	114.538	30.8539
557	DALYs (Disability-Adjusted Life Years)	Global	Both	55 to 59	Colon and rectum cancer	High body-mass index	Number	2012	230705	366303	99781.9
558	DALYs (Disability-Adjusted Life Years)	Global	Both	55 to 59	Colon and rectum cancer	High body-mass index	Rate	2012	72.7943	115.579	31.4841
559	DALYs (Disability-Adjusted Life Years)	Global	Both	55 to 59	Colon and rectum cancer	High body-mass index	Number	2013	234950	374964	100641
560	DALYs (Disability-Adjusted Life Years)	Global	Both	55 to 59	Colon and rectum cancer	High body-mass index	Rate	2013	72.9987	116.501	31.2691
561	DALYs (Disability-Adjusted Life Years)	Global	Both	55 to 59	Colon and rectum cancer	High body-mass index	Number	2014	239814	378853	103414
562	DALYs (Disability-Adjusted Life Years)	Global	Both	55 to 59	Colon and rectum cancer	High body-mass index	Rate	2014	73.6746	116.389	31.7704
563	DALYs (Disability-Adjusted Life Years)	Global	Both	55 to 59	Colon and rectum cancer	High body-mass index	Number	2015	245871	386455	104448
564	DALYs (Disability-Adjusted Life Years)	Global	Both	55 to 59	Colon and rectum cancer	High body-mass index	Rate	2015	74.6857	117.389	31.7269
565	DALYs (Disability-Adjusted Life Years)	Global	Both	55 to 59	Colon and rectum cancer	High body-mass index	Number	2016	252011	398123	108648
566	DALYs (Disability-Adjusted Life Years)	Global	Both	55 to 59	Colon and rectum cancer	High body-mass index	Rate	2016	75.2688	118.908	32.4502
567	DALYs (Disability-Adjusted Life Years)	Global	Both	55 to 59	Colon and rectum cancer	High body-mass index	Number	2017	256665	401216	110745
568	DALYs (Disability-Adjusted Life Years)	Global	Both	55 to 59	Colon and rectum cancer	High body-mass index	Rate	2017	74.7272	116.813	32.2429
569	DALYs (Disability-Adjusted Life Years)	Global	Both	55 to 59	Colon and rectum cancer	High body-mass index	Number	2018	265749	421524	112801
570	DALYs (Disability-Adjusted Life Years)	Global	Both	55 to 59	Colon and rectum cancer	High body-mass index	Rate	2018	74.6645	118.431	31.6923
571	DALYs (Disability-Adjusted Life Years)	Global	Both	55 to 59	Colon and rectum cancer	High body-mass index	Number	2019	275661	438493	119727
572	DALYs (Disability-Adjusted Life Years)	Global	Both	55 to 59	Colon and rectum cancer	High body-mass index	Rate	2019	74.4642	118.45	32.342
573	DALYs (Disability-Adjusted Life Years)	Global	Both	55 to 59	Colon and rectum cancer	High body-mass index	Number	2020	281677	447029	119002
574	DALYs (Disability-Adjusted Life Years)	Global	Both	55 to 59	Colon and rectum cancer	High body-mass index	Rate	2020	73.3328	116.381	30.9813
575	DALYs (Disability-Adjusted Life Years)	Global	Both	55 to 59	Colon and rectum cancer	High body-mass index	Number	2021	291099	465241	124032
576	DALYs (Disability-Adjusted Life Years)	Global	Both	55 to 59	Colon and rectum cancer	High body-mass index	Rate	2021	73.5603	117.566	31.3429
577	DALYs (Disability-Adjusted Life Years)	Global	Both	60 to 64	Colon and rectum cancer	High body-mass index	Number	1990	156962	251897	66683
578	DALYs (Disability-Adjusted Life Years)	Global	Both	60 to 64	Colon and rectum cancer	High body-mass index	Rate	1990	97.7288	156.839	41.5188
579	DALYs (Disability-Adjusted Life Years)	Global	Both	60 to 64	Colon and rectum cancer	High body-mass index	Number	1991	160859	256675	67982.7
580	DALYs (Disability-Adjusted Life Years)	Global	Both	60 to 64	Colon and rectum cancer	High body-mass index	Rate	1991	98.1358	156.59	41.4744
581	DALYs (Disability-Adjusted Life Years)	Global	Both	60 to 64	Colon and rectum cancer	High body-mass index	Number	1992	163492	261419	69915.9
582	DALYs (Disability-Adjusted Life Years)	Global	Both	60 to 64	Colon and rectum cancer	High body-mass index	Rate	1992	98.3124	157.199	42.0425
583	DALYs (Disability-Adjusted Life Years)	Global	Both	60 to 64	Colon and rectum cancer	High body-mass index	Number	1993	166456	265428	70973.7
584	DALYs (Disability-Adjusted Life Years)	Global	Both	60 to 64	Colon and rectum cancer	High body-mass index	Rate	1993	98.9301	157.752	42.182
585	DALYs (Disability-Adjusted Life Years)	Global	Both	60 to 64	Colon and rectum cancer	High body-mass index	Number	1994	166863	264754	71366.3
586	DALYs (Disability-Adjusted Life Years)	Global	Both	60 to 64	Colon and rectum cancer	High body-mass index	Rate	1994	98.2039	155.816	42.0013
587	DALYs (Disability-Adjusted Life Years)	Global	Both	60 to 64	Colon and rectum cancer	High body-mass index	Number	1995	166253	265100	71268.9
588	DALYs (Disability-Adjusted Life Years)	Global	Both	60 to 64	Colon and rectum cancer	High body-mass index	Rate	1995	96.7767	154.315	41.4859
589	DALYs (Disability-Adjusted Life Years)	Global	Both	60 to 64	Colon and rectum cancer	High body-mass index	Number	1996	166359	265372	71208.1
590	DALYs (Disability-Adjusted Life Years)	Global	Both	60 to 64	Colon and rectum cancer	High body-mass index	Rate	1996	95.4441	152.25	40.8537
591	DALYs (Disability-Adjusted Life Years)	Global	Both	60 to 64	Colon and rectum cancer	High body-mass index	Number	1997	168489	266210	72130.1
592	DALYs (Disability-Adjusted Life Years)	Global	Both	60 to 64	Colon and rectum cancer	High body-mass index	Rate	1997	94.9195	149.971	40.6349
593	DALYs (Disability-Adjusted Life Years)	Global	Both	60 to 64	Colon and rectum cancer	High body-mass index	Number	1998	172342	272822	73921.8
594	DALYs (Disability-Adjusted Life Years)	Global	Both	60 to 64	Colon and rectum cancer	High body-mass index	Rate	1998	95.3852	150.997	40.913
595	DALYs (Disability-Adjusted Life Years)	Global	Both	60 to 64	Colon and rectum cancer	High body-mass index	Number	1999	179406	282988	76736.1
596	DALYs (Disability-Adjusted Life Years)	Global	Both	60 to 64	Colon and rectum cancer	High body-mass index	Rate	1999	97.7274	154.152	41.8003
597	DALYs (Disability-Adjusted Life Years)	Global	Both	60 to 64	Colon and rectum cancer	High body-mass index	Number	2000	183825	289809	79205.2
598	DALYs (Disability-Adjusted Life Years)	Global	Both	60 to 64	Colon and rectum cancer	High body-mass index	Rate	2000	98.6549	155.535	42.5078
599	DALYs (Disability-Adjusted Life Years)	Global	Both	60 to 64	Colon and rectum cancer	High body-mass index	Number	2001	187185	294270	80104.9
600	DALYs (Disability-Adjusted Life Years)	Global	Both	60 to 64	Colon and rectum cancer	High body-mass index	Rate	2001	99.3404	156.172	42.5124
601	DALYs (Disability-Adjusted Life Years)	Global	Both	60 to 64	Colon and rectum cancer	High body-mass index	Number	2002	188937	298578	80407.2
602	DALYs (Disability-Adjusted Life Years)	Global	Both	60 to 64	Colon and rectum cancer	High body-mass index	Rate	2002	99.5203	157.272	42.3534
603	DALYs (Disability-Adjusted Life Years)	Global	Both	60 to 64	Colon and rectum cancer	High body-mass index	Number	2003	188976	296278	80803.1
604	DALYs (Disability-Adjusted Life Years)	Global	Both	60 to 64	Colon and rectum cancer	High body-mass index	Rate	2003	98.8755	155.018	42.2777
605	DALYs (Disability-Adjusted Life Years)	Global	Both	60 to 64	Colon and rectum cancer	High body-mass index	Number	2004	186255	296054	79728.3
606	DALYs (Disability-Adjusted Life Years)	Global	Both	60 to 64	Colon and rectum cancer	High body-mass index	Rate	2004	96.6577	153.638	41.3752
607	DALYs (Disability-Adjusted Life Years)	Global	Both	60 to 64	Colon and rectum cancer	High body-mass index	Number	2005	185077	290869	78942.3
608	DALYs (Disability-Adjusted Life Years)	Global	Both	60 to 64	Colon and rectum cancer	High body-mass index	Rate	2005	95.2714	149.73	40.6369
609	DALYs (Disability-Adjusted Life Years)	Global	Both	60 to 64	Colon and rectum cancer	High body-mass index	Number	2006	184919	291276	78435.7
610	DALYs (Disability-Adjusted Life Years)	Global	Both	60 to 64	Colon and rectum cancer	High body-mass index	Rate	2006	93.4195	147.15	39.625
611	DALYs (Disability-Adjusted Life Years)	Global	Both	60 to 64	Colon and rectum cancer	High body-mass index	Number	2007	193576	304236	82081.8
612	DALYs (Disability-Adjusted Life Years)	Global	Both	60 to 64	Colon and rectum cancer	High body-mass index	Rate	2007	93.7326	147.316	39.7453
613	DALYs (Disability-Adjusted Life Years)	Global	Both	60 to 64	Colon and rectum cancer	High body-mass index	Number	2008	205489	324001	87327.6
614	DALYs (Disability-Adjusted Life Years)	Global	Both	60 to 64	Colon and rectum cancer	High body-mass index	Rate	2008	95.2641	150.206	40.4849
615	DALYs (Disability-Adjusted Life Years)	Global	Both	60 to 64	Colon and rectum cancer	High body-mass index	Number	2009	219370	348644	93065.6
616	DALYs (Disability-Adjusted Life Years)	Global	Both	60 to 64	Colon and rectum cancer	High body-mass index	Rate	2009	96.1046	152.739	40.7714
617	DALYs (Disability-Adjusted Life Years)	Global	Both	60 to 64	Colon and rectum cancer	High body-mass index	Number	2010	234753	371520	100165
618	DALYs (Disability-Adjusted Life Years)	Global	Both	60 to 64	Colon and rectum cancer	High body-mass index	Rate	2010	98.3807	155.698	41.9774
619	DALYs (Disability-Adjusted Life Years)	Global	Both	60 to 64	Colon and rectum cancer	High body-mass index	Number	2011	249592	392601	106876
620	DALYs (Disability-Adjusted Life Years)	Global	Both	60 to 64	Colon and rectum cancer	High body-mass index	Rate	2011	99.3263	156.238	42.5317
621	DALYs (Disability-Adjusted Life Years)	Global	Both	60 to 64	Colon and rectum cancer	High body-mass index	Number	2012	258784	408950	111596
622	DALYs (Disability-Adjusted Life Years)	Global	Both	60 to 64	Colon and rectum cancer	High body-mass index	Rate	2012	99.3596	157.016	42.8471
623	DALYs (Disability-Adjusted Life Years)	Global	Both	60 to 64	Colon and rectum cancer	High body-mass index	Number	2013	268059	424464	114610
624	DALYs (Disability-Adjusted Life Years)	Global	Both	60 to 64	Colon and rectum cancer	High body-mass index	Rate	2013	99.0709	156.876	42.3583
625	DALYs (Disability-Adjusted Life Years)	Global	Both	60 to 64	Colon and rectum cancer	High body-mass index	Number	2014	275391	432611	118556
626	DALYs (Disability-Adjusted Life Years)	Global	Both	60 to 64	Colon and rectum cancer	High body-mass index	Rate	2014	98.7412	155.112	42.5083
627	DALYs (Disability-Adjusted Life Years)	Global	Both	60 to 64	Colon and rectum cancer	High body-mass index	Number	2015	287637	451802	122523
628	DALYs (Disability-Adjusted Life Years)	Global	Both	60 to 64	Colon and rectum cancer	High body-mass index	Rate	2015	99.0025	155.507	42.1713
629	DALYs (Disability-Adjusted Life Years)	Global	Both	60 to 64	Colon and rectum cancer	High body-mass index	Number	2016	298145	467548	128916
630	DALYs (Disability-Adjusted Life Years)	Global	Both	60 to 64	Colon and rectum cancer	High body-mass index	Rate	2016	100.013	156.839	43.245
631	DALYs (Disability-Adjusted Life Years)	Global	Both	60 to 64	Colon and rectum cancer	High body-mass index	Number	2017	305470	474827	130760
632	DALYs (Disability-Adjusted Life Years)	Global	Both	60 to 64	Colon and rectum cancer	High body-mass index	Rate	2017	100.323	155.944	42.9445
633	DALYs (Disability-Adjusted Life Years)	Global	Both	60 to 64	Colon and rectum cancer	High body-mass index	Number	2018	313720	496095	134648
634	DALYs (Disability-Adjusted Life Years)	Global	Both	60 to 64	Colon and rectum cancer	High body-mass index	Rate	2018	101.521	160.538	43.5728
635	DALYs (Disability-Adjusted Life Years)	Global	Both	60 to 64	Colon and rectum cancer	High body-mass index	Number	2019	320198	501556	140519
636	DALYs (Disability-Adjusted Life Years)	Global	Both	60 to 64	Colon and rectum cancer	High body-mass index	Rate	2019	102.526	160.596	44.9935
637	DALYs (Disability-Adjusted Life Years)	Global	Both	60 to 64	Colon and rectum cancer	High body-mass index	Number	2020	321172	506061	138541
638	DALYs (Disability-Adjusted Life Years)	Global	Both	60 to 64	Colon and rectum cancer	High body-mass index	Rate	2020	101.817	160.429	43.9196
639	DALYs (Disability-Adjusted Life Years)	Global	Both	60 to 64	Colon and rectum cancer	High body-mass index	Number	2021	327137	511811	141666
640	DALYs (Disability-Adjusted Life Years)	Global	Both	60 to 64	Colon and rectum cancer	High body-mass index	Rate	2021	102.215	159.917	44.264
641	DALYs (Disability-Adjusted Life Years)	Global	Both	65 to 69	Colon and rectum cancer	High body-mass index	Number	1990	155430	250379	67083.3
642	DALYs (Disability-Adjusted Life Years)	Global	Both	65 to 69	Colon and rectum cancer	High body-mass index	Rate	1990	125.742	202.557	54.2703
643	DALYs (Disability-Adjusted Life Years)	Global	Both	65 to 69	Colon and rectum cancer	High body-mass index	Number	1991	161381	258613	69320.1
644	DALYs (Disability-Adjusted Life Years)	Global	Both	65 to 69	Colon and rectum cancer	High body-mass index	Rate	1991	126.643	202.946	54.3988
645	DALYs (Disability-Adjusted Life Years)	Global	Both	65 to 69	Colon and rectum cancer	High body-mass index	Number	1992	167900	269518	72352.6
646	DALYs (Disability-Adjusted Life Years)	Global	Both	65 to 69	Colon and rectum cancer	High body-mass index	Rate	1992	127.888	205.291	55.1106
647	DALYs (Disability-Adjusted Life Years)	Global	Both	65 to 69	Colon and rectum cancer	High body-mass index	Number	1993	175620	281429	75564.8
648	DALYs (Disability-Adjusted Life Years)	Global	Both	65 to 69	Colon and rectum cancer	High body-mass index	Rate	1993	129.953	208.247	55.9151
649	DALYs (Disability-Adjusted Life Years)	Global	Both	65 to 69	Colon and rectum cancer	High body-mass index	Number	1994	182013	291767	78400.5
650	DALYs (Disability-Adjusted Life Years)	Global	Both	65 to 69	Colon and rectum cancer	High body-mass index	Rate	1994	131.092	210.14	56.4664
651	DALYs (Disability-Adjusted Life Years)	Global	Both	65 to 69	Colon and rectum cancer	High body-mass index	Number	1995	186077	298366	80251.1
652	DALYs (Disability-Adjusted Life Years)	Global	Both	65 to 69	Colon and rectum cancer	High body-mass index	Rate	1995	131.032	210.104	56.5115
653	DALYs (Disability-Adjusted Life Years)	Global	Both	65 to 69	Colon and rectum cancer	High body-mass index	Number	1996	188297	301445	81242.9
654	DALYs (Disability-Adjusted Life Years)	Global	Both	65 to 69	Colon and rectum cancer	High body-mass index	Rate	1996	129.982	208.089	56.0822
655	DALYs (Disability-Adjusted Life Years)	Global	Both	65 to 69	Colon and rectum cancer	High body-mass index	Number	1997	188893	302350	81240.1
656	DALYs (Disability-Adjusted Life Years)	Global	Both	65 to 69	Colon and rectum cancer	High body-mass index	Rate	1997	128.521	205.715	55.2747
657	DALYs (Disability-Adjusted Life Years)	Global	Both	65 to 69	Colon and rectum cancer	High body-mass index	Number	1998	189359	303675	81946
658	DALYs (Disability-Adjusted Life Years)	Global	Both	65 to 69	Colon and rectum cancer	High body-mass index	Rate	1998	127.262	204.09	55.0733
659	DALYs (Disability-Adjusted Life Years)	Global	Both	65 to 69	Colon and rectum cancer	High body-mass index	Number	1999	190100	303777	82061.4
660	DALYs (Disability-Adjusted Life Years)	Global	Both	65 to 69	Colon and rectum cancer	High body-mass index	Rate	1999	126.309	201.84	54.5244
661	DALYs (Disability-Adjusted Life Years)	Global	Both	65 to 69	Colon and rectum cancer	High body-mass index	Number	2000	190645	304856	82353.2
662	DALYs (Disability-Adjusted Life Years)	Global	Both	65 to 69	Colon and rectum cancer	High body-mass index	Rate	2000	124.967	199.832	53.9822
663	DALYs (Disability-Adjusted Life Years)	Global	Both	65 to 69	Colon and rectum cancer	High body-mass index	Number	2001	192524	307232	82374.7
664	DALYs (Disability-Adjusted Life Years)	Global	Both	65 to 69	Colon and rectum cancer	High body-mass index	Rate	2001	124.012	197.899	53.0605
665	DALYs (Disability-Adjusted Life Years)	Global	Both	65 to 69	Colon and rectum cancer	High body-mass index	Number	2002	196895	314312	84310.9
666	DALYs (Disability-Adjusted Life Years)	Global	Both	65 to 69	Colon and rectum cancer	High body-mass index	Rate	2002	124.167	198.214	53.1687
667	DALYs (Disability-Adjusted Life Years)	Global	Both	65 to 69	Colon and rectum cancer	High body-mass index	Number	2003	203373	325737	86761.8
668	DALYs (Disability-Adjusted Life Years)	Global	Both	65 to 69	Colon and rectum cancer	High body-mass index	Rate	2003	125.646	201.243	53.6023
669	DALYs (Disability-Adjusted Life Years)	Global	Both	65 to 69	Colon and rectum cancer	High body-mass index	Number	2004	207820	331881	88521.6
670	DALYs (Disability-Adjusted Life Years)	Global	Both	65 to 69	Colon and rectum cancer	High body-mass index	Rate	2004	126.033	201.27	53.6841
671	DALYs (Disability-Adjusted Life Years)	Global	Both	65 to 69	Colon and rectum cancer	High body-mass index	Number	2005	212534	338546	90743.8
672	DALYs (Disability-Adjusted Life Years)	Global	Both	65 to 69	Colon and rectum cancer	High body-mass index	Rate	2005	126.653	201.747	54.0761
673	DALYs (Disability-Adjusted Life Years)	Global	Both	65 to 69	Colon and rectum cancer	High body-mass index	Number	2006	211664	336418	90554.4
674	DALYs (Disability-Adjusted Life Years)	Global	Both	65 to 69	Colon and rectum cancer	High body-mass index	Rate	2006	124.335	197.618	53.1931
675	DALYs (Disability-Adjusted Life Years)	Global	Both	65 to 69	Colon and rectum cancer	High body-mass index	Number	2007	211400	335614	90306.3
676	DALYs (Disability-Adjusted Life Years)	Global	Both	65 to 69	Colon and rectum cancer	High body-mass index	Rate	2007	122.816	194.98	52.4648
677	DALYs (Disability-Adjusted Life Years)	Global	Both	65 to 69	Colon and rectum cancer	High body-mass index	Number	2008	212482	336788	90469.4
678	DALYs (Disability-Adjusted Life Years)	Global	Both	65 to 69	Colon and rectum cancer	High body-mass index	Rate	2008	122.146	193.603	52.0065
679	DALYs (Disability-Adjusted Life Years)	Global	Both	65 to 69	Colon and rectum cancer	High body-mass index	Number	2009	211764	337861	90089.3
680	DALYs (Disability-Adjusted Life Years)	Global	Both	65 to 69	Colon and rectum cancer	High body-mass index	Rate	2009	120.287	191.913	51.1729
681	DALYs (Disability-Adjusted Life Years)	Global	Both	65 to 69	Colon and rectum cancer	High body-mass index	Number	2010	212408	336978	90454.3
682	DALYs (Disability-Adjusted Life Years)	Global	Both	65 to 69	Colon and rectum cancer	High body-mass index	Rate	2010	119.304	189.271	50.8056
683	DALYs (Disability-Adjusted Life Years)	Global	Both	65 to 69	Colon and rectum cancer	High body-mass index	Number	2011	214764	340112	91605.3
684	DALYs (Disability-Adjusted Life Years)	Global	Both	65 to 69	Colon and rectum cancer	High body-mass index	Rate	2011	118.096	187.024	50.3728
685	DALYs (Disability-Adjusted Life Years)	Global	Both	65 to 69	Colon and rectum cancer	High body-mass index	Number	2012	225137	356480	97005.6
686	DALYs (Disability-Adjusted Life Years)	Global	Both	65 to 69	Colon and rectum cancer	High body-mass index	Rate	2012	118.341	187.38	50.9899
687	DALYs (Disability-Adjusted Life Years)	Global	Both	65 to 69	Colon and rectum cancer	High body-mass index	Number	2013	236384	375705	101149
688	DALYs (Disability-Adjusted Life Years)	Global	Both	65 to 69	Colon and rectum cancer	High body-mass index	Rate	2013	118.72	188.691	50.8
689	DALYs (Disability-Adjusted Life Years)	Global	Both	65 to 69	Colon and rectum cancer	High body-mass index	Number	2014	251269	396623	108734
690	DALYs (Disability-Adjusted Life Years)	Global	Both	65 to 69	Colon and rectum cancer	High body-mass index	Rate	2014	119.011	187.856	51.5008
691	DALYs (Disability-Adjusted Life Years)	Global	Both	65 to 69	Colon and rectum cancer	High body-mass index	Number	2015	269577	423943	115238
692	DALYs (Disability-Adjusted Life Years)	Global	Both	65 to 69	Colon and rectum cancer	High body-mass index	Rate	2015	121.996	191.854	52.1504
693	DALYs (Disability-Adjusted Life Years)	Global	Both	65 to 69	Colon and rectum cancer	High body-mass index	Number	2016	288641	456391	125631
694	DALYs (Disability-Adjusted Life Years)	Global	Both	65 to 69	Colon and rectum cancer	High body-mass index	Rate	2016	123.871	195.862	53.9148
695	DALYs (Disability-Adjusted Life Years)	Global	Both	65 to 69	Colon and rectum cancer	High body-mass index	Number	2017	299825	469077	131083
696	DALYs (Disability-Adjusted Life Years)	Global	Both	65 to 69	Colon and rectum cancer	High body-mass index	Rate	2017	124.035	194.052	54.2276
697	DALYs (Disability-Adjusted Life Years)	Global	Both	65 to 69	Colon and rectum cancer	High body-mass index	Number	2018	313126	497728	135370
698	DALYs (Disability-Adjusted Life Years)	Global	Both	65 to 69	Colon and rectum cancer	High body-mass index	Rate	2018	124.631	198.106	53.88
699	DALYs (Disability-Adjusted Life Years)	Global	Both	65 to 69	Colon and rectum cancer	High body-mass index	Number	2019	323846	514311	143413
700	DALYs (Disability-Adjusted Life Years)	Global	Both	65 to 69	Colon and rectum cancer	High body-mass index	Rate	2019	125.018	198.546	55.3636
701	DALYs (Disability-Adjusted Life Years)	Global	Both	65 to 69	Colon and rectum cancer	High body-mass index	Number	2020	334117	528445	144886
702	DALYs (Disability-Adjusted Life Years)	Global	Both	65 to 69	Colon and rectum cancer	High body-mass index	Rate	2020	123.95	196.042	53.7495
703	DALYs (Disability-Adjusted Life Years)	Global	Both	65 to 69	Colon and rectum cancer	High body-mass index	Number	2021	345430	544676	151213
704	DALYs (Disability-Adjusted Life Years)	Global	Both	65 to 69	Colon and rectum cancer	High body-mass index	Rate	2021	125.227	197.459	54.8187
705	DALYs (Disability-Adjusted Life Years)	Global	Both	70 to 74	Colon and rectum cancer	High body-mass index	Number	1990	116626	187188	48993.5
706	DALYs (Disability-Adjusted Life Years)	Global	Both	70 to 74	Colon and rectum cancer	High body-mass index	Rate	1990	137.756	221.103	57.8701
707	DALYs (Disability-Adjusted Life Years)	Global	Both	70 to 74	Colon and rectum cancer	High body-mass index	Number	1991	122772	197297	51794.2
708	DALYs (Disability-Adjusted Life Years)	Global	Both	70 to 74	Colon and rectum cancer	High body-mass index	Rate	1991	139.945	224.893	59.0386
709	DALYs (Disability-Adjusted Life Years)	Global	Both	70 to 74	Colon and rectum cancer	High body-mass index	Number	1992	131789	212246	55684.6
710	DALYs (Disability-Adjusted Life Years)	Global	Both	70 to 74	Colon and rectum cancer	High body-mass index	Rate	1992	144.181	232.204	60.9209
711	DALYs (Disability-Adjusted Life Years)	Global	Both	70 to 74	Colon and rectum cancer	High body-mass index	Number	1993	143073	229809	60692.4
712	DALYs (Disability-Adjusted Life Years)	Global	Both	70 to 74	Colon and rectum cancer	High body-mass index	Rate	1993	149.987	240.915	63.6256
713	DALYs (Disability-Adjusted Life Years)	Global	Both	70 to 74	Colon and rectum cancer	High body-mass index	Number	1994	152576	243904	64654.2
714	DALYs (Disability-Adjusted Life Years)	Global	Both	70 to 74	Colon and rectum cancer	High body-mass index	Rate	1994	153.794	245.852	65.1706
715	DALYs (Disability-Adjusted Life Years)	Global	Both	70 to 74	Colon and rectum cancer	High body-mass index	Number	1995	159277	255603	67519.9
716	DALYs (Disability-Adjusted Life Years)	Global	Both	70 to 74	Colon and rectum cancer	High body-mass index	Rate	1995	155.099	248.899	65.7489
717	DALYs (Disability-Adjusted Life Years)	Global	Both	70 to 74	Colon and rectum cancer	High body-mass index	Number	1996	163610	262329	69732.7
718	DALYs (Disability-Adjusted Life Years)	Global	Both	70 to 74	Colon and rectum cancer	High body-mass index	Rate	1996	154.393	247.55	65.804
719	DALYs (Disability-Adjusted Life Years)	Global	Both	70 to 74	Colon and rectum cancer	High body-mass index	Number	1997	168665	268667	72070.8
720	DALYs (Disability-Adjusted Life Years)	Global	Both	70 to 74	Colon and rectum cancer	High body-mass index	Rate	1997	154.252	245.708	65.912
721	DALYs (Disability-Adjusted Life Years)	Global	Both	70 to 74	Colon and rectum cancer	High body-mass index	Number	1998	174644	279455	74781.7
722	DALYs (Disability-Adjusted Life Years)	Global	Both	70 to 74	Colon and rectum cancer	High body-mass index	Rate	1998	154.868	247.81	66.3136
723	DALYs (Disability-Adjusted Life Years)	Global	Both	70 to 74	Colon and rectum cancer	High body-mass index	Number	1999	181251	288876	77998.3
724	DALYs (Disability-Adjusted Life Years)	Global	Both	70 to 74	Colon and rectum cancer	High body-mass index	Rate	1999	156.071	248.744	67.1625
725	DALYs (Disability-Adjusted Life Years)	Global	Both	70 to 74	Colon and rectum cancer	High body-mass index	Number	2000	186017	295954	80643
726	DALYs (Disability-Adjusted Life Years)	Global	Both	70 to 74	Colon and rectum cancer	High body-mass index	Rate	2000	156.162	248.454	67.7001
727	DALYs (Disability-Adjusted Life Years)	Global	Both	70 to 74	Colon and rectum cancer	High body-mass index	Number	2001	189649	301022	81808.7
728	DALYs (Disability-Adjusted Life Years)	Global	Both	70 to 74	Colon and rectum cancer	High body-mass index	Rate	2001	155.609	246.992	67.1249
729	DALYs (Disability-Adjusted Life Years)	Global	Both	70 to 74	Colon and rectum cancer	High body-mass index	Number	2002	192012	303464	82274.1
730	DALYs (Disability-Adjusted Life Years)	Global	Both	70 to 74	Colon and rectum cancer	High body-mass index	Rate	2002	154.844	244.723	66.3484
731	DALYs (Disability-Adjusted Life Years)	Global	Both	70 to 74	Colon and rectum cancer	High body-mass index	Number	2003	193320	305166	83115.9
732	DALYs (Disability-Adjusted Life Years)	Global	Both	70 to 74	Colon and rectum cancer	High body-mass index	Rate	2003	153.539	242.369	66.0123
733	DALYs (Disability-Adjusted Life Years)	Global	Both	70 to 74	Colon and rectum cancer	High body-mass index	Number	2004	191955	307097	82642.9
734	DALYs (Disability-Adjusted Life Years)	Global	Both	70 to 74	Colon and rectum cancer	High body-mass index	Rate	2004	150.213	240.317	64.6718
735	DALYs (Disability-Adjusted Life Years)	Global	Both	70 to 74	Colon and rectum cancer	High body-mass index	Number	2005	193288	307398	82692.4
736	DALYs (Disability-Adjusted Life Years)	Global	Both	70 to 74	Colon and rectum cancer	High body-mass index	Rate	2005	148.663	236.429	63.6012
737	DALYs (Disability-Adjusted Life Years)	Global	Both	70 to 74	Colon and rectum cancer	High body-mass index	Number	2006	193103	307681	82751.3
738	DALYs (Disability-Adjusted Life Years)	Global	Both	70 to 74	Colon and rectum cancer	High body-mass index	Rate	2006	145.348	231.59	62.2865
739	DALYs (Disability-Adjusted Life Years)	Global	Both	70 to 74	Colon and rectum cancer	High body-mass index	Number	2007	196560	313206	84213.3
740	DALYs (Disability-Adjusted Life Years)	Global	Both	70 to 74	Colon and rectum cancer	High body-mass index	Rate	2007	144.247	229.848	61.8004
741	DALYs (Disability-Adjusted Life Years)	Global	Both	70 to 74	Colon and rectum cancer	High body-mass index	Number	2008	203062	324319	86620.5
742	DALYs (Disability-Adjusted Life Years)	Global	Both	70 to 74	Colon and rectum cancer	High body-mass index	Rate	2008	145.435	232.279	62.0382
743	DALYs (Disability-Adjusted Life Years)	Global	Both	70 to 74	Colon and rectum cancer	High body-mass index	Number	2009	207593	333095	88868.2
744	DALYs (Disability-Adjusted Life Years)	Global	Both	70 to 74	Colon and rectum cancer	High body-mass index	Rate	2009	145.446	233.376	62.2637
745	DALYs (Disability-Adjusted Life Years)	Global	Both	70 to 74	Colon and rectum cancer	High body-mass index	Number	2010	213176	342351	91750.5
746	DALYs (Disability-Adjusted Life Years)	Global	Both	70 to 74	Colon and rectum cancer	High body-mass index	Rate	2010	146.285	234.926	62.9606
747	DALYs (Disability-Adjusted Life Years)	Global	Both	70 to 74	Colon and rectum cancer	High body-mass index	Number	2011	215762	343799	93030.6
748	DALYs (Disability-Adjusted Life Years)	Global	Both	70 to 74	Colon and rectum cancer	High body-mass index	Rate	2011	145.489	231.826	62.7311
749	DALYs (Disability-Adjusted Life Years)	Global	Both	70 to 74	Colon and rectum cancer	High body-mass index	Number	2012	217077	346653	93801
750	DALYs (Disability-Adjusted Life Years)	Global	Both	70 to 74	Colon and rectum cancer	High body-mass index	Rate	2012	144.387	230.574	62.391
751	DALYs (Disability-Adjusted Life Years)	Global	Both	70 to 74	Colon and rectum cancer	High body-mass index	Number	2013	217028	346657	92778.8
752	DALYs (Disability-Adjusted Life Years)	Global	Both	70 to 74	Colon and rectum cancer	High body-mass index	Rate	2013	142.436	227.512	60.891
753	DALYs (Disability-Adjusted Life Years)	Global	Both	70 to 74	Colon and rectum cancer	High body-mass index	Number	2014	216816	345186	93571.5
754	DALYs (Disability-Adjusted Life Years)	Global	Both	70 to 74	Colon and rectum cancer	High body-mass index	Rate	2014	140.183	223.181	60.4988
755	DALYs (Disability-Adjusted Life Years)	Global	Both	70 to 74	Colon and rectum cancer	High body-mass index	Number	2015	218453	346666	93446.3
756	DALYs (Disability-Adjusted Life Years)	Global	Both	70 to 74	Colon and rectum cancer	High body-mass index	Rate	2015	139.265	221.001	59.5724
757	DALYs (Disability-Adjusted Life Years)	Global	Both	70 to 74	Colon and rectum cancer	High body-mass index	Number	2016	223221	356855	96430.8
758	DALYs (Disability-Adjusted Life Years)	Global	Both	70 to 74	Colon and rectum cancer	High body-mass index	Rate	2016	138.967	222.161	60.0332
759	DALYs (Disability-Adjusted Life Years)	Global	Both	70 to 74	Colon and rectum cancer	High body-mass index	Number	2017	235263	372535	100905
760	DALYs (Disability-Adjusted Life Years)	Global	Both	70 to 74	Colon and rectum cancer	High body-mass index	Rate	2017	139.617	221.082	59.8822
761	DALYs (Disability-Adjusted Life Years)	Global	Both	70 to 74	Colon and rectum cancer	High body-mass index	Number	2018	249582	400491	107226
762	DALYs (Disability-Adjusted Life Years)	Global	Both	70 to 74	Colon and rectum cancer	High body-mass index	Rate	2018	141.281	226.707	60.6976
763	DALYs (Disability-Adjusted Life Years)	Global	Both	70 to 74	Colon and rectum cancer	High body-mass index	Number	2019	267784	429099	117313
764	DALYs (Disability-Adjusted Life Years)	Global	Both	70 to 74	Colon and rectum cancer	High body-mass index	Rate	2019	142.765	228.768	62.544
765	DALYs (Disability-Adjusted Life Years)	Global	Both	70 to 74	Colon and rectum cancer	High body-mass index	Number	2020	284120	454320	122638
766	DALYs (Disability-Adjusted Life Years)	Global	Both	70 to 74	Colon and rectum cancer	High body-mass index	Rate	2020	144.925	231.741	62.5557
767	DALYs (Disability-Adjusted Life Years)	Global	Both	70 to 74	Colon and rectum cancer	High body-mass index	Number	2021	304616	484449	131683
768	DALYs (Disability-Adjusted Life Years)	Global	Both	70 to 74	Colon and rectum cancer	High body-mass index	Rate	2021	147.987	235.353	63.9737
769	DALYs (Disability-Adjusted Life Years)	Global	Both	75 to 79	Colon and rectum cancer	High body-mass index	Number	1990	107364	174738	46011.9
770	DALYs (Disability-Adjusted Life Years)	Global	Both	75 to 79	Colon and rectum cancer	High body-mass index	Rate	1990	174.418	283.871	74.7486
771	DALYs (Disability-Adjusted Life Years)	Global	Both	75 to 79	Colon and rectum cancer	High body-mass index	Number	1991	106466	172944	45542.9
772	DALYs (Disability-Adjusted Life Years)	Global	Both	75 to 79	Colon and rectum cancer	High body-mass index	Rate	1991	172.355	279.974	73.7282
773	DALYs (Disability-Adjusted Life Years)	Global	Both	75 to 79	Colon and rectum cancer	High body-mass index	Number	1992	104621	170195	44759.2
774	DALYs (Disability-Adjusted Life Years)	Global	Both	75 to 79	Colon and rectum cancer	High body-mass index	Rate	1992	169.421	275.612	72.4823
775	DALYs (Disability-Adjusted Life Years)	Global	Both	75 to 79	Colon and rectum cancer	High body-mass index	Number	1993	101860	165396	43406.2
776	DALYs (Disability-Adjusted Life Years)	Global	Both	75 to 79	Colon and rectum cancer	High body-mass index	Rate	1993	165.191	268.23	70.3936
777	DALYs (Disability-Adjusted Life Years)	Global	Both	75 to 79	Colon and rectum cancer	High body-mass index	Number	1994	100438	163783	42753.5
778	DALYs (Disability-Adjusted Life Years)	Global	Both	75 to 79	Colon and rectum cancer	High body-mass index	Rate	1994	161.46	263.292	68.7291
779	DALYs (Disability-Adjusted Life Years)	Global	Both	75 to 79	Colon and rectum cancer	High body-mass index	Number	1995	102622	166639	43698.5
780	DALYs (Disability-Adjusted Life Years)	Global	Both	75 to 79	Colon and rectum cancer	High body-mass index	Rate	1995	160.833	261.164	68.4863
781	DALYs (Disability-Adjusted Life Years)	Global	Both	75 to 79	Colon and rectum cancer	High body-mass index	Number	1996	107494	174160	45929.9
782	DALYs (Disability-Adjusted Life Years)	Global	Both	75 to 79	Colon and rectum cancer	High body-mass index	Rate	1996	162.063	262.572	69.2462
783	DALYs (Disability-Adjusted Life Years)	Global	Both	75 to 79	Colon and rectum cancer	High body-mass index	Number	1997	114699	186112	49044
784	DALYs (Disability-Adjusted Life Years)	Global	Both	75 to 79	Colon and rectum cancer	High body-mass index	Rate	1997	165.386	268.357	70.7171
785	DALYs (Disability-Adjusted Life Years)	Global	Both	75 to 79	Colon and rectum cancer	High body-mass index	Number	1998	123902	200214	52949.6
786	DALYs (Disability-Adjusted Life Years)	Global	Both	75 to 79	Colon and rectum cancer	High body-mass index	Rate	1998	170.573	275.629	72.8944
787	DALYs (Disability-Adjusted Life Years)	Global	Both	75 to 79	Colon and rectum cancer	High body-mass index	Number	1999	132947	215054	56615.2
788	DALYs (Disability-Adjusted Life Years)	Global	Both	75 to 79	Colon and rectum cancer	High body-mass index	Rate	1999	175.333	283.618	74.6652
789	DALYs (Disability-Adjusted Life Years)	Global	Both	75 to 79	Colon and rectum cancer	High body-mass index	Number	2000	139364	225449	59485.7
790	DALYs (Disability-Adjusted Life Years)	Global	Both	75 to 79	Colon and rectum cancer	High body-mass index	Rate	2000	176.901	286.173	75.5082
791	DALYs (Disability-Adjusted Life Years)	Global	Both	75 to 79	Colon and rectum cancer	High body-mass index	Number	2001	144051	232155	61123.4
792	DALYs (Disability-Adjusted Life Years)	Global	Both	75 to 79	Colon and rectum cancer	High body-mass index	Rate	2001	176.594	284.603	74.9323
793	DALYs (Disability-Adjusted Life Years)	Global	Both	75 to 79	Colon and rectum cancer	High body-mass index	Number	2002	149514	239580	63455.4
794	DALYs (Disability-Adjusted Life Years)	Global	Both	75 to 79	Colon and rectum cancer	High body-mass index	Rate	2002	177.078	283.749	75.1539
795	DALYs (Disability-Adjusted Life Years)	Global	Both	75 to 79	Colon and rectum cancer	High body-mass index	Number	2003	154755	247501	65712.7
796	DALYs (Disability-Adjusted Life Years)	Global	Both	75 to 79	Colon and rectum cancer	High body-mass index	Rate	2003	177.169	283.347	75.2299
797	DALYs (Disability-Adjusted Life Years)	Global	Both	75 to 79	Colon and rectum cancer	High body-mass index	Number	2004	158390	253409	67517
798	DALYs (Disability-Adjusted Life Years)	Global	Both	75 to 79	Colon and rectum cancer	High body-mass index	Rate	2004	175.532	280.834	74.8241
799	DALYs (Disability-Adjusted Life Years)	Global	Both	75 to 79	Colon and rectum cancer	High body-mass index	Number	2005	162367	260272	69058
800	DALYs (Disability-Adjusted Life Years)	Global	Both	75 to 79	Colon and rectum cancer	High body-mass index	Rate	2005	174.883	280.335	74.3813
801	DALYs (Disability-Adjusted Life Years)	Global	Both	75 to 79	Colon and rectum cancer	High body-mass index	Number	2006	164439	263159	69933.8
802	DALYs (Disability-Adjusted Life Years)	Global	Both	75 to 79	Colon and rectum cancer	High body-mass index	Rate	2006	172.4	275.899	73.3196
803	DALYs (Disability-Adjusted Life Years)	Global	Both	75 to 79	Colon and rectum cancer	High body-mass index	Number	2007	165740	265301	70369.5
804	DALYs (Disability-Adjusted Life Years)	Global	Both	75 to 79	Colon and rectum cancer	High body-mass index	Rate	2007	169.906	271.97	72.1385
805	DALYs (Disability-Adjusted Life Years)	Global	Both	75 to 79	Colon and rectum cancer	High body-mass index	Number	2008	168359	269735	71382.4
806	DALYs (Disability-Adjusted Life Years)	Global	Both	75 to 79	Colon and rectum cancer	High body-mass index	Rate	2008	169.05	270.843	71.6756
807	DALYs (Disability-Adjusted Life Years)	Global	Both	75 to 79	Colon and rectum cancer	High body-mass index	Number	2009	168680	272420	71170.2
808	DALYs (Disability-Adjusted Life Years)	Global	Both	75 to 79	Colon and rectum cancer	High body-mass index	Rate	2009	165.924	267.969	70.0073
809	DALYs (Disability-Adjusted Life Years)	Global	Both	75 to 79	Colon and rectum cancer	High body-mass index	Number	2010	170942	275526	72022.8
810	DALYs (Disability-Adjusted Life Years)	Global	Both	75 to 79	Colon and rectum cancer	High body-mass index	Rate	2010	164.333	264.874	69.2383
811	DALYs (Disability-Adjusted Life Years)	Global	Both	75 to 79	Colon and rectum cancer	High body-mass index	Number	2011	173799	279335	73360.2
812	DALYs (Disability-Adjusted Life Years)	Global	Both	75 to 79	Colon and rectum cancer	High body-mass index	Rate	2011	162.761	261.594	68.7011
813	DALYs (Disability-Adjusted Life Years)	Global	Both	75 to 79	Colon and rectum cancer	High body-mass index	Number	2012	178377	287359	75785.7
814	DALYs (Disability-Adjusted Life Years)	Global	Both	75 to 79	Colon and rectum cancer	High body-mass index	Rate	2012	162.246	261.372	68.9323
815	DALYs (Disability-Adjusted Life Years)	Global	Both	75 to 79	Colon and rectum cancer	High body-mass index	Number	2013	183350	295159	77712.5
816	DALYs (Disability-Adjusted Life Years)	Global	Both	75 to 79	Colon and rectum cancer	High body-mass index	Rate	2013	162.163	261.053	68.7326
817	DALYs (Disability-Adjusted Life Years)	Global	Both	75 to 79	Colon and rectum cancer	High body-mass index	Number	2014	188662	302305	80022.6
818	DALYs (Disability-Adjusted Life Years)	Global	Both	75 to 79	Colon and rectum cancer	High body-mass index	Rate	2014	162.705	260.712	69.0126
819	DALYs (Disability-Adjusted Life Years)	Global	Both	75 to 79	Colon and rectum cancer	High body-mass index	Number	2015	194376	311292	81855.9
820	DALYs (Disability-Adjusted Life Years)	Global	Both	75 to 79	Colon and rectum cancer	High body-mass index	Rate	2015	163.644	262.074	68.9139
821	DALYs (Disability-Adjusted Life Years)	Global	Both	75 to 79	Colon and rectum cancer	High body-mass index	Number	2016	199537	319976	84577.6
822	DALYs (Disability-Adjusted Life Years)	Global	Both	75 to 79	Colon and rectum cancer	High body-mass index	Rate	2016	164.471	263.745	69.7142
823	DALYs (Disability-Adjusted Life Years)	Global	Both	75 to 79	Colon and rectum cancer	High body-mass index	Number	2017	201824	323018	86202.3
824	DALYs (Disability-Adjusted Life Years)	Global	Both	75 to 79	Colon and rectum cancer	High body-mass index	Rate	2017	163.531	261.73	69.8468
825	DALYs (Disability-Adjusted Life Years)	Global	Both	75 to 79	Colon and rectum cancer	High body-mass index	Number	2018	203975	327901	86292.3
826	DALYs (Disability-Adjusted Life Years)	Global	Both	75 to 79	Colon and rectum cancer	High body-mass index	Rate	2018	162.565	261.332	68.7737
827	DALYs (Disability-Adjusted Life Years)	Global	Both	75 to 79	Colon and rectum cancer	High body-mass index	Number	2019	205804	329797	88483.5
828	DALYs (Disability-Adjusted Life Years)	Global	Both	75 to 79	Colon and rectum cancer	High body-mass index	Rate	2019	161.2	258.32	69.3065
829	DALYs (Disability-Adjusted Life Years)	Global	Both	75 to 79	Colon and rectum cancer	High body-mass index	Number	2020	207250	332858	87968.4
830	DALYs (Disability-Adjusted Life Years)	Global	Both	75 to 79	Colon and rectum cancer	High body-mass index	Rate	2020	160.211	257.31	68.0026
831	DALYs (Disability-Adjusted Life Years)	Global	Both	75 to 79	Colon and rectum cancer	High body-mass index	Number	2021	212685	340929	90626
832	DALYs (Disability-Adjusted Life Years)	Global	Both	75 to 79	Colon and rectum cancer	High body-mass index	Rate	2021	161.266	258.506	68.7162
833	DALYs (Disability-Adjusted Life Years)	Global	Both	80 to 84	Colon and rectum cancer	High body-mass index	Number	1990	60770.6	98363.9	25114.6
834	DALYs (Disability-Adjusted Life Years)	Global	Both	80 to 84	Colon and rectum cancer	High body-mass index	Rate	1990	171.785	278.053	70.9935
835	DALYs (Disability-Adjusted Life Years)	Global	Both	80 to 84	Colon and rectum cancer	High body-mass index	Number	1991	62788.6	101703	25923.2
836	DALYs (Disability-Adjusted Life Years)	Global	Both	80 to 84	Colon and rectum cancer	High body-mass index	Rate	1991	172.064	278.704	71.0392
837	DALYs (Disability-Adjusted Life Years)	Global	Both	80 to 84	Colon and rectum cancer	High body-mass index	Number	1992	65110.5	105822	26772.7
838	DALYs (Disability-Adjusted Life Years)	Global	Both	80 to 84	Colon and rectum cancer	High body-mass index	Rate	1992	173.596	282.139	71.3806
839	DALYs (Disability-Adjusted Life Years)	Global	Both	80 to 84	Colon and rectum cancer	High body-mass index	Number	1993	67237	109289	27642.8
840	DALYs (Disability-Adjusted Life Years)	Global	Both	80 to 84	Colon and rectum cancer	High body-mass index	Rate	1993	174.321	283.347	71.6677
841	DALYs (Disability-Adjusted Life Years)	Global	Both	80 to 84	Colon and rectum cancer	High body-mass index	Number	1994	69198.6	112483	28377.2
842	DALYs (Disability-Adjusted Life Years)	Global	Both	80 to 84	Colon and rectum cancer	High body-mass index	Rate	1994	175.428	285.159	71.94
843	DALYs (Disability-Adjusted Life Years)	Global	Both	80 to 84	Colon and rectum cancer	High body-mass index	Number	1995	70544.2	113775	29052.8
844	DALYs (Disability-Adjusted Life Years)	Global	Both	80 to 84	Colon and rectum cancer	High body-mass index	Rate	1995	176.007	283.867	72.4866
845	DALYs (Disability-Adjusted Life Years)	Global	Both	80 to 84	Colon and rectum cancer	High body-mass index	Number	1996	70045.1	113108	28851.7
846	DALYs (Disability-Adjusted Life Years)	Global	Both	80 to 84	Colon and rectum cancer	High body-mass index	Rate	1996	173.954	280.899	71.6518
847	DALYs (Disability-Adjusted Life Years)	Global	Both	80 to 84	Colon and rectum cancer	High body-mass index	Number	1997	68803.5	111225	28363.9
848	DALYs (Disability-Adjusted Life Years)	Global	Both	80 to 84	Colon and rectum cancer	High body-mass index	Rate	1997	170.532	275.676	70.3011
849	DALYs (Disability-Adjusted Life Years)	Global	Both	80 to 84	Colon and rectum cancer	High body-mass index	Number	1998	67461.4	109481	27840.8
850	DALYs (Disability-Adjusted Life Years)	Global	Both	80 to 84	Colon and rectum cancer	High body-mass index	Rate	1998	166.765	270.637	68.8225
851	DALYs (Disability-Adjusted Life Years)	Global	Both	80 to 84	Colon and rectum cancer	High body-mass index	Number	1999	67246.7	109375	27738.7
852	DALYs (Disability-Adjusted Life Years)	Global	Both	80 to 84	Colon and rectum cancer	High body-mass index	Rate	1999	163.851	266.498	67.5872
853	DALYs (Disability-Adjusted Life Years)	Global	Both	80 to 84	Colon and rectum cancer	High body-mass index	Number	2000	69324.1	113417	28771.7
854	DALYs (Disability-Adjusted Life Years)	Global	Both	80 to 84	Colon and rectum cancer	High body-mass index	Rate	2000	163.341	267.234	67.7918
855	DALYs (Disability-Adjusted Life Years)	Global	Both	80 to 84	Colon and rectum cancer	High body-mass index	Number	2001	73404.3	119896	30507.3
856	DALYs (Disability-Adjusted Life Years)	Global	Both	80 to 84	Colon and rectum cancer	High body-mass index	Rate	2001	165.062	269.606	68.6009
857	DALYs (Disability-Adjusted Life Years)	Global	Both	80 to 84	Colon and rectum cancer	High body-mass index	Number	2002	78829.6	127962	32877.5
858	DALYs (Disability-Adjusted Life Years)	Global	Both	80 to 84	Colon and rectum cancer	High body-mass index	Rate	2002	168.531	273.573	70.2894
859	DALYs (Disability-Adjusted Life Years)	Global	Both	80 to 84	Colon and rectum cancer	High body-mass index	Number	2003	85261.7	138207	35541.2
860	DALYs (Disability-Adjusted Life Years)	Global	Both	80 to 84	Colon and rectum cancer	High body-mass index	Rate	2003	173.343	280.985	72.258
861	DALYs (Disability-Adjusted Life Years)	Global	Both	80 to 84	Colon and rectum cancer	High body-mass index	Number	2004	90589.7	147036	37714.8
862	DALYs (Disability-Adjusted Life Years)	Global	Both	80 to 84	Colon and rectum cancer	High body-mass index	Rate	2004	175.826	285.383	73.201
863	DALYs (Disability-Adjusted Life Years)	Global	Both	80 to 84	Colon and rectum cancer	High body-mass index	Number	2005	94753.8	153395	39715.7
864	DALYs (Disability-Adjusted Life Years)	Global	Both	80 to 84	Colon and rectum cancer	High body-mass index	Rate	2005	176.33	285.457	73.908
865	DALYs (Disability-Adjusted Life Years)	Global	Both	80 to 84	Colon and rectum cancer	High body-mass index	Number	2006	97468.1	157527	40975.3
866	DALYs (Disability-Adjusted Life Years)	Global	Both	80 to 84	Colon and rectum cancer	High body-mass index	Rate	2006	174.403	281.869	73.3186
867	DALYs (Disability-Adjusted Life Years)	Global	Both	80 to 84	Colon and rectum cancer	High body-mass index	Number	2007	100856	163555	42225.5
868	DALYs (Disability-Adjusted Life Years)	Global	Both	80 to 84	Colon and rectum cancer	High body-mass index	Rate	2007	173.431	281.248	72.6106
869	DALYs (Disability-Adjusted Life Years)	Global	Both	80 to 84	Colon and rectum cancer	High body-mass index	Number	2008	105044	170404	44115.4
870	DALYs (Disability-Adjusted Life Years)	Global	Both	80 to 84	Colon and rectum cancer	High body-mass index	Rate	2008	173.729	281.828	72.9615
871	DALYs (Disability-Adjusted Life Years)	Global	Both	80 to 84	Colon and rectum cancer	High body-mass index	Number	2009	108093	175622	45168.8
872	DALYs (Disability-Adjusted Life Years)	Global	Both	80 to 84	Colon and rectum cancer	High body-mass index	Rate	2009	172.285	279.917	71.9929
873	DALYs (Disability-Adjusted Life Years)	Global	Both	80 to 84	Colon and rectum cancer	High body-mass index	Number	2010	111570	181273	46734.9
874	DALYs (Disability-Adjusted Life Years)	Global	Both	80 to 84	Colon and rectum cancer	High body-mass index	Rate	2010	172.096	279.613	72.0883
875	DALYs (Disability-Adjusted Life Years)	Global	Both	80 to 84	Colon and rectum cancer	High body-mass index	Number	2011	115093	186263	48229.2
876	DALYs (Disability-Adjusted Life Years)	Global	Both	80 to 84	Colon and rectum cancer	High body-mass index	Rate	2011	172.064	278.461	72.1021
877	DALYs (Disability-Adjusted Life Years)	Global	Both	80 to 84	Colon and rectum cancer	High body-mass index	Number	2012	117219	189900	49108.7
878	DALYs (Disability-Adjusted Life Years)	Global	Both	80 to 84	Colon and rectum cancer	High body-mass index	Rate	2012	170.651	276.461	71.4935
879	DALYs (Disability-Adjusted Life Years)	Global	Both	80 to 84	Colon and rectum cancer	High body-mass index	Number	2013	118888	193889	49574
880	DALYs (Disability-Adjusted Life Years)	Global	Both	80 to 84	Colon and rectum cancer	High body-mass index	Rate	2013	168.768	275.235	70.3728
881	DALYs (Disability-Adjusted Life Years)	Global	Both	80 to 84	Colon and rectum cancer	High body-mass index	Number	2014	120422	195911	50345
882	DALYs (Disability-Adjusted Life Years)	Global	Both	80 to 84	Colon and rectum cancer	High body-mass index	Rate	2014	166.753	271.285	69.7144
883	DALYs (Disability-Adjusted Life Years)	Global	Both	80 to 84	Colon and rectum cancer	High body-mass index	Number	2015	123244	200490	51308.2
884	DALYs (Disability-Adjusted Life Years)	Global	Both	80 to 84	Colon and rectum cancer	High body-mass index	Rate	2015	166.027	270.088	69.1191
885	DALYs (Disability-Adjusted Life Years)	Global	Both	80 to 84	Colon and rectum cancer	High body-mass index	Number	2016	126818	206172	52741.3
886	DALYs (Disability-Adjusted Life Years)	Global	Both	80 to 84	Colon and rectum cancer	High body-mass index	Rate	2016	165.609	269.235	68.8735
887	DALYs (Disability-Adjusted Life Years)	Global	Both	80 to 84	Colon and rectum cancer	High body-mass index	Number	2017	130138	212072	54288.4
888	DALYs (Disability-Adjusted Life Years)	Global	Both	80 to 84	Colon and rectum cancer	High body-mass index	Rate	2017	164.304	267.748	68.5409
889	DALYs (Disability-Adjusted Life Years)	Global	Both	80 to 84	Colon and rectum cancer	High body-mass index	Number	2018	135209	219879	56141.6
890	DALYs (Disability-Adjusted Life Years)	Global	Both	80 to 84	Colon and rectum cancer	High body-mass index	Rate	2018	165.302	268.818	68.6369
891	DALYs (Disability-Adjusted Life Years)	Global	Both	80 to 84	Colon and rectum cancer	High body-mass index	Number	2019	140268	228983	58424.9
892	DALYs (Disability-Adjusted Life Years)	Global	Both	80 to 84	Colon and rectum cancer	High body-mass index	Rate	2019	166.594	271.961	69.3906
893	DALYs (Disability-Adjusted Life Years)	Global	Both	80 to 84	Colon and rectum cancer	High body-mass index	Number	2020	144049	233117	59455.5
894	DALYs (Disability-Adjusted Life Years)	Global	Both	80 to 84	Colon and rectum cancer	High body-mass index	Rate	2020	167.027	270.303	68.9394
895	DALYs (Disability-Adjusted Life Years)	Global	Both	80 to 84	Colon and rectum cancer	High body-mass index	Number	2021	146867	238880	61181.8
896	DALYs (Disability-Adjusted Life Years)	Global	Both	80 to 84	Colon and rectum cancer	High body-mass index	Rate	2021	167.688	272.747	69.8557
897	DALYs (Disability-Adjusted Life Years)	Global	Both	85 to 89	Colon and rectum cancer	High body-mass index	Number	1990	28422.3	46963.8	11626.9
898	DALYs (Disability-Adjusted Life Years)	Global	Both	85 to 89	Colon and rectum cancer	High body-mass index	Rate	1990	188.09	310.791	76.9431
899	DALYs (Disability-Adjusted Life Years)	Global	Both	85 to 89	Colon and rectum cancer	High body-mass index	Number	1991	29769.6	49152.9	12075.5
900	DALYs (Disability-Adjusted Life Years)	Global	Both	85 to 89	Colon and rectum cancer	High body-mass index	Rate	1991	188.344	310.978	76.3984
901	DALYs (Disability-Adjusted Life Years)	Global	Both	85 to 89	Colon and rectum cancer	High body-mass index	Number	1992	31438.6	51839.1	12614.8
902	DALYs (Disability-Adjusted Life Years)	Global	Both	85 to 89	Colon and rectum cancer	High body-mass index	Rate	1992	189.795	312.952	76.1556
903	DALYs (Disability-Adjusted Life Years)	Global	Both	85 to 89	Colon and rectum cancer	High body-mass index	Number	1993	33064.6	54154.5	13246.5
904	DALYs (Disability-Adjusted Life Years)	Global	Both	85 to 89	Colon and rectum cancer	High body-mass index	Rate	1993	192.128	314.675	76.9715
905	DALYs (Disability-Adjusted Life Years)	Global	Both	85 to 89	Colon and rectum cancer	High body-mass index	Number	1994	34555	56484.2	13848
906	DALYs (Disability-Adjusted Life Years)	Global	Both	85 to 89	Colon and rectum cancer	High body-mass index	Rate	1994	193.694	316.616	77.6236
907	DALYs (Disability-Adjusted Life Years)	Global	Both	85 to 89	Colon and rectum cancer	High body-mass index	Number	1995	36147.6	58622.4	14482.8
908	DALYs (Disability-Adjusted Life Years)	Global	Both	85 to 89	Colon and rectum cancer	High body-mass index	Rate	1995	196.208	318.201	78.6123
909	DALYs (Disability-Adjusted Life Years)	Global	Both	85 to 89	Colon and rectum cancer	High body-mass index	Number	1996	37702.4	61375.6	15207.7
910	DALYs (Disability-Adjusted Life Years)	Global	Both	85 to 89	Colon and rectum cancer	High body-mass index	Rate	1996	197.978	322.287	79.8568
911	DALYs (Disability-Adjusted Life Years)	Global	Both	85 to 89	Colon and rectum cancer	High body-mass index	Number	1997	39091.1	63879.8	15859.3
912	DALYs (Disability-Adjusted Life Years)	Global	Both	85 to 89	Colon and rectum cancer	High body-mass index	Rate	1997	198.911	325.046	80.6984
913	DALYs (Disability-Adjusted Life Years)	Global	Both	85 to 89	Colon and rectum cancer	High body-mass index	Number	1998	40862.1	66957.2	16702.2
914	DALYs (Disability-Adjusted Life Years)	Global	Both	85 to 89	Colon and rectum cancer	High body-mass index	Rate	1998	201.095	329.517	82.1965
915	DALYs (Disability-Adjusted Life Years)	Global	Both	85 to 89	Colon and rectum cancer	High body-mass index	Number	1999	42550.3	69893	17468.4
916	DALYs (Disability-Adjusted Life Years)	Global	Both	85 to 89	Colon and rectum cancer	High body-mass index	Rate	1999	203.447	334.182	83.5223
917	DALYs (Disability-Adjusted Life Years)	Global	Both	85 to 89	Colon and rectum cancer	High body-mass index	Number	2000	43652.7	72083.3	17878.6
918	DALYs (Disability-Adjusted Life Years)	Global	Both	85 to 89	Colon and rectum cancer	High body-mass index	Rate	2000	204.045	336.938	83.5698
919	DALYs (Disability-Adjusted Life Years)	Global	Both	85 to 89	Colon and rectum cancer	High body-mass index	Number	2001	44003	72521.6	17988.8
920	DALYs (Disability-Adjusted Life Years)	Global	Both	85 to 89	Colon and rectum cancer	High body-mass index	Rate	2001	203.318	335.09	83.1182
921	DALYs (Disability-Adjusted Life Years)	Global	Both	85 to 89	Colon and rectum cancer	High body-mass index	Number	2002	43629	71610.5	17833.9
922	DALYs (Disability-Adjusted Life Years)	Global	Both	85 to 89	Colon and rectum cancer	High body-mass index	Rate	2002	200.028	328.316	81.7641
923	DALYs (Disability-Adjusted Life Years)	Global	Both	85 to 89	Colon and rectum cancer	High body-mass index	Number	2003	43139.7	71311.8	17686.8
924	DALYs (Disability-Adjusted Life Years)	Global	Both	85 to 89	Colon and rectum cancer	High body-mass index	Rate	2003	196.238	324.391	80.4556
925	DALYs (Disability-Adjusted Life Years)	Global	Both	85 to 89	Colon and rectum cancer	High body-mass index	Number	2004	42895.4	71056.3	17608.4
926	DALYs (Disability-Adjusted Life Years)	Global	Both	85 to 89	Colon and rectum cancer	High body-mass index	Rate	2004	191.211	316.741	78.4913
927	DALYs (Disability-Adjusted Life Years)	Global	Both	85 to 89	Colon and rectum cancer	High body-mass index	Number	2005	44539.3	73595.5	18252
928	DALYs (Disability-Adjusted Life Years)	Global	Both	85 to 89	Colon and rectum cancer	High body-mass index	Rate	2005	190.357	314.54	78.0073
929	DALYs (Disability-Adjusted Life Years)	Global	Both	85 to 89	Colon and rectum cancer	High body-mass index	Number	2006	47314.7	77918.5	19292.1
930	DALYs (Disability-Adjusted Life Years)	Global	Both	85 to 89	Colon and rectum cancer	High body-mass index	Rate	2006	191.158	314.803	77.9429
931	DALYs (Disability-Adjusted Life Years)	Global	Both	85 to 89	Colon and rectum cancer	High body-mass index	Number	2007	51229	84380.6	20885.6
932	DALYs (Disability-Adjusted Life Years)	Global	Both	85 to 89	Colon and rectum cancer	High body-mass index	Rate	2007	194.846	320.936	79.4368
933	DALYs (Disability-Adjusted Life Years)	Global	Both	85 to 89	Colon and rectum cancer	High body-mass index	Number	2008	55876.2	92072.8	22967.3
934	DALYs (Disability-Adjusted Life Years)	Global	Both	85 to 89	Colon and rectum cancer	High body-mass index	Rate	2008	200.393	330.208	82.3695
935	DALYs (Disability-Adjusted Life Years)	Global	Both	85 to 89	Colon and rectum cancer	High body-mass index	Number	2009	59624.3	98351	24531.3
936	DALYs (Disability-Adjusted Life Years)	Global	Both	85 to 89	Colon and rectum cancer	High body-mass index	Rate	2009	202.501	334.027	83.315
937	DALYs (Disability-Adjusted Life Years)	Global	Both	85 to 89	Colon and rectum cancer	High body-mass index	Number	2010	62566.4	103246	25777.1
938	DALYs (Disability-Adjusted Life Years)	Global	Both	85 to 89	Colon and rectum cancer	High body-mass index	Rate	2010	202.255	333.759	83.3284
939	DALYs (Disability-Adjusted Life Years)	Global	Both	85 to 89	Colon and rectum cancer	High body-mass index	Number	2011	65324.6	107539	26958.6
940	DALYs (Disability-Adjusted Life Years)	Global	Both	85 to 89	Colon and rectum cancer	High body-mass index	Rate	2011	202.139	332.767	83.4199
941	DALYs (Disability-Adjusted Life Years)	Global	Both	85 to 89	Colon and rectum cancer	High body-mass index	Number	2012	67980.5	111879	28062.8
942	DALYs (Disability-Adjusted Life Years)	Global	Both	85 to 89	Colon and rectum cancer	High body-mass index	Rate	2012	201.171	331.077	83.0447
943	DALYs (Disability-Adjusted Life Years)	Global	Both	85 to 89	Colon and rectum cancer	High body-mass index	Number	2013	70476.4	116605	28825
944	DALYs (Disability-Adjusted Life Years)	Global	Both	85 to 89	Colon and rectum cancer	High body-mass index	Rate	2013	199.671	330.362	81.6661
945	DALYs (Disability-Adjusted Life Years)	Global	Both	85 to 89	Colon and rectum cancer	High body-mass index	Number	2014	73299.9	121682	29970.2
946	DALYs (Disability-Adjusted Life Years)	Global	Both	85 to 89	Colon and rectum cancer	High body-mass index	Rate	2014	199.517	331.209	81.5767
947	DALYs (Disability-Adjusted Life Years)	Global	Both	85 to 89	Colon and rectum cancer	High body-mass index	Number	2015	77066.9	127233	31763.8
948	DALYs (Disability-Adjusted Life Years)	Global	Both	85 to 89	Colon and rectum cancer	High body-mass index	Rate	2015	202.417	334.18	83.4281
949	DALYs (Disability-Adjusted Life Years)	Global	Both	85 to 89	Colon and rectum cancer	High body-mass index	Number	2016	80766.6	132457	33316.7
950	DALYs (Disability-Adjusted Life Years)	Global	Both	85 to 89	Colon and rectum cancer	High body-mass index	Rate	2016	204.738	335.77	84.4555
951	DALYs (Disability-Adjusted Life Years)	Global	Both	85 to 89	Colon and rectum cancer	High body-mass index	Number	2017	82702.4	136063	33789.7
952	DALYs (Disability-Adjusted Life Years)	Global	Both	85 to 89	Colon and rectum cancer	High body-mass index	Rate	2017	203.335	334.529	83.0763
953	DALYs (Disability-Adjusted Life Years)	Global	Both	85 to 89	Colon and rectum cancer	High body-mass index	Number	2018	84674.4	138729	34667.2
954	DALYs (Disability-Adjusted Life Years)	Global	Both	85 to 89	Colon and rectum cancer	High body-mass index	Rate	2018	201.977	330.915	82.6928
955	DALYs (Disability-Adjusted Life Years)	Global	Both	85 to 89	Colon and rectum cancer	High body-mass index	Number	2019	87135.2	142982	35710.1
956	DALYs (Disability-Adjusted Life Years)	Global	Both	85 to 89	Colon and rectum cancer	High body-mass index	Rate	2019	201.339	330.381	82.5136
957	DALYs (Disability-Adjusted Life Years)	Global	Both	85 to 89	Colon and rectum cancer	High body-mass index	Number	2020	88993.2	144252	36311.8
958	DALYs (Disability-Adjusted Life Years)	Global	Both	85 to 89	Colon and rectum cancer	High body-mass index	Rate	2020	199.568	323.487	81.4293
959	DALYs (Disability-Adjusted Life Years)	Global	Both	85 to 89	Colon and rectum cancer	High body-mass index	Number	2021	90346.8	147863	37165.4
960	DALYs (Disability-Adjusted Life Years)	Global	Both	85 to 89	Colon and rectum cancer	High body-mass index	Rate	2021	197.601	323.397	81.2859
961	DALYs (Disability-Adjusted Life Years)	Global	Both	90 to 94	Colon and rectum cancer	High body-mass index	Number	1990	9956.04	16446	3999.42
962	DALYs (Disability-Adjusted Life Years)	Global	Both	90 to 94	Colon and rectum cancer	High body-mass index	Rate	1990	232.336	383.787	93.3314
963	DALYs (Disability-Adjusted Life Years)	Global	Both	90 to 94	Colon and rectum cancer	High body-mass index	Number	1991	10645.6	17605.7	4239.34
964	DALYs (Disability-Adjusted Life Years)	Global	Both	90 to 94	Colon and rectum cancer	High body-mass index	Rate	1991	232.598	384.671	92.6261
965	DALYs (Disability-Adjusted Life Years)	Global	Both	90 to 94	Colon and rectum cancer	High body-mass index	Number	1992	11360.1	18825.5	4489.06
966	DALYs (Disability-Adjusted Life Years)	Global	Both	90 to 94	Colon and rectum cancer	High body-mass index	Rate	1992	234.53	388.655	92.677
967	DALYs (Disability-Adjusted Life Years)	Global	Both	90 to 94	Colon and rectum cancer	High body-mass index	Number	1993	12229.9	20280	4827.17
968	DALYs (Disability-Adjusted Life Years)	Global	Both	90 to 94	Colon and rectum cancer	High body-mass index	Rate	1993	237.265	393.439	93.6486
969	DALYs (Disability-Adjusted Life Years)	Global	Both	90 to 94	Colon and rectum cancer	High body-mass index	Number	1994	13001	21577.7	5156.31
970	DALYs (Disability-Adjusted Life Years)	Global	Both	90 to 94	Colon and rectum cancer	High body-mass index	Rate	1994	237.514	394.202	94.2003
971	DALYs (Disability-Adjusted Life Years)	Global	Both	90 to 94	Colon and rectum cancer	High body-mass index	Number	1995	13783.6	22936.9	5464.54
972	DALYs (Disability-Adjusted Life Years)	Global	Both	90 to 94	Colon and rectum cancer	High body-mass index	Rate	1995	238.16	396.317	94.4194
973	DALYs (Disability-Adjusted Life Years)	Global	Both	90 to 94	Colon and rectum cancer	High body-mass index	Number	1996	14594.4	24374.7	5843.29
974	DALYs (Disability-Adjusted Life Years)	Global	Both	90 to 94	Colon and rectum cancer	High body-mass index	Rate	1996	239.982	400.804	96.0839
975	DALYs (Disability-Adjusted Life Years)	Global	Both	90 to 94	Colon and rectum cancer	High body-mass index	Number	1997	15428.7	25799.6	6205.63
976	DALYs (Disability-Adjusted Life Years)	Global	Both	90 to 94	Colon and rectum cancer	High body-mass index	Rate	1997	240.78	402.629	96.8451
977	DALYs (Disability-Adjusted Life Years)	Global	Both	90 to 94	Colon and rectum cancer	High body-mass index	Number	1998	16235.7	27213.3	6586.44
978	DALYs (Disability-Adjusted Life Years)	Global	Both	90 to 94	Colon and rectum cancer	High body-mass index	Rate	1998	242.122	405.831	98.2232
979	DALYs (Disability-Adjusted Life Years)	Global	Both	90 to 94	Colon and rectum cancer	High body-mass index	Number	1999	17156.9	28743.5	6977.57
980	DALYs (Disability-Adjusted Life Years)	Global	Both	90 to 94	Colon and rectum cancer	High body-mass index	Rate	1999	244.95	410.373	99.6193
981	DALYs (Disability-Adjusted Life Years)	Global	Both	90 to 94	Colon and rectum cancer	High body-mass index	Number	2000	18011.6	30147	7358.79
982	DALYs (Disability-Adjusted Life Years)	Global	Both	90 to 94	Colon and rectum cancer	High body-mass index	Rate	2000	247.08	413.552	100.947
983	DALYs (Disability-Adjusted Life Years)	Global	Both	90 to 94	Colon and rectum cancer	High body-mass index	Number	2001	18913.4	31616.4	7730.83
984	DALYs (Disability-Adjusted Life Years)	Global	Both	90 to 94	Colon and rectum cancer	High body-mass index	Rate	2001	249.264	416.679	101.886
985	DALYs (Disability-Adjusted Life Years)	Global	Both	90 to 94	Colon and rectum cancer	High body-mass index	Number	2002	19685.9	32841.7	8066.39
986	DALYs (Disability-Adjusted Life Years)	Global	Both	90 to 94	Colon and rectum cancer	High body-mass index	Rate	2002	250.145	417.314	102.498
987	DALYs (Disability-Adjusted Life Years)	Global	Both	90 to 94	Colon and rectum cancer	High body-mass index	Number	2003	20500.1	34115.6	8434.37
988	DALYs (Disability-Adjusted Life Years)	Global	Both	90 to 94	Colon and rectum cancer	High body-mass index	Rate	2003	250.976	417.666	103.259
989	DALYs (Disability-Adjusted Life Years)	Global	Both	90 to 94	Colon and rectum cancer	High body-mass index	Number	2004	21035.6	34953.4	8627.68
990	DALYs (Disability-Adjusted Life Years)	Global	Both	90 to 94	Colon and rectum cancer	High body-mass index	Rate	2004	248.833	413.468	102.058
991	DALYs (Disability-Adjusted Life Years)	Global	Both	90 to 94	Colon and rectum cancer	High body-mass index	Number	2005	21559.9	35715.5	8807.82
992	DALYs (Disability-Adjusted Life Years)	Global	Both	90 to 94	Colon and rectum cancer	High body-mass index	Rate	2005	247.549	410.083	101.131
993	DALYs (Disability-Adjusted Life Years)	Global	Both	90 to 94	Colon and rectum cancer	High body-mass index	Number	2006	21760.6	35926	8865.42
994	DALYs (Disability-Adjusted Life Years)	Global	Both	90 to 94	Colon and rectum cancer	High body-mass index	Rate	2006	244.566	403.77	99.6378
995	DALYs (Disability-Adjusted Life Years)	Global	Both	90 to 94	Colon and rectum cancer	High body-mass index	Number	2007	21814.3	35995.3	8888.09
996	DALYs (Disability-Adjusted Life Years)	Global	Both	90 to 94	Colon and rectum cancer	High body-mass index	Rate	2007	240.47	396.794	97.9777
997	DALYs (Disability-Adjusted Life Years)	Global	Both	90 to 94	Colon and rectum cancer	High body-mass index	Number	2008	21829.1	36056.8	8907.85
998	DALYs (Disability-Adjusted Life Years)	Global	Both	90 to 94	Colon and rectum cancer	High body-mass index	Rate	2008	235.587	389.136	96.1362
999	DALYs (Disability-Adjusted Life Years)	Global	Both	90 to 94	Colon and rectum cancer	High body-mass index	Number	2009	21979.9	36328.5	8965.27
1000	DALYs (Disability-Adjusted Life Years)	Global	Both	90 to 94	Colon and rectum cancer	High body-mass index	Rate	2009	228.852	378.248	93.3454
1001	DALYs (Disability-Adjusted Life Years)	Global	Both	90 to 94	Colon and rectum cancer	High body-mass index	Number	2010	23355.8	38592.7	9557.28
1002	DALYs (Disability-Adjusted Life Years)	Global	Both	90 to 94	Colon and rectum cancer	High body-mass index	Rate	2010	228.878	378.193	93.6576
1003	DALYs (Disability-Adjusted Life Years)	Global	Both	90 to 94	Colon and rectum cancer	High body-mass index	Number	2011	25640.3	42181.1	10513.9
1004	DALYs (Disability-Adjusted Life Years)	Global	Both	90 to 94	Colon and rectum cancer	High body-mass index	Rate	2011	234.44	385.68	96.133
1005	DALYs (Disability-Adjusted Life Years)	Global	Both	90 to 94	Colon and rectum cancer	High body-mass index	Number	2012	28073.9	46222.5	11520.4
1006	DALYs (Disability-Adjusted Life Years)	Global	Both	90 to 94	Colon and rectum cancer	High body-mass index	Rate	2012	239.517	394.354	98.2882
1007	DALYs (Disability-Adjusted Life Years)	Global	Both	90 to 94	Colon and rectum cancer	High body-mass index	Number	2013	30588.9	50566.4	12495.4
1008	DALYs (Disability-Adjusted Life Years)	Global	Both	90 to 94	Colon and rectum cancer	High body-mass index	Rate	2013	244.862	404.78	100.024
1009	DALYs (Disability-Adjusted Life Years)	Global	Both	90 to 94	Colon and rectum cancer	High body-mass index	Number	2014	32969.4	54612.5	13495.8
1010	DALYs (Disability-Adjusted Life Years)	Global	Both	90 to 94	Colon and rectum cancer	High body-mass index	Rate	2014	249.623	413.492	102.182
1011	DALYs (Disability-Adjusted Life Years)	Global	Both	90 to 94	Colon and rectum cancer	High body-mass index	Number	2015	35300	58417	14509.9
1012	DALYs (Disability-Adjusted Life Years)	Global	Both	90 to 94	Colon and rectum cancer	High body-mass index	Rate	2015	254.116	420.531	104.453
1013	DALYs (Disability-Adjusted Life Years)	Global	Both	90 to 94	Colon and rectum cancer	High body-mass index	Number	2016	37017.1	61205	15205.6
1014	DALYs (Disability-Adjusted Life Years)	Global	Both	90 to 94	Colon and rectum cancer	High body-mass index	Rate	2016	254.094	420.125	104.375
1015	DALYs (Disability-Adjusted Life Years)	Global	Both	90 to 94	Colon and rectum cancer	High body-mass index	Number	2017	38721.6	63894.5	15788.3
1016	DALYs (Disability-Adjusted Life Years)	Global	Both	90 to 94	Colon and rectum cancer	High body-mass index	Rate	2017	253.327	418.015	103.291
1017	DALYs (Disability-Adjusted Life Years)	Global	Both	90 to 94	Colon and rectum cancer	High body-mass index	Number	2018	40719.7	67674.3	16588.2
1018	DALYs (Disability-Adjusted Life Years)	Global	Both	90 to 94	Colon and rectum cancer	High body-mass index	Rate	2018	253.803	421.809	103.393
1019	DALYs (Disability-Adjusted Life Years)	Global	Both	90 to 94	Colon and rectum cancer	High body-mass index	Number	2019	42695	70846.3	17445.8
1020	DALYs (Disability-Adjusted Life Years)	Global	Both	90 to 94	Colon and rectum cancer	High body-mass index	Rate	2019	253.831	421.197	103.719
1021	DALYs (Disability-Adjusted Life Years)	Global	Both	90 to 94	Colon and rectum cancer	High body-mass index	Number	2020	44033.8	72922.8	17901.9
1022	DALYs (Disability-Adjusted Life Years)	Global	Both	90 to 94	Colon and rectum cancer	High body-mass index	Rate	2020	252.468	418.104	102.641
1023	DALYs (Disability-Adjusted Life Years)	Global	Both	90 to 94	Colon and rectum cancer	High body-mass index	Number	2021	44947.3	74180.9	18406.5
1024	DALYs (Disability-Adjusted Life Years)	Global	Both	90 to 94	Colon and rectum cancer	High body-mass index	Rate	2021	251.252	414.665	102.89

## Sheet: DALYs HFPG
	measure	location	sex	age	cause	rei	metric	year	val	upper	lower
1	DALYs (Disability-Adjusted Life Years)	Global	Both	95 plus	Colon and rectum cancer	High fasting plasma glucose	Rate	1998	185.88	282.512	92.1488
2	DALYs (Disability-Adjusted Life Years)	Global	Both	95 plus	Colon and rectum cancer	High fasting plasma glucose	Number	1999	3133.29	4759.3	1540.97
3	DALYs (Disability-Adjusted Life Years)	Global	Both	95 plus	Colon and rectum cancer	High fasting plasma glucose	Rate	1999	188.465	286.268	92.688
4	DALYs (Disability-Adjusted Life Years)	Global	Both	95 plus	Colon and rectum cancer	High fasting plasma glucose	Number	2000	3381.1	5138	1663.65
5	DALYs (Disability-Adjusted Life Years)	Global	Both	95 plus	Colon and rectum cancer	High fasting plasma glucose	Rate	2000	189.624	288.158	93.3034
6	DALYs (Disability-Adjusted Life Years)	Global	Both	95 plus	Colon and rectum cancer	High fasting plasma glucose	Number	2001	3632.13	5529.29	1796.48
7	DALYs (Disability-Adjusted Life Years)	Global	Both	95 plus	Colon and rectum cancer	High fasting plasma glucose	Rate	2001	190.286	289.677	94.117
8	DALYs (Disability-Adjusted Life Years)	Global	Both	95 plus	Colon and rectum cancer	High fasting plasma glucose	Number	2002	3917.14	5991.58	1930.33
9	DALYs (Disability-Adjusted Life Years)	Global	Both	95 plus	Colon and rectum cancer	High fasting plasma glucose	Rate	2002	191.99	293.665	94.6111
10	DALYs (Disability-Adjusted Life Years)	Global	Both	95 plus	Colon and rectum cancer	High fasting plasma glucose	Number	2003	4222.05	6439.45	2081.98
11	DALYs (Disability-Adjusted Life Years)	Global	Both	95 plus	Colon and rectum cancer	High fasting plasma glucose	Rate	2003	195.31	297.886	96.3116
12	DALYs (Disability-Adjusted Life Years)	Global	Both	95 plus	Colon and rectum cancer	High fasting plasma glucose	Number	2004	4499.87	6841.7	2209.94
13	DALYs (Disability-Adjusted Life Years)	Global	Both	95 plus	Colon and rectum cancer	High fasting plasma glucose	Rate	2004	196.887	299.351	96.6935
14	DALYs (Disability-Adjusted Life Years)	Global	Both	95 plus	Colon and rectum cancer	High fasting plasma glucose	Number	2005	4793.86	7338.7	2371.33
15	DALYs (Disability-Adjusted Life Years)	Global	Both	95 plus	Colon and rectum cancer	High fasting plasma glucose	Rate	2005	198.769	304.286	98.3231
16	DALYs (Disability-Adjusted Life Years)	Global	Both	95 plus	Colon and rectum cancer	High fasting plasma glucose	Number	2006	5094.45	7749.52	2513.66
17	DALYs (Disability-Adjusted Life Years)	Global	Both	95 plus	Colon and rectum cancer	High fasting plasma glucose	Rate	2006	200.205	304.546	98.7835
18	DALYs (Disability-Adjusted Life Years)	Global	Both	95 plus	Colon and rectum cancer	High fasting plasma glucose	Number	2007	5448.33	8229.64	2689.27
19	DALYs (Disability-Adjusted Life Years)	Global	Both	95 plus	Colon and rectum cancer	High fasting plasma glucose	Rate	2007	203.257	307.017	100.327
20	DALYs (Disability-Adjusted Life Years)	Global	Both	95 plus	Colon and rectum cancer	High fasting plasma glucose	Number	2008	5842.09	8824.4	2854.34
21	DALYs (Disability-Adjusted Life Years)	Global	Both	95 plus	Colon and rectum cancer	High fasting plasma glucose	Rate	2008	206.793	312.358	101.035
22	DALYs (Disability-Adjusted Life Years)	Global	Both	95 plus	Colon and rectum cancer	High fasting plasma glucose	Number	2009	6188.21	9390.98	2995.51
23	DALYs (Disability-Adjusted Life Years)	Global	Both	95 plus	Colon and rectum cancer	High fasting plasma glucose	Rate	2009	207.778	315.316	100.579
24	DALYs (Disability-Adjusted Life Years)	Global	Both	95 plus	Colon and rectum cancer	High fasting plasma glucose	Number	2010	6618.59	10048.6	3202.94
25	DALYs (Disability-Adjusted Life Years)	Global	Both	95 plus	Colon and rectum cancer	High fasting plasma glucose	Rate	2010	211.634	321.312	102.416
26	DALYs (Disability-Adjusted Life Years)	Global	Both	95 plus	Colon and rectum cancer	High fasting plasma glucose	Number	2011	6990.37	10599.7	3364.81
27	DALYs (Disability-Adjusted Life Years)	Global	Both	95 plus	Colon and rectum cancer	High fasting plasma glucose	Rate	2011	214.778	325.673	103.383
28	DALYs (Disability-Adjusted Life Years)	Global	Both	95 plus	Colon and rectum cancer	High fasting plasma glucose	Number	2012	7283.11	11171.1	3497.59
29	DALYs (Disability-Adjusted Life Years)	Global	Both	95 plus	Colon and rectum cancer	High fasting plasma glucose	Rate	2012	215.755	330.932	103.613
30	DALYs (Disability-Adjusted Life Years)	Global	Both	95 plus	Colon and rectum cancer	High fasting plasma glucose	Number	2013	7539.95	11589.5	3636.08
31	DALYs (Disability-Adjusted Life Years)	Global	Both	95 plus	Colon and rectum cancer	High fasting plasma glucose	Rate	2013	215.559	331.333	103.952
32	DALYs (Disability-Adjusted Life Years)	Global	Both	95 plus	Colon and rectum cancer	High fasting plasma glucose	Number	2014	7904.95	12192.9	3797.21
33	DALYs (Disability-Adjusted Life Years)	Global	Both	95 plus	Colon and rectum cancer	High fasting plasma glucose	Rate	2014	216.805	334.409	104.144
34	DALYs (Disability-Adjusted Life Years)	Global	Both	95 plus	Colon and rectum cancer	High fasting plasma glucose	Number	2015	8640.18	13392.4	4123.81
35	DALYs (Disability-Adjusted Life Years)	Global	Both	95 plus	Colon and rectum cancer	High fasting plasma glucose	Rate	2015	222.979	345.62	106.424
36	DALYs (Disability-Adjusted Life Years)	Global	Both	95 plus	Colon and rectum cancer	High fasting plasma glucose	Number	2016	9396.27	14542.4	4502.96
37	DALYs (Disability-Adjusted Life Years)	Global	Both	95 plus	Colon and rectum cancer	High fasting plasma glucose	Rate	2016	227.429	351.987	108.991
38	DALYs (Disability-Adjusted Life Years)	Global	Both	95 plus	Colon and rectum cancer	High fasting plasma glucose	Number	2017	10330	15963.2	4958.54
39	DALYs (Disability-Adjusted Life Years)	Global	Both	95 plus	Colon and rectum cancer	High fasting plasma glucose	Rate	2017	234.937	363.054	112.773
40	DALYs (Disability-Adjusted Life Years)	Global	Both	95 plus	Colon and rectum cancer	High fasting plasma glucose	Number	2018	11176.4	17192.9	5299.34
41	DALYs (Disability-Adjusted Life Years)	Global	Both	95 plus	Colon and rectum cancer	High fasting plasma glucose	Rate	2018	239.516	368.455	113.568
42	DALYs (Disability-Adjusted Life Years)	Global	Both	95 plus	Colon and rectum cancer	High fasting plasma glucose	Number	2019	11904.2	18160.8	5687.55
43	DALYs (Disability-Adjusted Life Years)	Global	Both	95 plus	Colon and rectum cancer	High fasting plasma glucose	Rate	2019	240.391	366.735	114.853
44	DALYs (Disability-Adjusted Life Years)	Global	Both	95 plus	Colon and rectum cancer	High fasting plasma glucose	Number	2020	12490.7	19143.8	5974.11
45	DALYs (Disability-Adjusted Life Years)	Global	Both	95 plus	Colon and rectum cancer	High fasting plasma glucose	Rate	2020	238.918	366.176	114.271
46	DALYs (Disability-Adjusted Life Years)	Global	Both	95 plus	Colon and rectum cancer	High fasting plasma glucose	Number	2021	13019.9	20026.6	6231.7
47	DALYs (Disability-Adjusted Life Years)	Global	Both	95 plus	Colon and rectum cancer	High fasting plasma glucose	Rate	2021	238.883	367.44	114.337
48	DALYs (Disability-Adjusted Life Years)	Global	Both	25 to 29	Colon and rectum cancer	High fasting plasma glucose	Number	1990	3151.15	5338.78	1479.38
49	DALYs (Disability-Adjusted Life Years)	Global	Both	25 to 29	Colon and rectum cancer	High fasting plasma glucose	Rate	1990	0.711932	1.20618	0.334233
50	DALYs (Disability-Adjusted Life Years)	Global	Both	25 to 29	Colon and rectum cancer	High fasting plasma glucose	Number	1991	3320.29	5546.76	1540.54
51	DALYs (Disability-Adjusted Life Years)	Global	Both	25 to 29	Colon and rectum cancer	High fasting plasma glucose	Rate	1991	0.728547	1.21708	0.33803
52	DALYs (Disability-Adjusted Life Years)	Global	Both	25 to 29	Colon and rectum cancer	High fasting plasma glucose	Number	1992	3430.03	5879.67	1602.25
53	DALYs (Disability-Adjusted Life Years)	Global	Both	25 to 29	Colon and rectum cancer	High fasting plasma glucose	Rate	1992	0.734607	1.25925	0.343154
54	DALYs (Disability-Adjusted Life Years)	Global	Both	25 to 29	Colon and rectum cancer	High fasting plasma glucose	Number	1993	3483.05	5784.15	1630.8
55	DALYs (Disability-Adjusted Life Years)	Global	Both	25 to 29	Colon and rectum cancer	High fasting plasma glucose	Rate	1993	0.733618	1.21829	0.343487
56	DALYs (Disability-Adjusted Life Years)	Global	Both	25 to 29	Colon and rectum cancer	High fasting plasma glucose	Number	1994	3504.78	5857.9	1623.95
57	DALYs (Disability-Adjusted Life Years)	Global	Both	25 to 29	Colon and rectum cancer	High fasting plasma glucose	Rate	1994	0.729684	1.2196	0.338101
58	DALYs (Disability-Adjusted Life Years)	Global	Both	25 to 29	Colon and rectum cancer	High fasting plasma glucose	Number	1995	3502.36	5856.84	1616.1
59	DALYs (Disability-Adjusted Life Years)	Global	Both	25 to 29	Colon and rectum cancer	High fasting plasma glucose	Rate	1995	0.722658	1.20847	0.333457
60	DALYs (Disability-Adjusted Life Years)	Global	Both	25 to 29	Colon and rectum cancer	High fasting plasma glucose	Number	1996	3506.68	5782.29	1630.05
61	DALYs (Disability-Adjusted Life Years)	Global	Both	25 to 29	Colon and rectum cancer	High fasting plasma glucose	Rate	1996	0.716969	1.18224	0.333278
62	DALYs (Disability-Adjusted Life Years)	Global	Both	25 to 29	Colon and rectum cancer	High fasting plasma glucose	Number	1997	3496.87	5747.67	1620.27
63	DALYs (Disability-Adjusted Life Years)	Global	Both	25 to 29	Colon and rectum cancer	High fasting plasma glucose	Rate	1997	0.709681	1.16648	0.328831
64	DALYs (Disability-Adjusted Life Years)	Global	Both	25 to 29	Colon and rectum cancer	High fasting plasma glucose	Number	1998	3487.31	5780.33	1640.72
65	DALYs (Disability-Adjusted Life Years)	Global	Both	25 to 29	Colon and rectum cancer	High fasting plasma glucose	Rate	1998	0.703481	1.16604	0.330977
66	DALYs (Disability-Adjusted Life Years)	Global	Both	25 to 29	Colon and rectum cancer	High fasting plasma glucose	Number	1999	3510.05	5799.26	1638.8
67	DALYs (Disability-Adjusted Life Years)	Global	Both	25 to 29	Colon and rectum cancer	High fasting plasma glucose	Rate	1999	0.705153	1.16504	0.329227
68	DALYs (Disability-Adjusted Life Years)	Global	Both	25 to 29	Colon and rectum cancer	High fasting plasma glucose	Number	2000	3518.12	5720.62	1649.51
69	DALYs (Disability-Adjusted Life Years)	Global	Both	25 to 29	Colon and rectum cancer	High fasting plasma glucose	Rate	2000	0.705391	1.147	0.330731
70	DALYs (Disability-Adjusted Life Years)	Global	Both	25 to 29	Colon and rectum cancer	High fasting plasma glucose	Number	2001	3444.44	5515.89	1643.96
71	DALYs (Disability-Adjusted Life Years)	Global	Both	25 to 29	Colon and rectum cancer	High fasting plasma glucose	Rate	2001	0.690698	1.10608	0.329656
72	DALYs (Disability-Adjusted Life Years)	Global	Both	25 to 29	Colon and rectum cancer	High fasting plasma glucose	Number	2002	3365.92	5413.69	1636.81
73	DALYs (Disability-Adjusted Life Years)	Global	Both	25 to 29	Colon and rectum cancer	High fasting plasma glucose	Rate	2002	0.675267	1.08609	0.328373
74	DALYs (Disability-Adjusted Life Years)	Global	Both	25 to 29	Colon and rectum cancer	High fasting plasma glucose	Number	2003	3372.04	5401.9	1639.33
75	DALYs (Disability-Adjusted Life Years)	Global	Both	25 to 29	Colon and rectum cancer	High fasting plasma glucose	Rate	2003	0.67547	1.08208	0.328382
76	DALYs (Disability-Adjusted Life Years)	Global	Both	25 to 29	Colon and rectum cancer	High fasting plasma glucose	Number	2004	3363.07	5371.13	1622.53
77	DALYs (Disability-Adjusted Life Years)	Global	Both	25 to 29	Colon and rectum cancer	High fasting plasma glucose	Rate	2004	0.669917	1.06992	0.323205
78	DALYs (Disability-Adjusted Life Years)	Global	Both	25 to 29	Colon and rectum cancer	High fasting plasma glucose	Number	2005	3291.37	5171.53	1590.68
79	DALYs (Disability-Adjusted Life Years)	Global	Both	25 to 29	Colon and rectum cancer	High fasting plasma glucose	Rate	2005	0.649043	1.0198	0.313675
80	DALYs (Disability-Adjusted Life Years)	Global	Both	25 to 29	Colon and rectum cancer	High fasting plasma glucose	Number	2006	3169.49	5002.75	1566.68
81	DALYs (Disability-Adjusted Life Years)	Global	Both	25 to 29	Colon and rectum cancer	High fasting plasma glucose	Rate	2006	0.616944	0.97379	0.304955
82	DALYs (Disability-Adjusted Life Years)	Global	Both	25 to 29	Colon and rectum cancer	High fasting plasma glucose	Number	2007	3180.15	5020.14	1557.04
83	DALYs (Disability-Adjusted Life Years)	Global	Both	25 to 29	Colon and rectum cancer	High fasting plasma glucose	Rate	2007	0.609537	0.962206	0.298436
84	DALYs (Disability-Adjusted Life Years)	Global	Both	25 to 29	Colon and rectum cancer	High fasting plasma glucose	Number	2008	3352.13	5278.61	1621.62
85	DALYs (Disability-Adjusted Life Years)	Global	Both	25 to 29	Colon and rectum cancer	High fasting plasma glucose	Rate	2008	0.630796	0.993316	0.305153
86	DALYs (Disability-Adjusted Life Years)	Global	Both	25 to 29	Colon and rectum cancer	High fasting plasma glucose	Number	2009	3612.41	5723.86	1766.53
87	DALYs (Disability-Adjusted Life Years)	Global	Both	25 to 29	Colon and rectum cancer	High fasting plasma glucose	Rate	2009	0.665862	1.05506	0.325618
88	DALYs (Disability-Adjusted Life Years)	Global	Both	25 to 29	Colon and rectum cancer	High fasting plasma glucose	Number	2010	3802.36	6026.14	1831.85
89	DALYs (Disability-Adjusted Life Years)	Global	Both	25 to 29	Colon and rectum cancer	High fasting plasma glucose	Rate	2010	0.685775	1.08684	0.330384
90	DALYs (Disability-Adjusted Life Years)	Global	Both	25 to 29	Colon and rectum cancer	High fasting plasma glucose	Number	2011	3908.88	6239.04	1890.78
91	DALYs (Disability-Adjusted Life Years)	Global	Both	25 to 29	Colon and rectum cancer	High fasting plasma glucose	Rate	2011	0.68873	1.0993	0.333149
92	DALYs (Disability-Adjusted Life Years)	Global	Both	25 to 29	Colon and rectum cancer	High fasting plasma glucose	Number	2012	4035.06	6418.87	1957.47
93	DALYs (Disability-Adjusted Life Years)	Global	Both	25 to 29	Colon and rectum cancer	High fasting plasma glucose	Rate	2012	0.694772	1.10522	0.337045
94	DALYs (Disability-Adjusted Life Years)	Global	Both	25 to 29	Colon and rectum cancer	High fasting plasma glucose	Number	2013	4197.02	6691.43	2053.57
95	DALYs (Disability-Adjusted Life Years)	Global	Both	25 to 29	Colon and rectum cancer	High fasting plasma glucose	Rate	2013	0.708435	1.12948	0.346631
96	DALYs (Disability-Adjusted Life Years)	Global	Both	25 to 29	Colon and rectum cancer	High fasting plasma glucose	Number	2014	4283.02	6919.23	2101.08
97	DALYs (Disability-Adjusted Life Years)	Global	Both	25 to 29	Colon and rectum cancer	High fasting plasma glucose	Rate	2014	0.712328	1.15077	0.349439
98	DALYs (Disability-Adjusted Life Years)	Global	Both	25 to 29	Colon and rectum cancer	High fasting plasma glucose	Number	2015	4337.37	6978.63	2104.65
99	DALYs (Disability-Adjusted Life Years)	Global	Both	25 to 29	Colon and rectum cancer	High fasting plasma glucose	Rate	2015	0.715211	1.15074	0.347046
100	DALYs (Disability-Adjusted Life Years)	Global	Both	25 to 29	Colon and rectum cancer	High fasting plasma glucose	Number	2016	4416.13	6986.58	2152.39
101	DALYs (Disability-Adjusted Life Years)	Global	Both	25 to 29	Colon and rectum cancer	High fasting plasma glucose	Rate	2016	0.727342	1.1507	0.354501
102	DALYs (Disability-Adjusted Life Years)	Global	Both	25 to 29	Colon and rectum cancer	High fasting plasma glucose	Number	2017	4443.1	7103.29	2166.71
103	DALYs (Disability-Adjusted Life Years)	Global	Both	25 to 29	Colon and rectum cancer	High fasting plasma glucose	Rate	2017	0.734723	1.17462	0.358294
104	DALYs (Disability-Adjusted Life Years)	Global	Both	25 to 29	Colon and rectum cancer	High fasting plasma glucose	Number	2018	4394.74	6976.29	2115.28
105	DALYs (Disability-Adjusted Life Years)	Global	Both	25 to 29	Colon and rectum cancer	High fasting plasma glucose	Rate	2018	0.731848	1.16175	0.352255
106	DALYs (Disability-Adjusted Life Years)	Global	Both	25 to 29	Colon and rectum cancer	High fasting plasma glucose	Number	2019	4316.34	6861.99	2094.34
107	DALYs (Disability-Adjusted Life Years)	Global	Both	25 to 29	Colon and rectum cancer	High fasting plasma glucose	Rate	2019	0.724692	1.15209	0.35163
108	DALYs (Disability-Adjusted Life Years)	Global	Both	25 to 29	Colon and rectum cancer	High fasting plasma glucose	Number	2020	4215.34	6640.87	2045.39
109	DALYs (Disability-Adjusted Life Years)	Global	Both	25 to 29	Colon and rectum cancer	High fasting plasma glucose	Rate	2020	0.713193	1.12357	0.34606
110	DALYs (Disability-Adjusted Life Years)	Global	Both	25 to 29	Colon and rectum cancer	High fasting plasma glucose	Number	2021	4178.33	6594.85	2020.33
111	DALYs (Disability-Adjusted Life Years)	Global	Both	25 to 29	Colon and rectum cancer	High fasting plasma glucose	Rate	2021	0.710186	1.12092	0.343393
112	DALYs (Disability-Adjusted Life Years)	Global	Both	30 to 34	Colon and rectum cancer	High fasting plasma glucose	Number	1990	6201.69	9819.75	2778.05
113	DALYs (Disability-Adjusted Life Years)	Global	Both	30 to 34	Colon and rectum cancer	High fasting plasma glucose	Rate	1990	1.60906	2.54779	0.720781
114	DALYs (Disability-Adjusted Life Years)	Global	Both	30 to 34	Colon and rectum cancer	High fasting plasma glucose	Number	1991	6204.64	9898.52	2740.65
115	DALYs (Disability-Adjusted Life Years)	Global	Both	30 to 34	Colon and rectum cancer	High fasting plasma glucose	Rate	1991	1.58865	2.53443	0.701721
116	DALYs (Disability-Adjusted Life Years)	Global	Both	30 to 34	Colon and rectum cancer	High fasting plasma glucose	Number	1992	6271.51	9879.72	2810.45
117	DALYs (Disability-Adjusted Life Years)	Global	Both	30 to 34	Colon and rectum cancer	High fasting plasma glucose	Rate	1992	1.57214	2.47665	0.704523
118	DALYs (Disability-Adjusted Life Years)	Global	Both	30 to 34	Colon and rectum cancer	High fasting plasma glucose	Number	1993	6532.34	10354	2930.2
119	DALYs (Disability-Adjusted Life Years)	Global	Both	30 to 34	Colon and rectum cancer	High fasting plasma glucose	Rate	1993	1.58807	2.51715	0.712358
120	DALYs (Disability-Adjusted Life Years)	Global	Both	30 to 34	Colon and rectum cancer	High fasting plasma glucose	Number	1994	6856.31	10849.4	3117.31
121	DALYs (Disability-Adjusted Life Years)	Global	Both	30 to 34	Colon and rectum cancer	High fasting plasma glucose	Rate	1994	1.61078	2.54889	0.73236
122	DALYs (Disability-Adjusted Life Years)	Global	Both	30 to 34	Colon and rectum cancer	High fasting plasma glucose	Number	1995	7172.47	11584.7	3240.36
123	DALYs (Disability-Adjusted Life Years)	Global	Both	30 to 34	Colon and rectum cancer	High fasting plasma glucose	Rate	1995	1.63104	2.63441	0.73687
124	DALYs (Disability-Adjusted Life Years)	Global	Both	30 to 34	Colon and rectum cancer	High fasting plasma glucose	Number	1996	7459.75	11842.6	3361.12
125	DALYs (Disability-Adjusted Life Years)	Global	Both	30 to 34	Colon and rectum cancer	High fasting plasma glucose	Rate	1996	1.65034	2.61996	0.743589
126	DALYs (Disability-Adjusted Life Years)	Global	Both	30 to 34	Colon and rectum cancer	High fasting plasma glucose	Number	1997	7720.76	12435.3	3483.68
127	DALYs (Disability-Adjusted Life Years)	Global	Both	30 to 34	Colon and rectum cancer	High fasting plasma glucose	Rate	1997	1.67017	2.69002	0.753595
128	DALYs (Disability-Adjusted Life Years)	Global	Both	30 to 34	Colon and rectum cancer	High fasting plasma glucose	Number	1998	7842.91	12422.7	3604.68
129	DALYs (Disability-Adjusted Life Years)	Global	Both	30 to 34	Colon and rectum cancer	High fasting plasma glucose	Rate	1998	1.67072	2.64632	0.767881
130	DALYs (Disability-Adjusted Life Years)	Global	Both	30 to 34	Colon and rectum cancer	High fasting plasma glucose	Number	1999	8026.88	12849.6	3775.12
131	DALYs (Disability-Adjusted Life Years)	Global	Both	30 to 34	Colon and rectum cancer	High fasting plasma glucose	Rate	1999	1.69101	2.70701	0.795298
132	DALYs (Disability-Adjusted Life Years)	Global	Both	30 to 34	Colon and rectum cancer	High fasting plasma glucose	Number	2000	8237.81	12912.7	3881.17
133	DALYs (Disability-Adjusted Life Years)	Global	Both	30 to 34	Colon and rectum cancer	High fasting plasma glucose	Rate	2000	1.71943	2.69519	0.810096
134	DALYs (Disability-Adjusted Life Years)	Global	Both	30 to 34	Colon and rectum cancer	High fasting plasma glucose	Number	2001	8234.53	13078.3	3842.64
135	DALYs (Disability-Adjusted Life Years)	Global	Both	30 to 34	Colon and rectum cancer	High fasting plasma glucose	Rate	2001	1.70118	2.70185	0.793854
136	DALYs (Disability-Adjusted Life Years)	Global	Both	30 to 34	Colon and rectum cancer	High fasting plasma glucose	Number	2002	8267.21	13169.6	3891.5
137	DALYs (Disability-Adjusted Life Years)	Global	Both	30 to 34	Colon and rectum cancer	High fasting plasma glucose	Rate	2002	1.69245	2.69605	0.796661
138	DALYs (Disability-Adjusted Life Years)	Global	Both	30 to 34	Colon and rectum cancer	High fasting plasma glucose	Number	2003	8524.42	13266.8	3973.17
139	DALYs (Disability-Adjusted Life Years)	Global	Both	30 to 34	Colon and rectum cancer	High fasting plasma glucose	Rate	2003	1.73144	2.6947	0.807012
140	DALYs (Disability-Adjusted Life Years)	Global	Both	30 to 34	Colon and rectum cancer	High fasting plasma glucose	Number	2004	8566.16	13309	4032.56
141	DALYs (Disability-Adjusted Life Years)	Global	Both	30 to 34	Colon and rectum cancer	High fasting plasma glucose	Rate	2004	1.7296	2.68722	0.814217
142	DALYs (Disability-Adjusted Life Years)	Global	Both	30 to 34	Colon and rectum cancer	High fasting plasma glucose	Number	2005	8308.79	12912.7	3918.09
143	DALYs (Disability-Adjusted Life Years)	Global	Both	30 to 34	Colon and rectum cancer	High fasting plasma glucose	Rate	2005	1.67153	2.59773	0.788228
144	DALYs (Disability-Adjusted Life Years)	Global	Both	30 to 34	Colon and rectum cancer	High fasting plasma glucose	Number	2006	7890.86	12258.3	3814.32
145	DALYs (Disability-Adjusted Life Years)	Global	Both	30 to 34	Colon and rectum cancer	High fasting plasma glucose	Rate	2006	1.58506	2.46235	0.766192
146	DALYs (Disability-Adjusted Life Years)	Global	Both	30 to 34	Colon and rectum cancer	High fasting plasma glucose	Number	2007	7728.87	11916.8	3758.79
147	DALYs (Disability-Adjusted Life Years)	Global	Both	30 to 34	Colon and rectum cancer	High fasting plasma glucose	Rate	2007	1.5511	2.39157	0.754347
148	DALYs (Disability-Adjusted Life Years)	Global	Both	30 to 34	Colon and rectum cancer	High fasting plasma glucose	Number	2008	7929.52	12133.8	3822.16
149	DALYs (Disability-Adjusted Life Years)	Global	Both	30 to 34	Colon and rectum cancer	High fasting plasma glucose	Rate	2008	1.58678	2.42809	0.764854
150	DALYs (Disability-Adjusted Life Years)	Global	Both	30 to 34	Colon and rectum cancer	High fasting plasma glucose	Number	2009	8367.48	12975.9	4116.18
151	DALYs (Disability-Adjusted Life Years)	Global	Both	30 to 34	Colon and rectum cancer	High fasting plasma glucose	Rate	2009	1.66319	2.57919	0.818165
152	DALYs (Disability-Adjusted Life Years)	Global	Both	30 to 34	Colon and rectum cancer	High fasting plasma glucose	Number	2010	8619.21	13176.3	4139.1
153	DALYs (Disability-Adjusted Life Years)	Global	Both	30 to 34	Colon and rectum cancer	High fasting plasma glucose	Rate	2010	1.69582	2.59244	0.814364
154	DALYs (Disability-Adjusted Life Years)	Global	Both	30 to 34	Colon and rectum cancer	High fasting plasma glucose	Number	2011	8554.55	13178.7	4175.24
155	DALYs (Disability-Adjusted Life Years)	Global	Both	30 to 34	Colon and rectum cancer	High fasting plasma glucose	Rate	2011	1.66281	2.56163	0.81157
156	DALYs (Disability-Adjusted Life Years)	Global	Both	30 to 34	Colon and rectum cancer	High fasting plasma glucose	Number	2012	8501.06	13156.9	4206.37
157	DALYs (Disability-Adjusted Life Years)	Global	Both	30 to 34	Colon and rectum cancer	High fasting plasma glucose	Rate	2012	1.62879	2.52084	0.805933
158	DALYs (Disability-Adjusted Life Years)	Global	Both	30 to 34	Colon and rectum cancer	High fasting plasma glucose	Number	2013	8763.27	13540.7	4402.71
159	DALYs (Disability-Adjusted Life Years)	Global	Both	30 to 34	Colon and rectum cancer	High fasting plasma glucose	Rate	2013	1.6508	2.55075	0.829369
160	DALYs (Disability-Adjusted Life Years)	Global	Both	30 to 34	Colon and rectum cancer	High fasting plasma glucose	Number	2014	9096.96	14142.8	4481.79
161	DALYs (Disability-Adjusted Life Years)	Global	Both	30 to 34	Colon and rectum cancer	High fasting plasma glucose	Rate	2014	1.68124	2.61378	0.828292
162	DALYs (Disability-Adjusted Life Years)	Global	Both	30 to 34	Colon and rectum cancer	High fasting plasma glucose	Number	2015	9434.47	14768.6	4627.29
163	DALYs (Disability-Adjusted Life Years)	Global	Both	30 to 34	Colon and rectum cancer	High fasting plasma glucose	Rate	2015	1.70713	2.67232	0.837292
164	DALYs (Disability-Adjusted Life Years)	Global	Both	30 to 34	Colon and rectum cancer	High fasting plasma glucose	Number	2016	9964.8	15647.4	4850.97
165	DALYs (Disability-Adjusted Life Years)	Global	Both	30 to 34	Colon and rectum cancer	High fasting plasma glucose	Rate	2016	1.76149	2.766	0.857511
166	DALYs (Disability-Adjusted Life Years)	Global	Both	30 to 34	Colon and rectum cancer	High fasting plasma glucose	Number	2017	10578.9	16522.6	5065.34
167	DALYs (Disability-Adjusted Life Years)	Global	Both	30 to 34	Colon and rectum cancer	High fasting plasma glucose	Rate	2017	1.82768	2.85455	0.875119
168	DALYs (Disability-Adjusted Life Years)	Global	Both	30 to 34	Colon and rectum cancer	High fasting plasma glucose	Number	2018	11116.3	17301.2	5348.6
169	DALYs (Disability-Adjusted Life Years)	Global	Both	30 to 34	Colon and rectum cancer	High fasting plasma glucose	Rate	2018	1.88303	2.93072	0.906018
170	DALYs (Disability-Adjusted Life Years)	Global	Both	30 to 34	Colon and rectum cancer	High fasting plasma glucose	Number	2019	11495.6	18151.1	5530.01
171	DALYs (Disability-Adjusted Life Years)	Global	Both	30 to 34	Colon and rectum cancer	High fasting plasma glucose	Rate	2019	1.91893	3.02991	0.923111
172	DALYs (Disability-Adjusted Life Years)	Global	Both	30 to 34	Colon and rectum cancer	High fasting plasma glucose	Number	2020	11654.1	18522.2	5574.21
173	DALYs (Disability-Adjusted Life Years)	Global	Both	30 to 34	Colon and rectum cancer	High fasting plasma glucose	Rate	2020	1.92938	3.06641	0.922828
174	DALYs (Disability-Adjusted Life Years)	Global	Both	30 to 34	Colon and rectum cancer	High fasting plasma glucose	Number	2021	11797.9	18990.6	5822.19
175	DALYs (Disability-Adjusted Life Years)	Global	Both	30 to 34	Colon and rectum cancer	High fasting plasma glucose	Rate	2021	1.95174	3.14164	0.963172
176	DALYs (Disability-Adjusted Life Years)	Global	Both	35 to 39	Colon and rectum cancer	High fasting plasma glucose	Number	1990	12243.5	20518.5	5710.35
177	DALYs (Disability-Adjusted Life Years)	Global	Both	35 to 39	Colon and rectum cancer	High fasting plasma glucose	Rate	1990	3.47586	5.82509	1.62113
178	DALYs (Disability-Adjusted Life Years)	Global	Both	35 to 39	Colon and rectum cancer	High fasting plasma glucose	Number	1991	12610.7	20665.7	5806.39
179	DALYs (Disability-Adjusted Life Years)	Global	Both	35 to 39	Colon and rectum cancer	High fasting plasma glucose	Rate	1991	3.49239	5.72311	1.60801
180	DALYs (Disability-Adjusted Life Years)	Global	Both	35 to 39	Colon and rectum cancer	High fasting plasma glucose	Number	1992	12827.7	20794.9	5916.15
181	DALYs (Disability-Adjusted Life Years)	Global	Both	35 to 39	Colon and rectum cancer	High fasting plasma glucose	Rate	1992	3.48205	5.64473	1.60593
182	DALYs (Disability-Adjusted Life Years)	Global	Both	35 to 39	Colon and rectum cancer	High fasting plasma glucose	Number	1993	12907	21334	5905.67
183	DALYs (Disability-Adjusted Life Years)	Global	Both	35 to 39	Colon and rectum cancer	High fasting plasma glucose	Rate	1993	3.45746	5.71482	1.58197
184	DALYs (Disability-Adjusted Life Years)	Global	Both	35 to 39	Colon and rectum cancer	High fasting plasma glucose	Number	1994	12806.4	20513.1	6077.23
185	DALYs (Disability-Adjusted Life Years)	Global	Both	35 to 39	Colon and rectum cancer	High fasting plasma glucose	Rate	1994	3.40168	5.44873	1.61425
186	DALYs (Disability-Adjusted Life Years)	Global	Both	35 to 39	Colon and rectum cancer	High fasting plasma glucose	Number	1995	12695.3	20247.7	5973.87
187	DALYs (Disability-Adjusted Life Years)	Global	Both	35 to 39	Colon and rectum cancer	High fasting plasma glucose	Rate	1995	3.34524	5.33532	1.57413
188	DALYs (Disability-Adjusted Life Years)	Global	Both	35 to 39	Colon and rectum cancer	High fasting plasma glucose	Number	1996	12655.1	20346.1	6035.91
189	DALYs (Disability-Adjusted Life Years)	Global	Both	35 to 39	Colon and rectum cancer	High fasting plasma glucose	Rate	1996	3.29059	5.2904	1.56946
190	DALYs (Disability-Adjusted Life Years)	Global	Both	35 to 39	Colon and rectum cancer	High fasting plasma glucose	Number	1997	12908.3	20531.1	6160.99
191	DALYs (Disability-Adjusted Life Years)	Global	Both	35 to 39	Colon and rectum cancer	High fasting plasma glucose	Rate	1997	3.28433	5.22386	1.56757
192	DALYs (Disability-Adjusted Life Years)	Global	Both	35 to 39	Colon and rectum cancer	High fasting plasma glucose	Number	1998	13411.6	21157.2	6474.8
193	DALYs (Disability-Adjusted Life Years)	Global	Both	35 to 39	Colon and rectum cancer	High fasting plasma glucose	Rate	1998	3.30676	5.21651	1.59643
194	DALYs (Disability-Adjusted Life Years)	Global	Both	35 to 39	Colon and rectum cancer	High fasting plasma glucose	Number	1999	14230.5	22433.1	6837.45
195	DALYs (Disability-Adjusted Life Years)	Global	Both	35 to 39	Colon and rectum cancer	High fasting plasma glucose	Rate	1999	3.38761	5.34024	1.62767
196	DALYs (Disability-Adjusted Life Years)	Global	Both	35 to 39	Colon and rectum cancer	High fasting plasma glucose	Number	2000	15124.9	24173.2	7308.9
197	DALYs (Disability-Adjusted Life Years)	Global	Both	35 to 39	Colon and rectum cancer	High fasting plasma glucose	Rate	2000	3.48214	5.56527	1.68269
198	DALYs (Disability-Adjusted Life Years)	Global	Both	35 to 39	Colon and rectum cancer	High fasting plasma glucose	Number	2001	15859.1	25278.8	7649.22
199	DALYs (Disability-Adjusted Life Years)	Global	Both	35 to 39	Colon and rectum cancer	High fasting plasma glucose	Rate	2001	3.55067	5.65965	1.71258
200	DALYs (Disability-Adjusted Life Years)	Global	Both	35 to 39	Colon and rectum cancer	High fasting plasma glucose	Number	2002	16406.5	26449.3	7986.62
201	DALYs (Disability-Adjusted Life Years)	Global	Both	35 to 39	Colon and rectum cancer	High fasting plasma glucose	Rate	2002	3.5903	5.78801	1.74774
202	DALYs (Disability-Adjusted Life Years)	Global	Both	35 to 39	Colon and rectum cancer	High fasting plasma glucose	Number	2003	16749.4	26694.6	8123.3
203	DALYs (Disability-Adjusted Life Years)	Global	Both	35 to 39	Colon and rectum cancer	High fasting plasma glucose	Rate	2003	3.60727	5.74913	1.74949
204	DALYs (Disability-Adjusted Life Years)	Global	Both	35 to 39	Colon and rectum cancer	High fasting plasma glucose	Number	2004	17016.5	27034.4	8323.24
205	DALYs (Disability-Adjusted Life Years)	Global	Both	35 to 39	Colon and rectum cancer	High fasting plasma glucose	Rate	2004	3.62089	5.75255	1.77107
206	DALYs (Disability-Adjusted Life Years)	Global	Both	35 to 39	Colon and rectum cancer	High fasting plasma glucose	Number	2005	17144.5	27118.4	8284.78
207	DALYs (Disability-Adjusted Life Years)	Global	Both	35 to 39	Colon and rectum cancer	High fasting plasma glucose	Rate	2005	3.6106	5.71109	1.74477
208	DALYs (Disability-Adjusted Life Years)	Global	Both	35 to 39	Colon and rectum cancer	High fasting plasma glucose	Number	2006	17084.7	27096.7	8520.42
209	DALYs (Disability-Adjusted Life Years)	Global	Both	35 to 39	Colon and rectum cancer	High fasting plasma glucose	Rate	2006	3.55741	5.64211	1.77413
210	DALYs (Disability-Adjusted Life Years)	Global	Both	35 to 39	Colon and rectum cancer	High fasting plasma glucose	Number	2007	17222.5	27104.5	8550.15
211	DALYs (Disability-Adjusted Life Years)	Global	Both	35 to 39	Colon and rectum cancer	High fasting plasma glucose	Rate	2007	3.55008	5.58705	1.76244
212	DALYs (Disability-Adjusted Life Years)	Global	Both	35 to 39	Colon and rectum cancer	High fasting plasma glucose	Number	2008	17439.7	27227	8647.35
213	DALYs (Disability-Adjusted Life Years)	Global	Both	35 to 39	Colon and rectum cancer	High fasting plasma glucose	Rate	2008	3.56313	5.56279	1.76675
214	DALYs (Disability-Adjusted Life Years)	Global	Both	35 to 39	Colon and rectum cancer	High fasting plasma glucose	Number	2009	17499.1	27557.2	8747.84
215	DALYs (Disability-Adjusted Life Years)	Global	Both	35 to 39	Colon and rectum cancer	High fasting plasma glucose	Rate	2009	3.55095	5.59196	1.77512
216	DALYs (Disability-Adjusted Life Years)	Global	Both	35 to 39	Colon and rectum cancer	High fasting plasma glucose	Number	2010	17432.2	27874.1	8652.47
217	DALYs (Disability-Adjusted Life Years)	Global	Both	35 to 39	Colon and rectum cancer	High fasting plasma glucose	Rate	2010	3.52343	5.63396	1.74885
218	DALYs (Disability-Adjusted Life Years)	Global	Both	35 to 39	Colon and rectum cancer	High fasting plasma glucose	Number	2011	16954.4	26642.2	8435.13
219	DALYs (Disability-Adjusted Life Years)	Global	Both	35 to 39	Colon and rectum cancer	High fasting plasma glucose	Rate	2011	3.42271	5.37849	1.70287
220	DALYs (Disability-Adjusted Life Years)	Global	Both	35 to 39	Colon and rectum cancer	High fasting plasma glucose	Number	2012	16610.9	25932.6	8232.72
221	DALYs (Disability-Adjusted Life Years)	Global	Both	35 to 39	Colon and rectum cancer	High fasting plasma glucose	Rate	2012	3.352	5.23306	1.66132
222	DALYs (Disability-Adjusted Life Years)	Global	Both	35 to 39	Colon and rectum cancer	High fasting plasma glucose	Number	2013	16724.9	25775.6	8329.79
223	DALYs (Disability-Adjusted Life Years)	Global	Both	35 to 39	Colon and rectum cancer	High fasting plasma glucose	Rate	2013	3.36833	5.19109	1.67759
224	DALYs (Disability-Adjusted Life Years)	Global	Both	35 to 39	Colon and rectum cancer	High fasting plasma glucose	Number	2014	17215.4	26607.6	8471.92
225	DALYs (Disability-Adjusted Life Years)	Global	Both	35 to 39	Colon and rectum cancer	High fasting plasma glucose	Rate	2014	3.44769	5.32866	1.69666
226	DALYs (Disability-Adjusted Life Years)	Global	Both	35 to 39	Colon and rectum cancer	High fasting plasma glucose	Number	2015	17606.2	27446.8	8640.04
227	DALYs (Disability-Adjusted Life Years)	Global	Both	35 to 39	Colon and rectum cancer	High fasting plasma glucose	Rate	2015	3.49159	5.44313	1.71346
228	DALYs (Disability-Adjusted Life Years)	Global	Both	35 to 39	Colon and rectum cancer	High fasting plasma glucose	Number	2016	18136.3	28221.1	9220.94
229	DALYs (Disability-Adjusted Life Years)	Global	Both	35 to 39	Colon and rectum cancer	High fasting plasma glucose	Rate	2016	3.55317	5.52893	1.80651
230	DALYs (Disability-Adjusted Life Years)	Global	Both	35 to 39	Colon and rectum cancer	High fasting plasma glucose	Number	2017	18922.4	29337.9	9504.14
231	DALYs (Disability-Adjusted Life Years)	Global	Both	35 to 39	Colon and rectum cancer	High fasting plasma glucose	Rate	2017	3.65451	5.66607	1.83555
232	DALYs (Disability-Adjusted Life Years)	Global	Both	35 to 39	Colon and rectum cancer	High fasting plasma glucose	Number	2018	19675.5	30337.7	9524.9
233	DALYs (Disability-Adjusted Life Years)	Global	Both	35 to 39	Colon and rectum cancer	High fasting plasma glucose	Rate	2018	3.73657	5.76143	1.80887
234	DALYs (Disability-Adjusted Life Years)	Global	Both	35 to 39	Colon and rectum cancer	High fasting plasma glucose	Number	2019	20227.5	31365.4	10032.1
235	DALYs (Disability-Adjusted Life Years)	Global	Both	35 to 39	Colon and rectum cancer	High fasting plasma glucose	Rate	2019	3.76891	5.8442	1.86925
236	DALYs (Disability-Adjusted Life Years)	Global	Both	35 to 39	Colon and rectum cancer	High fasting plasma glucose	Number	2020	20661.7	32484.2	10157.4
237	DALYs (Disability-Adjusted Life Years)	Global	Both	35 to 39	Colon and rectum cancer	High fasting plasma glucose	Rate	2020	3.76984	5.92693	1.85328
238	DALYs (Disability-Adjusted Life Years)	Global	Both	35 to 39	Colon and rectum cancer	High fasting plasma glucose	Number	2021	21458.2	33711.3	10478.5
239	DALYs (Disability-Adjusted Life Years)	Global	Both	35 to 39	Colon and rectum cancer	High fasting plasma glucose	Rate	2021	3.8259	6.01058	1.86828
240	DALYs (Disability-Adjusted Life Years)	Global	Both	40 to 44	Colon and rectum cancer	High fasting plasma glucose	Number	1990	18525.6	28722.1	9161.02
241	DALYs (Disability-Adjusted Life Years)	Global	Both	40 to 44	Colon and rectum cancer	High fasting plasma glucose	Rate	1990	6.4666	10.0258	3.19777
242	DALYs (Disability-Adjusted Life Years)	Global	Both	40 to 44	Colon and rectum cancer	High fasting plasma glucose	Number	1991	19611.7	30697.9	9762.44
243	DALYs (Disability-Adjusted Life Years)	Global	Both	40 to 44	Colon and rectum cancer	High fasting plasma glucose	Rate	1991	6.52571	10.2146	3.24841
244	DALYs (Disability-Adjusted Life Years)	Global	Both	40 to 44	Colon and rectum cancer	High fasting plasma glucose	Number	1992	20337.5	31789.3	10136.3
245	DALYs (Disability-Adjusted Life Years)	Global	Both	40 to 44	Colon and rectum cancer	High fasting plasma glucose	Rate	1992	6.54555	10.2313	3.26235
246	DALYs (Disability-Adjusted Life Years)	Global	Both	40 to 44	Colon and rectum cancer	High fasting plasma glucose	Number	1993	21231	33172.2	10284.2
247	DALYs (Disability-Adjusted Life Years)	Global	Both	40 to 44	Colon and rectum cancer	High fasting plasma glucose	Rate	1993	6.59623	10.3062	3.19519
248	DALYs (Disability-Adjusted Life Years)	Global	Both	40 to 44	Colon and rectum cancer	High fasting plasma glucose	Number	1994	21796.6	33119.9	10841.7
249	DALYs (Disability-Adjusted Life Years)	Global	Both	40 to 44	Colon and rectum cancer	High fasting plasma glucose	Rate	1994	6.58867	10.0115	3.27723
250	DALYs (Disability-Adjusted Life Years)	Global	Both	40 to 44	Colon and rectum cancer	High fasting plasma glucose	Number	1995	22710.6	35745.9	11182.4
251	DALYs (Disability-Adjusted Life Years)	Global	Both	40 to 44	Colon and rectum cancer	High fasting plasma glucose	Rate	1995	6.61387	10.4101	3.25657
252	DALYs (Disability-Adjusted Life Years)	Global	Both	40 to 44	Colon and rectum cancer	High fasting plasma glucose	Number	1996	23107.2	36069	11475.8
253	DALYs (Disability-Adjusted Life Years)	Global	Both	40 to 44	Colon and rectum cancer	High fasting plasma glucose	Rate	1996	6.58118	10.2729	3.26844
254	DALYs (Disability-Adjusted Life Years)	Global	Both	40 to 44	Colon and rectum cancer	High fasting plasma glucose	Number	1997	23461.6	36247.9	11743.5
255	DALYs (Disability-Adjusted Life Years)	Global	Both	40 to 44	Colon and rectum cancer	High fasting plasma glucose	Rate	1997	6.56239	10.1388	3.28475
256	DALYs (Disability-Adjusted Life Years)	Global	Both	40 to 44	Colon and rectum cancer	High fasting plasma glucose	Number	1998	23685.7	36119.7	11754.2
257	DALYs (Disability-Adjusted Life Years)	Global	Both	40 to 44	Colon and rectum cancer	High fasting plasma glucose	Rate	1998	6.54575	9.98199	3.24836
258	DALYs (Disability-Adjusted Life Years)	Global	Both	40 to 44	Colon and rectum cancer	High fasting plasma glucose	Number	1999	23913.1	36532.1	11954.7
259	DALYs (Disability-Adjusted Life Years)	Global	Both	40 to 44	Colon and rectum cancer	High fasting plasma glucose	Rate	1999	6.55551	10.0148	3.27723
260	DALYs (Disability-Adjusted Life Years)	Global	Both	40 to 44	Colon and rectum cancer	High fasting plasma glucose	Number	2000	23829.1	36705.6	11894.3
261	DALYs (Disability-Adjusted Life Years)	Global	Both	40 to 44	Colon and rectum cancer	High fasting plasma glucose	Rate	2000	6.47824	9.97889	3.23362
262	DALYs (Disability-Adjusted Life Years)	Global	Both	40 to 44	Colon and rectum cancer	High fasting plasma glucose	Number	2001	23959.4	36984	12161.2
263	DALYs (Disability-Adjusted Life Years)	Global	Both	40 to 44	Colon and rectum cancer	High fasting plasma glucose	Rate	2001	6.42293	9.91449	3.26013
264	DALYs (Disability-Adjusted Life Years)	Global	Both	40 to 44	Colon and rectum cancer	High fasting plasma glucose	Number	2002	24542.1	37345.1	12229
265	DALYs (Disability-Adjusted Life Years)	Global	Both	40 to 44	Colon and rectum cancer	High fasting plasma glucose	Rate	2002	6.43212	9.78757	3.20504
266	DALYs (Disability-Adjusted Life Years)	Global	Both	40 to 44	Colon and rectum cancer	High fasting plasma glucose	Number	2003	25282.4	37851.5	12738.6
267	DALYs (Disability-Adjusted Life Years)	Global	Both	40 to 44	Colon and rectum cancer	High fasting plasma glucose	Rate	2003	6.41503	9.60423	3.23223
268	DALYs (Disability-Adjusted Life Years)	Global	Both	40 to 44	Colon and rectum cancer	High fasting plasma glucose	Number	2004	26538.6	40417.4	13386.8
269	DALYs (Disability-Adjusted Life Years)	Global	Both	40 to 44	Colon and rectum cancer	High fasting plasma glucose	Rate	2004	6.4942	9.89045	3.27586
270	DALYs (Disability-Adjusted Life Years)	Global	Both	40 to 44	Colon and rectum cancer	High fasting plasma glucose	Number	2005	28070.3	42333	14210.6
271	DALYs (Disability-Adjusted Life Years)	Global	Both	40 to 44	Colon and rectum cancer	High fasting plasma glucose	Rate	2005	6.63527	10.0067	3.3591
272	DALYs (Disability-Adjusted Life Years)	Global	Both	40 to 44	Colon and rectum cancer	High fasting plasma glucose	Number	2006	29664.9	44907	15289.5
273	DALYs (Disability-Adjusted Life Years)	Global	Both	40 to 44	Colon and rectum cancer	High fasting plasma glucose	Rate	2006	6.81192	10.3119	3.5109
274	DALYs (Disability-Adjusted Life Years)	Global	Both	40 to 44	Colon and rectum cancer	High fasting plasma glucose	Number	2007	31222.4	46560.9	16254.3
275	DALYs (Disability-Adjusted Life Years)	Global	Both	40 to 44	Colon and rectum cancer	High fasting plasma glucose	Rate	2007	6.99971	10.4384	3.64403
276	DALYs (Disability-Adjusted Life Years)	Global	Both	40 to 44	Colon and rectum cancer	High fasting plasma glucose	Number	2008	31701.7	48238.2	16179.1
277	DALYs (Disability-Adjusted Life Years)	Global	Both	40 to 44	Colon and rectum cancer	High fasting plasma glucose	Rate	2008	6.98649	10.6309	3.56558
278	DALYs (Disability-Adjusted Life Years)	Global	Both	40 to 44	Colon and rectum cancer	High fasting plasma glucose	Number	2009	31445.7	47753.1	16161.7
279	DALYs (Disability-Adjusted Life Years)	Global	Both	40 to 44	Colon and rectum cancer	High fasting plasma glucose	Rate	2009	6.83997	10.3871	3.51544
280	DALYs (Disability-Adjusted Life Years)	Global	Both	40 to 44	Colon and rectum cancer	High fasting plasma glucose	Number	2010	31917.2	47676.6	16255.3
281	DALYs (Disability-Adjusted Life Years)	Global	Both	40 to 44	Colon and rectum cancer	High fasting plasma glucose	Rate	2010	6.86655	10.2569	3.49711
282	DALYs (Disability-Adjusted Life Years)	Global	Both	40 to 44	Colon and rectum cancer	High fasting plasma glucose	Number	2011	32122.2	48247.3	16323.1
283	DALYs (Disability-Adjusted Life Years)	Global	Both	40 to 44	Colon and rectum cancer	High fasting plasma glucose	Rate	2011	6.83007	10.2587	3.47075
284	DALYs (Disability-Adjusted Life Years)	Global	Both	40 to 44	Colon and rectum cancer	High fasting plasma glucose	Number	2012	32137.5	48903.2	16660.9
285	DALYs (Disability-Adjusted Life Years)	Global	Both	40 to 44	Colon and rectum cancer	High fasting plasma glucose	Rate	2012	6.76317	10.2914	3.50618
286	DALYs (Disability-Adjusted Life Years)	Global	Both	40 to 44	Colon and rectum cancer	High fasting plasma glucose	Number	2013	32764.8	48839.5	16841.3
287	DALYs (Disability-Adjusted Life Years)	Global	Both	40 to 44	Colon and rectum cancer	High fasting plasma glucose	Rate	2013	6.83453	10.1876	3.51299
288	DALYs (Disability-Adjusted Life Years)	Global	Both	40 to 44	Colon and rectum cancer	High fasting plasma glucose	Number	2014	33725.9	50718.4	17185.1
289	DALYs (Disability-Adjusted Life Years)	Global	Both	40 to 44	Colon and rectum cancer	High fasting plasma glucose	Rate	2014	6.9889	10.5102	3.5612
290	DALYs (Disability-Adjusted Life Years)	Global	Both	40 to 44	Colon and rectum cancer	High fasting plasma glucose	Number	2015	34175.8	50726.1	17532.7
291	DALYs (Disability-Adjusted Life Years)	Global	Both	40 to 44	Colon and rectum cancer	High fasting plasma glucose	Rate	2015	7.05439	10.4706	3.61901
292	DALYs (Disability-Adjusted Life Years)	Global	Both	40 to 44	Colon and rectum cancer	High fasting plasma glucose	Number	2016	34657.6	51749.9	17733.1
293	DALYs (Disability-Adjusted Life Years)	Global	Both	40 to 44	Colon and rectum cancer	High fasting plasma glucose	Rate	2016	7.14413	10.6675	3.65541
294	DALYs (Disability-Adjusted Life Years)	Global	Both	40 to 44	Colon and rectum cancer	High fasting plasma glucose	Number	2017	35330.1	53495.9	17511.9
295	DALYs (Disability-Adjusted Life Years)	Global	Both	40 to 44	Colon and rectum cancer	High fasting plasma glucose	Rate	2017	7.27896	11.0216	3.60793
296	DALYs (Disability-Adjusted Life Years)	Global	Both	40 to 44	Colon and rectum cancer	High fasting plasma glucose	Number	2018	35802.9	54242.6	17848.5
297	DALYs (Disability-Adjusted Life Years)	Global	Both	40 to 44	Colon and rectum cancer	High fasting plasma glucose	Rate	2018	7.36105	11.1522	3.66964
298	DALYs (Disability-Adjusted Life Years)	Global	Both	40 to 44	Colon and rectum cancer	High fasting plasma glucose	Number	2019	35951.1	54741.6	17875.9
299	DALYs (Disability-Adjusted Life Years)	Global	Both	40 to 44	Colon and rectum cancer	High fasting plasma glucose	Rate	2019	7.34826	11.189	3.65376
300	DALYs (Disability-Adjusted Life Years)	Global	Both	40 to 44	Colon and rectum cancer	High fasting plasma glucose	Number	2020	36089.7	54987.7	17778.7
301	DALYs (Disability-Adjusted Life Years)	Global	Both	40 to 44	Colon and rectum cancer	High fasting plasma glucose	Rate	2020	7.30276	11.1268	3.59753
302	DALYs (Disability-Adjusted Life Years)	Global	Both	40 to 44	Colon and rectum cancer	High fasting plasma glucose	Number	2021	36561	55409.4	17945.8
303	DALYs (Disability-Adjusted Life Years)	Global	Both	40 to 44	Colon and rectum cancer	High fasting plasma glucose	Rate	2021	7.30853	11.0763	3.58736
304	DALYs (Disability-Adjusted Life Years)	Global	Both	45 to 49	Colon and rectum cancer	High fasting plasma glucose	Number	1990	29772.9	45925.6	14659.9
305	DALYs (Disability-Adjusted Life Years)	Global	Both	45 to 49	Colon and rectum cancer	High fasting plasma glucose	Rate	1990	12.8223	19.7789	6.31359
306	DALYs (Disability-Adjusted Life Years)	Global	Both	45 to 49	Colon and rectum cancer	High fasting plasma glucose	Number	1991	30258.6	46484.8	14839.2
307	DALYs (Disability-Adjusted Life Years)	Global	Both	45 to 49	Colon and rectum cancer	High fasting plasma glucose	Rate	1991	12.8548	19.7481	6.30415
308	DALYs (Disability-Adjusted Life Years)	Global	Both	45 to 49	Colon and rectum cancer	High fasting plasma glucose	Number	1992	31237.6	47647.2	15509.3
309	DALYs (Disability-Adjusted Life Years)	Global	Both	45 to 49	Colon and rectum cancer	High fasting plasma glucose	Rate	1992	12.8238	19.5603	6.36694
310	DALYs (Disability-Adjusted Life Years)	Global	Both	45 to 49	Colon and rectum cancer	High fasting plasma glucose	Number	1993	32588.8	49987.2	15937.8
311	DALYs (Disability-Adjusted Life Years)	Global	Both	45 to 49	Colon and rectum cancer	High fasting plasma glucose	Rate	1993	12.9037	19.7927	6.31066
312	DALYs (Disability-Adjusted Life Years)	Global	Both	45 to 49	Colon and rectum cancer	High fasting plasma glucose	Number	1994	34530.9	52460.8	17070.2
313	DALYs (Disability-Adjusted Life Years)	Global	Both	45 to 49	Colon and rectum cancer	High fasting plasma glucose	Rate	1994	13.0192	19.7793	6.43597
314	DALYs (Disability-Adjusted Life Years)	Global	Both	45 to 49	Colon and rectum cancer	High fasting plasma glucose	Number	1995	36287.3	55730.4	17951.2
315	DALYs (Disability-Adjusted Life Years)	Global	Both	45 to 49	Colon and rectum cancer	High fasting plasma glucose	Rate	1995	13.167	20.222	6.51367
316	DALYs (Disability-Adjusted Life Years)	Global	Both	45 to 49	Colon and rectum cancer	High fasting plasma glucose	Number	1996	38172.3	57785.3	18945.4
317	DALYs (Disability-Adjusted Life Years)	Global	Both	45 to 49	Colon and rectum cancer	High fasting plasma glucose	Rate	1996	13.2219	20.0154	6.56221
318	DALYs (Disability-Adjusted Life Years)	Global	Both	45 to 49	Colon and rectum cancer	High fasting plasma glucose	Number	1997	39552.3	60215.8	19141.4
319	DALYs (Disability-Adjusted Life Years)	Global	Both	45 to 49	Colon and rectum cancer	High fasting plasma glucose	Rate	1997	13.2693	20.2017	6.42172
320	DALYs (Disability-Adjusted Life Years)	Global	Both	45 to 49	Colon and rectum cancer	High fasting plasma glucose	Number	1998	41001.9	61863.5	20182.9
321	DALYs (Disability-Adjusted Life Years)	Global	Both	45 to 49	Colon and rectum cancer	High fasting plasma glucose	Rate	1998	13.2908	20.0531	6.5423
322	DALYs (Disability-Adjusted Life Years)	Global	Both	45 to 49	Colon and rectum cancer	High fasting plasma glucose	Number	1999	42503.1	63594.1	21489
323	DALYs (Disability-Adjusted Life Years)	Global	Both	45 to 49	Colon and rectum cancer	High fasting plasma glucose	Rate	1999	13.4126	20.0682	6.78122
324	DALYs (Disability-Adjusted Life Years)	Global	Both	45 to 49	Colon and rectum cancer	High fasting plasma glucose	Number	2000	44550.6	66930.6	21993.8
325	DALYs (Disability-Adjusted Life Years)	Global	Both	45 to 49	Colon and rectum cancer	High fasting plasma glucose	Rate	2000	13.5426	20.3458	6.68576
326	DALYs (Disability-Adjusted Life Years)	Global	Both	45 to 49	Colon and rectum cancer	High fasting plasma glucose	Number	2001	45730.6	69165.4	22871.4
327	DALYs (Disability-Adjusted Life Years)	Global	Both	45 to 49	Colon and rectum cancer	High fasting plasma glucose	Rate	2001	13.5833	20.544	6.79344
328	DALYs (Disability-Adjusted Life Years)	Global	Both	45 to 49	Colon and rectum cancer	High fasting plasma glucose	Number	2002	46701	69579.2	23338.4
329	DALYs (Disability-Adjusted Life Years)	Global	Both	45 to 49	Colon and rectum cancer	High fasting plasma glucose	Rate	2002	13.6076	20.2738	6.80026
330	DALYs (Disability-Adjusted Life Years)	Global	Both	45 to 49	Colon and rectum cancer	High fasting plasma glucose	Number	2003	47487.5	70341.9	23725.3
331	DALYs (Disability-Adjusted Life Years)	Global	Both	45 to 49	Colon and rectum cancer	High fasting plasma glucose	Rate	2003	13.6526	20.2232	6.821
332	DALYs (Disability-Adjusted Life Years)	Global	Both	45 to 49	Colon and rectum cancer	High fasting plasma glucose	Number	2004	47640	71193.6	24305.2
333	DALYs (Disability-Adjusted Life Years)	Global	Both	45 to 49	Colon and rectum cancer	High fasting plasma glucose	Rate	2004	13.5661	20.2732	6.9212
334	DALYs (Disability-Adjusted Life Years)	Global	Both	45 to 49	Colon and rectum cancer	High fasting plasma glucose	Number	2005	47488.3	70187	24178.9
335	DALYs (Disability-Adjusted Life Years)	Global	Both	45 to 49	Colon and rectum cancer	High fasting plasma glucose	Rate	2005	13.3914	19.7924	6.81833
336	DALYs (Disability-Adjusted Life Years)	Global	Both	45 to 49	Colon and rectum cancer	High fasting plasma glucose	Number	2006	46848.3	69585.5	23947.5
337	DALYs (Disability-Adjusted Life Years)	Global	Both	45 to 49	Colon and rectum cancer	High fasting plasma glucose	Rate	2006	13.0094	19.3233	6.65002
338	DALYs (Disability-Adjusted Life Years)	Global	Both	45 to 49	Colon and rectum cancer	High fasting plasma glucose	Number	2007	47750.7	71069.9	24273.7
339	DALYs (Disability-Adjusted Life Years)	Global	Both	45 to 49	Colon and rectum cancer	High fasting plasma glucose	Rate	2007	12.9449	19.2665	6.58042
340	DALYs (Disability-Adjusted Life Years)	Global	Both	45 to 49	Colon and rectum cancer	High fasting plasma glucose	Number	2008	50860.5	76262.9	26345.3
341	DALYs (Disability-Adjusted Life Years)	Global	Both	45 to 49	Colon and rectum cancer	High fasting plasma glucose	Rate	2008	13.3263	19.9822	6.90292
342	DALYs (Disability-Adjusted Life Years)	Global	Both	45 to 49	Colon and rectum cancer	High fasting plasma glucose	Number	2009	54774.4	82460.9	27978.6
343	DALYs (Disability-Adjusted Life Years)	Global	Both	45 to 49	Colon and rectum cancer	High fasting plasma glucose	Rate	2009	13.8186	20.8035	7.05853
344	DALYs (Disability-Adjusted Life Years)	Global	Both	45 to 49	Colon and rectum cancer	High fasting plasma glucose	Number	2010	58217.9	86133.9	29636
345	DALYs (Disability-Adjusted Life Years)	Global	Both	45 to 49	Colon and rectum cancer	High fasting plasma glucose	Rate	2010	14.1683	20.9621	7.2124
346	DALYs (Disability-Adjusted Life Years)	Global	Both	45 to 49	Colon and rectum cancer	High fasting plasma glucose	Number	2011	60734.1	91717.7	30525.8
347	DALYs (Disability-Adjusted Life Years)	Global	Both	45 to 49	Colon and rectum cancer	High fasting plasma glucose	Rate	2011	14.345	21.6632	7.21001
348	DALYs (Disability-Adjusted Life Years)	Global	Both	45 to 49	Colon and rectum cancer	High fasting plasma glucose	Number	2012	63067.6	95821.2	32390.9
349	DALYs (Disability-Adjusted Life Years)	Global	Both	45 to 49	Colon and rectum cancer	High fasting plasma glucose	Rate	2012	14.5309	22.0774	7.46294
350	DALYs (Disability-Adjusted Life Years)	Global	Both	45 to 49	Colon and rectum cancer	High fasting plasma glucose	Number	2013	64377.1	97411.5	32242.2
351	DALYs (Disability-Adjusted Life Years)	Global	Both	45 to 49	Colon and rectum cancer	High fasting plasma glucose	Rate	2013	14.5721	22.0496	7.29817
352	DALYs (Disability-Adjusted Life Years)	Global	Both	45 to 49	Colon and rectum cancer	High fasting plasma glucose	Number	2014	64026.2	95791.5	32239.8
353	DALYs (Disability-Adjusted Life Years)	Global	Both	45 to 49	Colon and rectum cancer	High fasting plasma glucose	Rate	2014	14.299	21.3931	7.2001
354	DALYs (Disability-Adjusted Life Years)	Global	Both	45 to 49	Colon and rectum cancer	High fasting plasma glucose	Number	2015	64716.1	97152.6	32646.5
355	DALYs (Disability-Adjusted Life Years)	Global	Both	45 to 49	Colon and rectum cancer	High fasting plasma glucose	Rate	2015	14.2881	21.4495	7.20774
356	DALYs (Disability-Adjusted Life Years)	Global	Both	45 to 49	Colon and rectum cancer	High fasting plasma glucose	Number	2016	66343.8	98603.5	34378.7
357	DALYs (Disability-Adjusted Life Years)	Global	Both	45 to 49	Colon and rectum cancer	High fasting plasma glucose	Rate	2016	14.4663	21.5005	7.49628
358	DALYs (Disability-Adjusted Life Years)	Global	Both	45 to 49	Colon and rectum cancer	High fasting plasma glucose	Number	2017	67398	101759	33701
359	DALYs (Disability-Adjusted Life Years)	Global	Both	45 to 49	Colon and rectum cancer	High fasting plasma glucose	Rate	2017	14.537	21.9483	7.26893
360	DALYs (Disability-Adjusted Life Years)	Global	Both	45 to 49	Colon and rectum cancer	High fasting plasma glucose	Number	2018	68447.6	103295	35531.1
361	DALYs (Disability-Adjusted Life Years)	Global	Both	45 to 49	Colon and rectum cancer	High fasting plasma glucose	Rate	2018	14.6268	22.0734	7.59275
362	DALYs (Disability-Adjusted Life Years)	Global	Both	45 to 49	Colon and rectum cancer	High fasting plasma glucose	Number	2019	69507.7	104747	36109.6
363	DALYs (Disability-Adjusted Life Years)	Global	Both	45 to 49	Colon and rectum cancer	High fasting plasma glucose	Rate	2019	14.7503	22.2284	7.66284
364	DALYs (Disability-Adjusted Life Years)	Global	Both	45 to 49	Colon and rectum cancer	High fasting plasma glucose	Number	2020	69469.2	104813	35961.1
365	DALYs (Disability-Adjusted Life Years)	Global	Both	45 to 49	Colon and rectum cancer	High fasting plasma glucose	Rate	2020	14.6843	22.1552	7.60139
366	DALYs (Disability-Adjusted Life Years)	Global	Both	45 to 49	Colon and rectum cancer	High fasting plasma glucose	Number	2021	69183.2	104601	35426.6
367	DALYs (Disability-Adjusted Life Years)	Global	Both	45 to 49	Colon and rectum cancer	High fasting plasma glucose	Rate	2021	14.6109	22.0907	7.48178
368	DALYs (Disability-Adjusted Life Years)	Global	Both	50 to 54	Colon and rectum cancer	High fasting plasma glucose	Number	1990	53426.5	81894.1	26001.5
369	DALYs (Disability-Adjusted Life Years)	Global	Both	50 to 54	Colon and rectum cancer	High fasting plasma glucose	Rate	1990	25.1334	38.5254	12.2319
370	DALYs (Disability-Adjusted Life Years)	Global	Both	50 to 54	Colon and rectum cancer	High fasting plasma glucose	Number	1991	53943.3	83617.7	26637.8
371	DALYs (Disability-Adjusted Life Years)	Global	Both	50 to 54	Colon and rectum cancer	High fasting plasma glucose	Rate	1991	25.1038	38.9135	12.3965
372	DALYs (Disability-Adjusted Life Years)	Global	Both	50 to 54	Colon and rectum cancer	High fasting plasma glucose	Number	1992	54362.2	82971.8	27117.4
373	DALYs (Disability-Adjusted Life Years)	Global	Both	50 to 54	Colon and rectum cancer	High fasting plasma glucose	Rate	1992	25.132	38.3584	12.5366
374	DALYs (Disability-Adjusted Life Years)	Global	Both	50 to 54	Colon and rectum cancer	High fasting plasma glucose	Number	1993	55150.3	83433.5	27515.5
375	DALYs (Disability-Adjusted Life Years)	Global	Both	50 to 54	Colon and rectum cancer	High fasting plasma glucose	Rate	1993	25.3867	38.406	12.6659
376	DALYs (Disability-Adjusted Life Years)	Global	Both	50 to 54	Colon and rectum cancer	High fasting plasma glucose	Number	1994	55659.5	83666	28058.1
377	DALYs (Disability-Adjusted Life Years)	Global	Both	50 to 54	Colon and rectum cancer	High fasting plasma glucose	Rate	1994	25.5144	38.3527	12.8619
378	DALYs (Disability-Adjusted Life Years)	Global	Both	50 to 54	Colon and rectum cancer	High fasting plasma glucose	Number	1995	55840.5	86029.5	28224.6
379	DALYs (Disability-Adjusted Life Years)	Global	Both	50 to 54	Colon and rectum cancer	High fasting plasma glucose	Rate	1995	25.5251	39.3246	12.9017
380	DALYs (Disability-Adjusted Life Years)	Global	Both	50 to 54	Colon and rectum cancer	High fasting plasma glucose	Number	1996	56397.3	85441.5	28552.9
381	DALYs (Disability-Adjusted Life Years)	Global	Both	50 to 54	Colon and rectum cancer	High fasting plasma glucose	Rate	1996	25.4468	38.5517	12.8832
382	DALYs (Disability-Adjusted Life Years)	Global	Both	50 to 54	Colon and rectum cancer	High fasting plasma glucose	Number	1997	58775.1	88815.6	30012.7
383	DALYs (Disability-Adjusted Life Years)	Global	Both	50 to 54	Colon and rectum cancer	High fasting plasma glucose	Rate	1997	25.6013	38.6865	13.073
384	DALYs (Disability-Adjusted Life Years)	Global	Both	50 to 54	Colon and rectum cancer	High fasting plasma glucose	Number	1998	61187.3	92464.9	31189.2
385	DALYs (Disability-Adjusted Life Years)	Global	Both	50 to 54	Colon and rectum cancer	High fasting plasma glucose	Rate	1998	25.6758	38.8006	13.0878
386	DALYs (Disability-Adjusted Life Years)	Global	Both	50 to 54	Colon and rectum cancer	High fasting plasma glucose	Number	1999	65421.2	99356.9	32784.2
387	DALYs (Disability-Adjusted Life Years)	Global	Both	50 to 54	Colon and rectum cancer	High fasting plasma glucose	Rate	1999	26.087	39.619	13.0728
388	DALYs (Disability-Adjusted Life Years)	Global	Both	50 to 54	Colon and rectum cancer	High fasting plasma glucose	Number	2000	69226	105223	35527.4
389	DALYs (Disability-Adjusted Life Years)	Global	Both	50 to 54	Colon and rectum cancer	High fasting plasma glucose	Rate	2000	26.5111	40.2965	13.6057
390	DALYs (Disability-Adjusted Life Years)	Global	Both	50 to 54	Colon and rectum cancer	High fasting plasma glucose	Number	2001	73621.4	111603	37769.9
391	DALYs (Disability-Adjusted Life Years)	Global	Both	50 to 54	Colon and rectum cancer	High fasting plasma glucose	Rate	2001	26.866	40.7262	13.783
392	DALYs (Disability-Adjusted Life Years)	Global	Both	50 to 54	Colon and rectum cancer	High fasting plasma glucose	Number	2002	76504.8	116494	39707.4
393	DALYs (Disability-Adjusted Life Years)	Global	Both	50 to 54	Colon and rectum cancer	High fasting plasma glucose	Rate	2002	26.9974	41.1091	14.0121
394	DALYs (Disability-Adjusted Life Years)	Global	Both	50 to 54	Colon and rectum cancer	High fasting plasma glucose	Number	2003	79299	120036	41194.8
395	DALYs (Disability-Adjusted Life Years)	Global	Both	50 to 54	Colon and rectum cancer	High fasting plasma glucose	Rate	2003	26.9888	40.8533	14.0203
396	DALYs (Disability-Adjusted Life Years)	Global	Both	50 to 54	Colon and rectum cancer	High fasting plasma glucose	Number	2004	81096.6	122633	41548.9
397	DALYs (Disability-Adjusted Life Years)	Global	Both	50 to 54	Colon and rectum cancer	High fasting plasma glucose	Rate	2004	26.8206	40.5577	13.7412
398	DALYs (Disability-Adjusted Life Years)	Global	Both	50 to 54	Colon and rectum cancer	High fasting plasma glucose	Number	2005	84647	127785	43442.9
399	DALYs (Disability-Adjusted Life Years)	Global	Both	50 to 54	Colon and rectum cancer	High fasting plasma glucose	Rate	2005	26.9115	40.6264	13.8117
400	DALYs (Disability-Adjusted Life Years)	Global	Both	50 to 54	Colon and rectum cancer	High fasting plasma glucose	Number	2006	86700.7	129789	45120.5
401	DALYs (Disability-Adjusted Life Years)	Global	Both	50 to 54	Colon and rectum cancer	High fasting plasma glucose	Rate	2006	26.8798	40.2385	13.9887
402	DALYs (Disability-Adjusted Life Years)	Global	Both	50 to 54	Colon and rectum cancer	High fasting plasma glucose	Number	2007	88796.9	132978	46515.3
403	DALYs (Disability-Adjusted Life Years)	Global	Both	50 to 54	Colon and rectum cancer	High fasting plasma glucose	Rate	2007	26.9579	40.371	14.1216
404	DALYs (Disability-Adjusted Life Years)	Global	Both	50 to 54	Colon and rectum cancer	High fasting plasma glucose	Number	2008	90006.8	136278	46643.7
405	DALYs (Disability-Adjusted Life Years)	Global	Both	50 to 54	Colon and rectum cancer	High fasting plasma glucose	Rate	2008	26.9198	40.7589	13.9505
406	DALYs (Disability-Adjusted Life Years)	Global	Both	50 to 54	Colon and rectum cancer	High fasting plasma glucose	Number	2009	89504.9	135765	46299.5
407	DALYs (Disability-Adjusted Life Years)	Global	Both	50 to 54	Colon and rectum cancer	High fasting plasma glucose	Rate	2009	26.4787	40.1643	13.697
408	DALYs (Disability-Adjusted Life Years)	Global	Both	50 to 54	Colon and rectum cancer	High fasting plasma glucose	Number	2010	90155.1	135711	46277
409	DALYs (Disability-Adjusted Life Years)	Global	Both	50 to 54	Colon and rectum cancer	High fasting plasma glucose	Rate	2010	26.3794	39.7091	13.5407
410	DALYs (Disability-Adjusted Life Years)	Global	Both	50 to 54	Colon and rectum cancer	High fasting plasma glucose	Number	2011	91574.1	138305	46793.3
411	DALYs (Disability-Adjusted Life Years)	Global	Both	50 to 54	Colon and rectum cancer	High fasting plasma glucose	Rate	2011	26.3562	39.806	13.4677
412	DALYs (Disability-Adjusted Life Years)	Global	Both	50 to 54	Colon and rectum cancer	High fasting plasma glucose	Number	2012	93853	142333	48858.5
413	DALYs (Disability-Adjusted Life Years)	Global	Both	50 to 54	Colon and rectum cancer	High fasting plasma glucose	Rate	2012	26.3413	39.948	13.7129
414	DALYs (Disability-Adjusted Life Years)	Global	Both	50 to 54	Colon and rectum cancer	High fasting plasma glucose	Number	2013	97194.9	144764	49934.1
415	DALYs (Disability-Adjusted Life Years)	Global	Both	50 to 54	Colon and rectum cancer	High fasting plasma glucose	Rate	2013	26.3366	39.2263	13.5305
416	DALYs (Disability-Adjusted Life Years)	Global	Both	50 to 54	Colon and rectum cancer	High fasting plasma glucose	Number	2014	101460	153515	52800.8
417	DALYs (Disability-Adjusted Life Years)	Global	Both	50 to 54	Colon and rectum cancer	High fasting plasma glucose	Rate	2014	26.4459	40.0143	13.7628
418	DALYs (Disability-Adjusted Life Years)	Global	Both	50 to 54	Colon and rectum cancer	High fasting plasma glucose	Number	2015	106599	159967	55763.3
419	DALYs (Disability-Adjusted Life Years)	Global	Both	50 to 54	Colon and rectum cancer	High fasting plasma glucose	Rate	2015	26.781	40.1885	14.0094
420	DALYs (Disability-Adjusted Life Years)	Global	Both	50 to 54	Colon and rectum cancer	High fasting plasma glucose	Number	2016	110709	168181	57541.3
421	DALYs (Disability-Adjusted Life Years)	Global	Both	50 to 54	Colon and rectum cancer	High fasting plasma glucose	Rate	2016	26.9756	40.9793	14.0206
422	DALYs (Disability-Adjusted Life Years)	Global	Both	50 to 54	Colon and rectum cancer	High fasting plasma glucose	Number	2017	114622	175002	58173.5
423	DALYs (Disability-Adjusted Life Years)	Global	Both	50 to 54	Colon and rectum cancer	High fasting plasma glucose	Rate	2017	27.2286	41.572	13.8192
424	DALYs (Disability-Adjusted Life Years)	Global	Both	50 to 54	Colon and rectum cancer	High fasting plasma glucose	Number	2018	117886	177637	60539.2
425	DALYs (Disability-Adjusted Life Years)	Global	Both	50 to 54	Colon and rectum cancer	High fasting plasma glucose	Rate	2018	27.4997	41.4381	14.1222
426	DALYs (Disability-Adjusted Life Years)	Global	Both	50 to 54	Colon and rectum cancer	High fasting plasma glucose	Number	2019	120109	185620	60909.9
427	DALYs (Disability-Adjusted Life Years)	Global	Both	50 to 54	Colon and rectum cancer	High fasting plasma glucose	Rate	2019	27.6336	42.7059	14.0136
428	DALYs (Disability-Adjusted Life Years)	Global	Both	50 to 54	Colon and rectum cancer	High fasting plasma glucose	Number	2020	121033	183957	61747
429	DALYs (Disability-Adjusted Life Years)	Global	Both	50 to 54	Colon and rectum cancer	High fasting plasma glucose	Rate	2020	27.5292	41.8413	14.0445
430	DALYs (Disability-Adjusted Life Years)	Global	Both	50 to 54	Colon and rectum cancer	High fasting plasma glucose	Number	2021	122071	186200	61844.5
431	DALYs (Disability-Adjusted Life Years)	Global	Both	50 to 54	Colon and rectum cancer	High fasting plasma glucose	Rate	2021	27.4365	41.85	13.9
432	DALYs (Disability-Adjusted Life Years)	Global	Both	55 to 59	Colon and rectum cancer	High fasting plasma glucose	Number	1990	79537.9	123327	39883
433	DALYs (Disability-Adjusted Life Years)	Global	Both	55 to 59	Colon and rectum cancer	High fasting plasma glucose	Rate	1990	42.9471	66.5911	21.5351
434	DALYs (Disability-Adjusted Life Years)	Global	Both	55 to 59	Colon and rectum cancer	High fasting plasma glucose	Number	1991	80565.6	123361	40698.9
435	DALYs (Disability-Adjusted Life Years)	Global	Both	55 to 59	Colon and rectum cancer	High fasting plasma glucose	Rate	1991	42.8903	65.673	21.6667
436	DALYs (Disability-Adjusted Life Years)	Global	Both	55 to 59	Colon and rectum cancer	High fasting plasma glucose	Number	1992	81912.1	127355	41281.7
437	DALYs (Disability-Adjusted Life Years)	Global	Both	55 to 59	Colon and rectum cancer	High fasting plasma glucose	Rate	1992	42.8626	66.6416	21.6017
438	DALYs (Disability-Adjusted Life Years)	Global	Both	55 to 59	Colon and rectum cancer	High fasting plasma glucose	Number	1993	84117.3	129129	42733.8
439	DALYs (Disability-Adjusted Life Years)	Global	Both	55 to 59	Colon and rectum cancer	High fasting plasma glucose	Rate	1993	43.3045	66.4773	21.9998
440	DALYs (Disability-Adjusted Life Years)	Global	Both	55 to 59	Colon and rectum cancer	High fasting plasma glucose	Number	1994	85726.2	130585	43848.5
441	DALYs (Disability-Adjusted Life Years)	Global	Both	55 to 59	Colon and rectum cancer	High fasting plasma glucose	Rate	1994	43.515	66.2857	22.2577
442	DALYs (Disability-Adjusted Life Years)	Global	Both	55 to 59	Colon and rectum cancer	High fasting plasma glucose	Number	1995	86582.7	133144	44299.9
443	DALYs (Disability-Adjusted Life Years)	Global	Both	55 to 59	Colon and rectum cancer	High fasting plasma glucose	Rate	1995	43.3899	66.7235	22.2004
444	DALYs (Disability-Adjusted Life Years)	Global	Both	55 to 59	Colon and rectum cancer	High fasting plasma glucose	Number	1996	87185.9	134480	44952.9
445	DALYs (Disability-Adjusted Life Years)	Global	Both	55 to 59	Colon and rectum cancer	High fasting plasma glucose	Rate	1996	43.3016	66.7906	22.3262
446	DALYs (Disability-Adjusted Life Years)	Global	Both	55 to 59	Colon and rectum cancer	High fasting plasma glucose	Number	1997	88050.2	134975	44402.2
447	DALYs (Disability-Adjusted Life Years)	Global	Both	55 to 59	Colon and rectum cancer	High fasting plasma glucose	Rate	1997	43.5007	66.6839	21.9367
448	DALYs (Disability-Adjusted Life Years)	Global	Both	55 to 59	Colon and rectum cancer	High fasting plasma glucose	Number	1998	89351	136612	45562.4
449	DALYs (Disability-Adjusted Life Years)	Global	Both	55 to 59	Colon and rectum cancer	High fasting plasma glucose	Rate	1998	43.9727	67.2315	22.4229
450	DALYs (Disability-Adjusted Life Years)	Global	Both	55 to 59	Colon and rectum cancer	High fasting plasma glucose	Number	1999	91275.7	138827	46544.2
451	DALYs (Disability-Adjusted Life Years)	Global	Both	55 to 59	Colon and rectum cancer	High fasting plasma glucose	Rate	1999	44.7068	67.9976	22.7974
452	DALYs (Disability-Adjusted Life Years)	Global	Both	55 to 59	Colon and rectum cancer	High fasting plasma glucose	Number	2000	92168	141798	46774.1
453	DALYs (Disability-Adjusted Life Years)	Global	Both	55 to 59	Colon and rectum cancer	High fasting plasma glucose	Rate	2000	44.9496	69.1539	22.8113
454	DALYs (Disability-Adjusted Life Years)	Global	Both	55 to 59	Colon and rectum cancer	High fasting plasma glucose	Number	2001	93591.5	144125	47551.3
455	DALYs (Disability-Adjusted Life Years)	Global	Both	55 to 59	Colon and rectum cancer	High fasting plasma glucose	Rate	2001	44.95	69.22	22.8379
456	DALYs (Disability-Adjusted Life Years)	Global	Both	55 to 59	Colon and rectum cancer	High fasting plasma glucose	Number	2002	97073.9	148755	49219.3
457	DALYs (Disability-Adjusted Life Years)	Global	Both	55 to 59	Colon and rectum cancer	High fasting plasma glucose	Rate	2002	44.8509	68.729	22.7407
458	DALYs (Disability-Adjusted Life Years)	Global	Both	55 to 59	Colon and rectum cancer	High fasting plasma glucose	Number	2003	100738	153731	51446.7
459	DALYs (Disability-Adjusted Life Years)	Global	Both	55 to 59	Colon and rectum cancer	High fasting plasma glucose	Rate	2003	44.6818	68.1867	22.819
460	DALYs (Disability-Adjusted Life Years)	Global	Both	55 to 59	Colon and rectum cancer	High fasting plasma glucose	Number	2004	106533	163556	54390
461	DALYs (Disability-Adjusted Life Years)	Global	Both	55 to 59	Colon and rectum cancer	High fasting plasma glucose	Rate	2004	44.7405	68.6885	22.8421
462	DALYs (Disability-Adjusted Life Years)	Global	Both	55 to 59	Colon and rectum cancer	High fasting plasma glucose	Number	2005	112799	171941	57069.7
463	DALYs (Disability-Adjusted Life Years)	Global	Both	55 to 59	Colon and rectum cancer	High fasting plasma glucose	Rate	2005	45.3643	69.1491	22.9516
464	DALYs (Disability-Adjusted Life Years)	Global	Both	55 to 59	Colon and rectum cancer	High fasting plasma glucose	Number	2006	118961	181538	60992.6
465	DALYs (Disability-Adjusted Life Years)	Global	Both	55 to 59	Colon and rectum cancer	High fasting plasma glucose	Rate	2006	45.4785	69.4016	23.3173
466	DALYs (Disability-Adjusted Life Years)	Global	Both	55 to 59	Colon and rectum cancer	High fasting plasma glucose	Number	2007	123334	185128	62983.4
467	DALYs (Disability-Adjusted Life Years)	Global	Both	55 to 59	Colon and rectum cancer	High fasting plasma glucose	Rate	2007	45.5175	68.3234	23.2446
468	DALYs (Disability-Adjusted Life Years)	Global	Both	55 to 59	Colon and rectum cancer	High fasting plasma glucose	Number	2008	127913	192702	65634.5
469	DALYs (Disability-Adjusted Life Years)	Global	Both	55 to 59	Colon and rectum cancer	High fasting plasma glucose	Rate	2008	45.4573	68.4818	23.325
470	DALYs (Disability-Adjusted Life Years)	Global	Both	55 to 59	Colon and rectum cancer	High fasting plasma glucose	Number	2009	129828	194530	66334.5
471	DALYs (Disability-Adjusted Life Years)	Global	Both	55 to 59	Colon and rectum cancer	High fasting plasma glucose	Rate	2009	44.7696	67.0815	22.8747
472	DALYs (Disability-Adjusted Life Years)	Global	Both	55 to 59	Colon and rectum cancer	High fasting plasma glucose	Number	2010	135207	202785	68338.2
473	DALYs (Disability-Adjusted Life Years)	Global	Both	55 to 59	Colon and rectum cancer	High fasting plasma glucose	Rate	2010	44.7517	67.1191	22.619
474	DALYs (Disability-Adjusted Life Years)	Global	Both	55 to 59	Colon and rectum cancer	High fasting plasma glucose	Number	2011	139784	210219	71879
475	DALYs (Disability-Adjusted Life Years)	Global	Both	55 to 59	Colon and rectum cancer	High fasting plasma glucose	Rate	2011	45.0735	67.785	23.1774
476	DALYs (Disability-Adjusted Life Years)	Global	Both	55 to 59	Colon and rectum cancer	High fasting plasma glucose	Number	2012	144066	215461	73717.5
477	DALYs (Disability-Adjusted Life Years)	Global	Both	55 to 59	Colon and rectum cancer	High fasting plasma glucose	Rate	2012	45.457	67.9843	23.26
478	DALYs (Disability-Adjusted Life Years)	Global	Both	55 to 59	Colon and rectum cancer	High fasting plasma glucose	Number	2013	146127	216884	75032.8
479	DALYs (Disability-Adjusted Life Years)	Global	Both	55 to 59	Colon and rectum cancer	High fasting plasma glucose	Rate	2013	45.4016	67.3857	23.3126
480	DALYs (Disability-Adjusted Life Years)	Global	Both	55 to 59	Colon and rectum cancer	High fasting plasma glucose	Number	2014	147952	221428	75890.7
481	DALYs (Disability-Adjusted Life Years)	Global	Both	55 to 59	Colon and rectum cancer	High fasting plasma glucose	Rate	2014	45.4531	68.0259	23.3148
482	DALYs (Disability-Adjusted Life Years)	Global	Both	55 to 59	Colon and rectum cancer	High fasting plasma glucose	Number	2015	151043	222922	78001.8
483	DALYs (Disability-Adjusted Life Years)	Global	Both	55 to 59	Colon and rectum cancer	High fasting plasma glucose	Rate	2015	45.8808	67.7145	23.6938
484	DALYs (Disability-Adjusted Life Years)	Global	Both	55 to 59	Colon and rectum cancer	High fasting plasma glucose	Number	2016	154447	230786	79909.4
485	DALYs (Disability-Adjusted Life Years)	Global	Both	55 to 59	Colon and rectum cancer	High fasting plasma glucose	Rate	2016	46.1292	68.9293	23.8667
486	DALYs (Disability-Adjusted Life Years)	Global	Both	55 to 59	Colon and rectum cancer	High fasting plasma glucose	Number	2017	157998	236540	80114.8
487	DALYs (Disability-Adjusted Life Years)	Global	Both	55 to 59	Colon and rectum cancer	High fasting plasma glucose	Rate	2017	46.0006	68.8677	23.3251
488	DALYs (Disability-Adjusted Life Years)	Global	Both	55 to 59	Colon and rectum cancer	High fasting plasma glucose	Number	2018	164605	248511	83661.2
489	DALYs (Disability-Adjusted Life Years)	Global	Both	55 to 59	Colon and rectum cancer	High fasting plasma glucose	Rate	2018	46.2472	69.8215	23.5054
490	DALYs (Disability-Adjusted Life Years)	Global	Both	55 to 59	Colon and rectum cancer	High fasting plasma glucose	Number	2019	171838	257032	90541.3
491	DALYs (Disability-Adjusted Life Years)	Global	Both	55 to 59	Colon and rectum cancer	High fasting plasma glucose	Rate	2019	46.4187	69.4321	24.4579
492	DALYs (Disability-Adjusted Life Years)	Global	Both	55 to 59	Colon and rectum cancer	High fasting plasma glucose	Number	2020	176557	268806	90361.2
493	DALYs (Disability-Adjusted Life Years)	Global	Both	55 to 59	Colon and rectum cancer	High fasting plasma glucose	Rate	2020	45.9653	69.9819	23.5249
494	DALYs (Disability-Adjusted Life Years)	Global	Both	55 to 59	Colon and rectum cancer	High fasting plasma glucose	Number	2021	180745	274513	92652.4
495	DALYs (Disability-Adjusted Life Years)	Global	Both	55 to 59	Colon and rectum cancer	High fasting plasma glucose	Rate	2021	45.674	69.3691	23.4132
496	DALYs (Disability-Adjusted Life Years)	Global	Both	60 to 64	Colon and rectum cancer	High fasting plasma glucose	Number	1990	107307	164832	53929.8
497	DALYs (Disability-Adjusted Life Years)	Global	Both	60 to 64	Colon and rectum cancer	High fasting plasma glucose	Rate	1990	66.8127	102.629	33.5783
498	DALYs (Disability-Adjusted Life Years)	Global	Both	60 to 64	Colon and rectum cancer	High fasting plasma glucose	Number	1991	109960	166379	56021.5
499	DALYs (Disability-Adjusted Life Years)	Global	Both	60 to 64	Colon and rectum cancer	High fasting plasma glucose	Rate	1991	67.0837	101.503	34.1772
500	DALYs (Disability-Adjusted Life Years)	Global	Both	60 to 64	Colon and rectum cancer	High fasting plasma glucose	Number	1992	112325	169352	56872.7
501	DALYs (Disability-Adjusted Life Years)	Global	Both	60 to 64	Colon and rectum cancer	High fasting plasma glucose	Rate	1992	67.5446	101.837	34.1993
502	DALYs (Disability-Adjusted Life Years)	Global	Both	60 to 64	Colon and rectum cancer	High fasting plasma glucose	Number	1993	114620	172632	57654.6
503	DALYs (Disability-Adjusted Life Years)	Global	Both	60 to 64	Colon and rectum cancer	High fasting plasma glucose	Rate	1993	68.1227	102.601	34.266
504	DALYs (Disability-Adjusted Life Years)	Global	Both	60 to 64	Colon and rectum cancer	High fasting plasma glucose	Number	1994	115745	174139	58535.5
505	DALYs (Disability-Adjusted Life Years)	Global	Both	60 to 64	Colon and rectum cancer	High fasting plasma glucose	Rate	1994	68.1194	102.486	34.45
506	DALYs (Disability-Adjusted Life Years)	Global	Both	60 to 64	Colon and rectum cancer	High fasting plasma glucose	Number	1995	116667	176100	58698.6
507	DALYs (Disability-Adjusted Life Years)	Global	Both	60 to 64	Colon and rectum cancer	High fasting plasma glucose	Rate	1995	67.9122	102.509	34.1687
508	DALYs (Disability-Adjusted Life Years)	Global	Both	60 to 64	Colon and rectum cancer	High fasting plasma glucose	Number	1996	118077	179187	60378.5
509	DALYs (Disability-Adjusted Life Years)	Global	Both	60 to 64	Colon and rectum cancer	High fasting plasma glucose	Rate	1996	67.7434	102.804	34.6405
510	DALYs (Disability-Adjusted Life Years)	Global	Both	60 to 64	Colon and rectum cancer	High fasting plasma glucose	Number	1997	120623	181792	61243.4
511	DALYs (Disability-Adjusted Life Years)	Global	Both	60 to 64	Colon and rectum cancer	High fasting plasma glucose	Rate	1997	67.9534	102.414	34.5018
512	DALYs (Disability-Adjusted Life Years)	Global	Both	60 to 64	Colon and rectum cancer	High fasting plasma glucose	Number	1998	124058	185901	62557.8
513	DALYs (Disability-Adjusted Life Years)	Global	Both	60 to 64	Colon and rectum cancer	High fasting plasma glucose	Rate	1998	68.6617	102.889	34.6234
514	DALYs (Disability-Adjusted Life Years)	Global	Both	60 to 64	Colon and rectum cancer	High fasting plasma glucose	Number	1999	127887	190498	65106.1
515	DALYs (Disability-Adjusted Life Years)	Global	Both	60 to 64	Colon and rectum cancer	High fasting plasma glucose	Rate	1999	69.6634	103.77	35.4652
516	DALYs (Disability-Adjusted Life Years)	Global	Both	60 to 64	Colon and rectum cancer	High fasting plasma glucose	Number	2000	130503	197304	65709.9
517	DALYs (Disability-Adjusted Life Years)	Global	Both	60 to 64	Colon and rectum cancer	High fasting plasma glucose	Rate	2000	70.0383	105.889	35.2652
518	DALYs (Disability-Adjusted Life Years)	Global	Both	60 to 64	Colon and rectum cancer	High fasting plasma glucose	Number	2001	132244	198708	67594.5
519	DALYs (Disability-Adjusted Life Years)	Global	Both	60 to 64	Colon and rectum cancer	High fasting plasma glucose	Rate	2001	70.1829	105.456	35.873
520	DALYs (Disability-Adjusted Life Years)	Global	Both	60 to 64	Colon and rectum cancer	High fasting plasma glucose	Number	2002	133750	199888	68080.5
521	DALYs (Disability-Adjusted Life Years)	Global	Both	60 to 64	Colon and rectum cancer	High fasting plasma glucose	Rate	2002	70.4513	105.288	35.8605
522	DALYs (Disability-Adjusted Life Years)	Global	Both	60 to 64	Colon and rectum cancer	High fasting plasma glucose	Number	2003	135281	202072	68772.4
523	DALYs (Disability-Adjusted Life Years)	Global	Both	60 to 64	Colon and rectum cancer	High fasting plasma glucose	Rate	2003	70.7816	105.728	35.983
524	DALYs (Disability-Adjusted Life Years)	Global	Both	60 to 64	Colon and rectum cancer	High fasting plasma glucose	Number	2004	135785	203145	68515.3
525	DALYs (Disability-Adjusted Life Years)	Global	Both	60 to 64	Colon and rectum cancer	High fasting plasma glucose	Rate	2004	70.4659	105.422	35.5562
526	DALYs (Disability-Adjusted Life Years)	Global	Both	60 to 64	Colon and rectum cancer	High fasting plasma glucose	Number	2005	136380	201710	70116.3
527	DALYs (Disability-Adjusted Life Years)	Global	Both	60 to 64	Colon and rectum cancer	High fasting plasma glucose	Rate	2005	70.2039	103.834	36.0936
528	DALYs (Disability-Adjusted Life Years)	Global	Both	60 to 64	Colon and rectum cancer	High fasting plasma glucose	Number	2006	137355	204506	70693.4
529	DALYs (Disability-Adjusted Life Years)	Global	Both	60 to 64	Colon and rectum cancer	High fasting plasma glucose	Rate	2006	69.3907	103.315	35.7136
530	DALYs (Disability-Adjusted Life Years)	Global	Both	60 to 64	Colon and rectum cancer	High fasting plasma glucose	Number	2007	143997	213095	73467.1
531	DALYs (Disability-Adjusted Life Years)	Global	Both	60 to 64	Colon and rectum cancer	High fasting plasma glucose	Rate	2007	69.7257	103.184	35.5739
532	DALYs (Disability-Adjusted Life Years)	Global	Both	60 to 64	Colon and rectum cancer	High fasting plasma glucose	Number	2008	152146	227069	77959.6
533	DALYs (Disability-Adjusted Life Years)	Global	Both	60 to 64	Colon and rectum cancer	High fasting plasma glucose	Rate	2008	70.5344	105.269	36.1419
534	DALYs (Disability-Adjusted Life Years)	Global	Both	60 to 64	Colon and rectum cancer	High fasting plasma glucose	Number	2009	162356	243342	83710.6
535	DALYs (Disability-Adjusted Life Years)	Global	Both	60 to 64	Colon and rectum cancer	High fasting plasma glucose	Rate	2009	71.1273	106.607	36.6731
536	DALYs (Disability-Adjusted Life Years)	Global	Both	60 to 64	Colon and rectum cancer	High fasting plasma glucose	Number	2010	172548	259878	87899.8
537	DALYs (Disability-Adjusted Life Years)	Global	Both	60 to 64	Colon and rectum cancer	High fasting plasma glucose	Rate	2010	72.3117	108.91	36.8372
538	DALYs (Disability-Adjusted Life Years)	Global	Both	60 to 64	Colon and rectum cancer	High fasting plasma glucose	Number	2011	183629	275831	93760.5
539	DALYs (Disability-Adjusted Life Years)	Global	Both	60 to 64	Colon and rectum cancer	High fasting plasma glucose	Rate	2011	73.0762	109.768	37.3125
540	DALYs (Disability-Adjusted Life Years)	Global	Both	60 to 64	Colon and rectum cancer	High fasting plasma glucose	Number	2012	190509	286726	98343.8
541	DALYs (Disability-Adjusted Life Years)	Global	Both	60 to 64	Colon and rectum cancer	High fasting plasma glucose	Rate	2012	73.1458	110.088	37.759
542	DALYs (Disability-Adjusted Life Years)	Global	Both	60 to 64	Colon and rectum cancer	High fasting plasma glucose	Number	2013	197258	295620	103232
543	DALYs (Disability-Adjusted Life Years)	Global	Both	60 to 64	Colon and rectum cancer	High fasting plasma glucose	Rate	2013	72.9038	109.257	38.153
544	DALYs (Disability-Adjusted Life Years)	Global	Both	60 to 64	Colon and rectum cancer	High fasting plasma glucose	Number	2014	201865	304534	103609
545	DALYs (Disability-Adjusted Life Years)	Global	Both	60 to 64	Colon and rectum cancer	High fasting plasma glucose	Rate	2014	72.3786	109.19	37.149
546	DALYs (Disability-Adjusted Life Years)	Global	Both	60 to 64	Colon and rectum cancer	High fasting plasma glucose	Number	2015	211064	315160	108111
547	DALYs (Disability-Adjusted Life Years)	Global	Both	60 to 64	Colon and rectum cancer	High fasting plasma glucose	Rate	2015	72.6467	108.476	37.2111
548	DALYs (Disability-Adjusted Life Years)	Global	Both	60 to 64	Colon and rectum cancer	High fasting plasma glucose	Number	2016	217980	325522	113086
549	DALYs (Disability-Adjusted Life Years)	Global	Both	60 to 64	Colon and rectum cancer	High fasting plasma glucose	Rate	2016	73.1215	109.196	37.9348
550	DALYs (Disability-Adjusted Life Years)	Global	Both	60 to 64	Colon and rectum cancer	High fasting plasma glucose	Number	2017	222866	334389	114775
551	DALYs (Disability-Adjusted Life Years)	Global	Both	60 to 64	Colon and rectum cancer	High fasting plasma glucose	Rate	2017	73.1943	109.821	37.6948
552	DALYs (Disability-Adjusted Life Years)	Global	Both	60 to 64	Colon and rectum cancer	High fasting plasma glucose	Number	2018	228089	346146	115881
553	DALYs (Disability-Adjusted Life Years)	Global	Both	60 to 64	Colon and rectum cancer	High fasting plasma glucose	Rate	2018	73.8106	112.014	37.4997
554	DALYs (Disability-Adjusted Life Years)	Global	Both	60 to 64	Colon and rectum cancer	High fasting plasma glucose	Number	2019	231672	349400	119123
555	DALYs (Disability-Adjusted Life Years)	Global	Both	60 to 64	Colon and rectum cancer	High fasting plasma glucose	Rate	2019	74.1806	111.876	38.1427
556	DALYs (Disability-Adjusted Life Years)	Global	Both	60 to 64	Colon and rectum cancer	High fasting plasma glucose	Number	2020	231150	352048	118848
557	DALYs (Disability-Adjusted Life Years)	Global	Both	60 to 64	Colon and rectum cancer	High fasting plasma glucose	Rate	2020	73.2783	111.605	37.6768
558	DALYs (Disability-Adjusted Life Years)	Global	Both	60 to 64	Colon and rectum cancer	High fasting plasma glucose	Number	2021	231955	352953	119526
559	DALYs (Disability-Adjusted Life Years)	Global	Both	60 to 64	Colon and rectum cancer	High fasting plasma glucose	Rate	2021	72.4751	110.281	37.3464
560	DALYs (Disability-Adjusted Life Years)	Global	Both	65 to 69	Colon and rectum cancer	High fasting plasma glucose	Number	1990	117726	176121	58651
561	DALYs (Disability-Adjusted Life Years)	Global	Both	65 to 69	Colon and rectum cancer	High fasting plasma glucose	Rate	1990	95.2402	142.482	47.4486
562	DALYs (Disability-Adjusted Life Years)	Global	Both	65 to 69	Colon and rectum cancer	High fasting plasma glucose	Number	1991	121806	182087	61322.2
563	DALYs (Disability-Adjusted Life Years)	Global	Both	65 to 69	Colon and rectum cancer	High fasting plasma glucose	Rate	1991	95.5872	142.892	48.1224
564	DALYs (Disability-Adjusted Life Years)	Global	Both	65 to 69	Colon and rectum cancer	High fasting plasma glucose	Number	1992	126546	190370	63066.5
565	DALYs (Disability-Adjusted Life Years)	Global	Both	65 to 69	Colon and rectum cancer	High fasting plasma glucose	Rate	1992	96.3894	145.004	48.0374
566	DALYs (Disability-Adjusted Life Years)	Global	Both	65 to 69	Colon and rectum cancer	High fasting plasma glucose	Number	1993	131886	197244	65871.9
567	DALYs (Disability-Adjusted Life Years)	Global	Both	65 to 69	Colon and rectum cancer	High fasting plasma glucose	Rate	1993	97.5908	145.953	48.7428
568	DALYs (Disability-Adjusted Life Years)	Global	Both	65 to 69	Colon and rectum cancer	High fasting plasma glucose	Number	1994	136544	207275	68453.4
569	DALYs (Disability-Adjusted Life Years)	Global	Both	65 to 69	Colon and rectum cancer	High fasting plasma glucose	Rate	1994	98.3433	149.286	49.3022
570	DALYs (Disability-Adjusted Life Years)	Global	Both	65 to 69	Colon and rectum cancer	High fasting plasma glucose	Number	1995	140371	210777	70555.9
571	DALYs (Disability-Adjusted Life Years)	Global	Both	65 to 69	Colon and rectum cancer	High fasting plasma glucose	Rate	1995	98.8472	148.426	49.6843
572	DALYs (Disability-Adjusted Life Years)	Global	Both	65 to 69	Colon and rectum cancer	High fasting plasma glucose	Number	1996	143768	217636	72582.8
573	DALYs (Disability-Adjusted Life Years)	Global	Both	65 to 69	Colon and rectum cancer	High fasting plasma glucose	Rate	1996	99.2438	150.235	50.1041
574	DALYs (Disability-Adjusted Life Years)	Global	Both	65 to 69	Colon and rectum cancer	High fasting plasma glucose	Number	1997	147219	225540	73811.8
575	DALYs (Disability-Adjusted Life Years)	Global	Both	65 to 69	Colon and rectum cancer	High fasting plasma glucose	Rate	1997	100.166	153.455	50.2207
576	DALYs (Disability-Adjusted Life Years)	Global	Both	65 to 69	Colon and rectum cancer	High fasting plasma glucose	Number	1998	151308	227882	76191.8
577	DALYs (Disability-Adjusted Life Years)	Global	Both	65 to 69	Colon and rectum cancer	High fasting plasma glucose	Rate	1998	101.689	153.152	51.206
578	DALYs (Disability-Adjusted Life Years)	Global	Both	65 to 69	Colon and rectum cancer	High fasting plasma glucose	Number	1999	155053	232485	78419.6
579	DALYs (Disability-Adjusted Life Years)	Global	Both	65 to 69	Colon and rectum cancer	High fasting plasma glucose	Rate	1999	103.022	154.471	52.1047
580	DALYs (Disability-Adjusted Life Years)	Global	Both	65 to 69	Colon and rectum cancer	High fasting plasma glucose	Number	2000	158514	237684	79929.9
581	DALYs (Disability-Adjusted Life Years)	Global	Both	65 to 69	Colon and rectum cancer	High fasting plasma glucose	Rate	2000	103.905	155.801	52.3938
582	DALYs (Disability-Adjusted Life Years)	Global	Both	65 to 69	Colon and rectum cancer	High fasting plasma glucose	Number	2001	161200	240652	82162.6
583	DALYs (Disability-Adjusted Life Years)	Global	Both	65 to 69	Colon and rectum cancer	High fasting plasma glucose	Rate	2001	103.835	155.012	52.9239
584	DALYs (Disability-Adjusted Life Years)	Global	Both	65 to 69	Colon and rectum cancer	High fasting plasma glucose	Number	2002	164215	247690	83245.2
585	DALYs (Disability-Adjusted Life Years)	Global	Both	65 to 69	Colon and rectum cancer	High fasting plasma glucose	Rate	2002	103.558	156.2	52.4966
586	DALYs (Disability-Adjusted Life Years)	Global	Both	65 to 69	Colon and rectum cancer	High fasting plasma glucose	Number	2003	168532	248348	84870.5
587	DALYs (Disability-Adjusted Life Years)	Global	Both	65 to 69	Colon and rectum cancer	High fasting plasma glucose	Rate	2003	104.121	153.432	52.4338
588	DALYs (Disability-Adjusted Life Years)	Global	Both	65 to 69	Colon and rectum cancer	High fasting plasma glucose	Number	2004	170680	256571	85592.4
589	DALYs (Disability-Adjusted Life Years)	Global	Both	65 to 69	Colon and rectum cancer	High fasting plasma glucose	Rate	2004	103.509	155.598	51.9077
590	DALYs (Disability-Adjusted Life Years)	Global	Both	65 to 69	Colon and rectum cancer	High fasting plasma glucose	Number	2005	173107	257869	87356.6
591	DALYs (Disability-Adjusted Life Years)	Global	Both	65 to 69	Colon and rectum cancer	High fasting plasma glucose	Rate	2005	103.158	153.669	52.0576
592	DALYs (Disability-Adjusted Life Years)	Global	Both	65 to 69	Colon and rectum cancer	High fasting plasma glucose	Number	2006	172487	258369	87309.6
593	DALYs (Disability-Adjusted Life Years)	Global	Both	65 to 69	Colon and rectum cancer	High fasting plasma glucose	Rate	2006	101.322	151.77	51.2871
594	DALYs (Disability-Adjusted Life Years)	Global	Both	65 to 69	Colon and rectum cancer	High fasting plasma glucose	Number	2007	173478	258669	86595.6
595	DALYs (Disability-Adjusted Life Years)	Global	Both	65 to 69	Colon and rectum cancer	High fasting plasma glucose	Rate	2007	100.785	150.277	50.309
596	DALYs (Disability-Adjusted Life Years)	Global	Both	65 to 69	Colon and rectum cancer	High fasting plasma glucose	Number	2008	176597	264736	88375.7
597	DALYs (Disability-Adjusted Life Years)	Global	Both	65 to 69	Colon and rectum cancer	High fasting plasma glucose	Rate	2008	101.517	152.184	50.8029
598	DALYs (Disability-Adjusted Life Years)	Global	Both	65 to 69	Colon and rectum cancer	High fasting plasma glucose	Number	2009	179660	269693	90896.7
599	DALYs (Disability-Adjusted Life Years)	Global	Both	65 to 69	Colon and rectum cancer	High fasting plasma glucose	Rate	2009	102.051	153.192	51.6315
600	DALYs (Disability-Adjusted Life Years)	Global	Both	65 to 69	Colon and rectum cancer	High fasting plasma glucose	Number	2010	182918	274957	91638.5
601	DALYs (Disability-Adjusted Life Years)	Global	Both	65 to 69	Colon and rectum cancer	High fasting plasma glucose	Rate	2010	102.74	154.436	51.4707
602	DALYs (Disability-Adjusted Life Years)	Global	Both	65 to 69	Colon and rectum cancer	High fasting plasma glucose	Number	2011	186704	278205	93939.3
603	DALYs (Disability-Adjusted Life Years)	Global	Both	65 to 69	Colon and rectum cancer	High fasting plasma glucose	Rate	2011	102.667	152.982	51.6562
604	DALYs (Disability-Adjusted Life Years)	Global	Both	65 to 69	Colon and rectum cancer	High fasting plasma glucose	Number	2012	195365	294833	98383.3
605	DALYs (Disability-Adjusted Life Years)	Global	Both	65 to 69	Colon and rectum cancer	High fasting plasma glucose	Rate	2012	102.692	154.976	51.7141
606	DALYs (Disability-Adjusted Life Years)	Global	Both	65 to 69	Colon and rectum cancer	High fasting plasma glucose	Number	2013	203928	304497	103813
607	DALYs (Disability-Adjusted Life Years)	Global	Both	65 to 69	Colon and rectum cancer	High fasting plasma glucose	Rate	2013	102.419	152.928	52.138
608	DALYs (Disability-Adjusted Life Years)	Global	Both	65 to 69	Colon and rectum cancer	High fasting plasma glucose	Number	2014	215504	325628	108492
609	DALYs (Disability-Adjusted Life Years)	Global	Both	65 to 69	Colon and rectum cancer	High fasting plasma glucose	Rate	2014	102.071	154.23	51.3861
610	DALYs (Disability-Adjusted Life Years)	Global	Both	65 to 69	Colon and rectum cancer	High fasting plasma glucose	Number	2015	228868	342652	114214
611	DALYs (Disability-Adjusted Life Years)	Global	Both	65 to 69	Colon and rectum cancer	High fasting plasma glucose	Rate	2015	103.573	155.066	51.687
612	DALYs (Disability-Adjusted Life Years)	Global	Both	65 to 69	Colon and rectum cancer	High fasting plasma glucose	Number	2016	244223	364405	124996
613	DALYs (Disability-Adjusted Life Years)	Global	Both	65 to 69	Colon and rectum cancer	High fasting plasma glucose	Rate	2016	104.809	156.386	53.6424
614	DALYs (Disability-Adjusted Life Years)	Global	Both	65 to 69	Colon and rectum cancer	High fasting plasma glucose	Number	2017	253707	382797	126800
615	DALYs (Disability-Adjusted Life Years)	Global	Both	65 to 69	Colon and rectum cancer	High fasting plasma glucose	Rate	2017	104.956	158.359	52.4559
616	DALYs (Disability-Adjusted Life Years)	Global	Both	65 to 69	Colon and rectum cancer	High fasting plasma glucose	Number	2018	264720	400354	134308
617	DALYs (Disability-Adjusted Life Years)	Global	Both	65 to 69	Colon and rectum cancer	High fasting plasma glucose	Rate	2018	105.364	159.349	53.4572
618	DALYs (Disability-Adjusted Life Years)	Global	Both	65 to 69	Colon and rectum cancer	High fasting plasma glucose	Number	2019	272984	414330	140527
619	DALYs (Disability-Adjusted Life Years)	Global	Both	65 to 69	Colon and rectum cancer	High fasting plasma glucose	Rate	2019	105.383	159.949	54.2493
620	DALYs (Disability-Adjusted Life Years)	Global	Both	65 to 69	Colon and rectum cancer	High fasting plasma glucose	Number	2020	281102	426972	142427
621	DALYs (Disability-Adjusted Life Years)	Global	Both	65 to 69	Colon and rectum cancer	High fasting plasma glucose	Rate	2020	104.283	158.397	52.8373
622	DALYs (Disability-Adjusted Life Years)	Global	Both	65 to 69	Colon and rectum cancer	High fasting plasma glucose	Number	2021	284822	431538	143760
623	DALYs (Disability-Adjusted Life Years)	Global	Both	65 to 69	Colon and rectum cancer	High fasting plasma glucose	Rate	2021	103.256	156.444	52.1166
624	DALYs (Disability-Adjusted Life Years)	Global	Both	70 to 74	Colon and rectum cancer	High fasting plasma glucose	Number	1990	101408	154073	50294.5
625	DALYs (Disability-Adjusted Life Years)	Global	Both	70 to 74	Colon and rectum cancer	High fasting plasma glucose	Rate	1990	119.781	181.988	59.4068
626	DALYs (Disability-Adjusted Life Years)	Global	Both	70 to 74	Colon and rectum cancer	High fasting plasma glucose	Number	1991	106080	161412	52475.2
627	DALYs (Disability-Adjusted Life Years)	Global	Both	70 to 74	Colon and rectum cancer	High fasting plasma glucose	Rate	1991	120.918	183.989	59.8149
628	DALYs (Disability-Adjusted Life Years)	Global	Both	70 to 74	Colon and rectum cancer	High fasting plasma glucose	Number	1992	112864	171031	56359.7
629	DALYs (Disability-Adjusted Life Years)	Global	Both	70 to 74	Colon and rectum cancer	High fasting plasma glucose	Rate	1992	123.477	187.113	61.6595
630	DALYs (Disability-Adjusted Life Years)	Global	Both	70 to 74	Colon and rectum cancer	High fasting plasma glucose	Number	1993	120955	183109	60785.9
631	DALYs (Disability-Adjusted Life Years)	Global	Both	70 to 74	Colon and rectum cancer	High fasting plasma glucose	Rate	1993	126.801	191.958	63.7236
632	DALYs (Disability-Adjusted Life Years)	Global	Both	70 to 74	Colon and rectum cancer	High fasting plasma glucose	Number	1994	128365	193295	64293.5
633	DALYs (Disability-Adjusted Life Years)	Global	Both	70 to 74	Colon and rectum cancer	High fasting plasma glucose	Rate	1994	129.39	194.838	64.807
634	DALYs (Disability-Adjusted Life Years)	Global	Both	70 to 74	Colon and rectum cancer	High fasting plasma glucose	Number	1995	134080	202812	67043.2
635	DALYs (Disability-Adjusted Life Years)	Global	Both	70 to 74	Colon and rectum cancer	High fasting plasma glucose	Rate	1995	130.563	197.492	65.2847
636	DALYs (Disability-Adjusted Life Years)	Global	Both	70 to 74	Colon and rectum cancer	High fasting plasma glucose	Number	1996	138839	211247	69558.4
637	DALYs (Disability-Adjusted Life Years)	Global	Both	70 to 74	Colon and rectum cancer	High fasting plasma glucose	Rate	1996	131.017	199.345	65.6396
638	DALYs (Disability-Adjusted Life Years)	Global	Both	70 to 74	Colon and rectum cancer	High fasting plasma glucose	Number	1997	144900	219645	71752.5
639	DALYs (Disability-Adjusted Life Years)	Global	Both	70 to 74	Colon and rectum cancer	High fasting plasma glucose	Rate	1997	132.518	200.875	65.6209
640	DALYs (Disability-Adjusted Life Years)	Global	Both	70 to 74	Colon and rectum cancer	High fasting plasma glucose	Number	1998	152725	231297	76624
641	DALYs (Disability-Adjusted Life Years)	Global	Both	70 to 74	Colon and rectum cancer	High fasting plasma glucose	Rate	1998	135.431	205.105	67.9472
642	DALYs (Disability-Adjusted Life Years)	Global	Both	70 to 74	Colon and rectum cancer	High fasting plasma glucose	Number	1999	160376	244303	79968.7
643	DALYs (Disability-Adjusted Life Years)	Global	Both	70 to 74	Colon and rectum cancer	High fasting plasma glucose	Rate	1999	138.096	210.364	68.8592
644	DALYs (Disability-Adjusted Life Years)	Global	Both	70 to 74	Colon and rectum cancer	High fasting plasma glucose	Number	2000	166485	251618	82606.6
645	DALYs (Disability-Adjusted Life Years)	Global	Both	70 to 74	Colon and rectum cancer	High fasting plasma glucose	Rate	2000	139.765	211.234	69.3485
646	DALYs (Disability-Adjusted Life Years)	Global	Both	70 to 74	Colon and rectum cancer	High fasting plasma glucose	Number	2001	170900	259459	85824.7
647	DALYs (Disability-Adjusted Life Years)	Global	Both	70 to 74	Colon and rectum cancer	High fasting plasma glucose	Rate	2001	140.225	212.889	70.4201
648	DALYs (Disability-Adjusted Life Years)	Global	Both	70 to 74	Colon and rectum cancer	High fasting plasma glucose	Number	2002	174190	262370	87272.8
649	DALYs (Disability-Adjusted Life Years)	Global	Both	70 to 74	Colon and rectum cancer	High fasting plasma glucose	Rate	2002	140.472	211.583	70.3795
650	DALYs (Disability-Adjusted Life Years)	Global	Both	70 to 74	Colon and rectum cancer	High fasting plasma glucose	Number	2003	176959	266400	89589.3
651	DALYs (Disability-Adjusted Life Years)	Global	Both	70 to 74	Colon and rectum cancer	High fasting plasma glucose	Rate	2003	140.544	211.58	71.1536
652	DALYs (Disability-Adjusted Life Years)	Global	Both	70 to 74	Colon and rectum cancer	High fasting plasma glucose	Number	2004	178166	270437	89347.4
653	DALYs (Disability-Adjusted Life Years)	Global	Both	70 to 74	Colon and rectum cancer	High fasting plasma glucose	Rate	2004	139.423	211.629	69.9183
654	DALYs (Disability-Adjusted Life Years)	Global	Both	70 to 74	Colon and rectum cancer	High fasting plasma glucose	Number	2005	180503	273104	90174.9
655	DALYs (Disability-Adjusted Life Years)	Global	Both	70 to 74	Colon and rectum cancer	High fasting plasma glucose	Rate	2005	138.83	210.052	69.3562
656	DALYs (Disability-Adjusted Life Years)	Global	Both	70 to 74	Colon and rectum cancer	High fasting plasma glucose	Number	2006	180997	271880	92032.2
657	DALYs (Disability-Adjusted Life Years)	Global	Both	70 to 74	Colon and rectum cancer	High fasting plasma glucose	Rate	2006	136.236	204.643	69.2722
658	DALYs (Disability-Adjusted Life Years)	Global	Both	70 to 74	Colon and rectum cancer	High fasting plasma glucose	Number	2007	184528	278972	93231.8
659	DALYs (Disability-Adjusted Life Years)	Global	Both	70 to 74	Colon and rectum cancer	High fasting plasma glucose	Rate	2007	135.417	204.725	68.4187
660	DALYs (Disability-Adjusted Life Years)	Global	Both	70 to 74	Colon and rectum cancer	High fasting plasma glucose	Number	2008	189549	286157	96040.2
661	DALYs (Disability-Adjusted Life Years)	Global	Both	70 to 74	Colon and rectum cancer	High fasting plasma glucose	Rate	2008	135.756	204.948	68.7847
662	DALYs (Disability-Adjusted Life Years)	Global	Both	70 to 74	Colon and rectum cancer	High fasting plasma glucose	Number	2009	192774	290173	98788.3
663	DALYs (Disability-Adjusted Life Years)	Global	Both	70 to 74	Colon and rectum cancer	High fasting plasma glucose	Rate	2009	135.063	203.304	69.2141
664	DALYs (Disability-Adjusted Life Years)	Global	Both	70 to 74	Colon and rectum cancer	High fasting plasma glucose	Number	2010	197006	297044	99601.6
665	DALYs (Disability-Adjusted Life Years)	Global	Both	70 to 74	Colon and rectum cancer	High fasting plasma glucose	Rate	2010	135.188	203.836	68.3481
666	DALYs (Disability-Adjusted Life Years)	Global	Both	70 to 74	Colon and rectum cancer	High fasting plasma glucose	Number	2011	199960	301512	101785
667	DALYs (Disability-Adjusted Life Years)	Global	Both	70 to 74	Colon and rectum cancer	High fasting plasma glucose	Rate	2011	134.834	203.312	68.6341
668	DALYs (Disability-Adjusted Life Years)	Global	Both	70 to 74	Colon and rectum cancer	High fasting plasma glucose	Number	2012	202077	305449	101533
669	DALYs (Disability-Adjusted Life Years)	Global	Both	70 to 74	Colon and rectum cancer	High fasting plasma glucose	Rate	2012	134.41	203.167	67.5338
670	DALYs (Disability-Adjusted Life Years)	Global	Both	70 to 74	Colon and rectum cancer	High fasting plasma glucose	Number	2013	204296	306092	104474
671	DALYs (Disability-Adjusted Life Years)	Global	Both	70 to 74	Colon and rectum cancer	High fasting plasma glucose	Rate	2013	134.08	200.889	68.5667
672	DALYs (Disability-Adjusted Life Years)	Global	Both	70 to 74	Colon and rectum cancer	High fasting plasma glucose	Number	2014	206364	310005	103561
673	DALYs (Disability-Adjusted Life Years)	Global	Both	70 to 74	Colon and rectum cancer	High fasting plasma glucose	Rate	2014	133.425	200.435	66.9577
674	DALYs (Disability-Adjusted Life Years)	Global	Both	70 to 74	Colon and rectum cancer	High fasting plasma glucose	Number	2015	209269	312373	105620
675	DALYs (Disability-Adjusted Life Years)	Global	Both	70 to 74	Colon and rectum cancer	High fasting plasma glucose	Rate	2015	133.41	199.139	67.3331
676	DALYs (Disability-Adjusted Life Years)	Global	Both	70 to 74	Colon and rectum cancer	High fasting plasma glucose	Number	2016	214140	322521	108691
677	DALYs (Disability-Adjusted Life Years)	Global	Both	70 to 74	Colon and rectum cancer	High fasting plasma glucose	Rate	2016	133.314	200.786	67.6659
678	DALYs (Disability-Adjusted Life Years)	Global	Both	70 to 74	Colon and rectum cancer	High fasting plasma glucose	Number	2017	224802	339179	114150
679	DALYs (Disability-Adjusted Life Years)	Global	Both	70 to 74	Colon and rectum cancer	High fasting plasma glucose	Rate	2017	133.409	201.286	67.7424
680	DALYs (Disability-Adjusted Life Years)	Global	Both	70 to 74	Colon and rectum cancer	High fasting plasma glucose	Number	2018	236277	356427	117201
681	DALYs (Disability-Adjusted Life Years)	Global	Both	70 to 74	Colon and rectum cancer	High fasting plasma glucose	Rate	2018	133.75	201.763	66.3445
682	DALYs (Disability-Adjusted Life Years)	Global	Both	70 to 74	Colon and rectum cancer	High fasting plasma glucose	Number	2019	251074	382547	126349
683	DALYs (Disability-Adjusted Life Years)	Global	Both	70 to 74	Colon and rectum cancer	High fasting plasma glucose	Rate	2019	133.857	203.95	67.3609
684	DALYs (Disability-Adjusted Life Years)	Global	Both	70 to 74	Colon and rectum cancer	High fasting plasma glucose	Number	2020	263227	403653	130470
685	DALYs (Disability-Adjusted Life Years)	Global	Both	70 to 74	Colon and rectum cancer	High fasting plasma glucose	Rate	2020	134.268	205.897	66.5505
686	DALYs (Disability-Adjusted Life Years)	Global	Both	70 to 74	Colon and rectum cancer	High fasting plasma glucose	Number	2021	276591	425016	139147
687	DALYs (Disability-Adjusted Life Years)	Global	Both	70 to 74	Colon and rectum cancer	High fasting plasma glucose	Rate	2021	134.372	206.48	67.5999
688	DALYs (Disability-Adjusted Life Years)	Global	Both	75 to 79	Colon and rectum cancer	High fasting plasma glucose	Number	1990	92808.9	138551	46328.7
689	DALYs (Disability-Adjusted Life Years)	Global	Both	75 to 79	Colon and rectum cancer	High fasting plasma glucose	Rate	1990	150.773	225.082	75.2633
690	DALYs (Disability-Adjusted Life Years)	Global	Both	75 to 79	Colon and rectum cancer	High fasting plasma glucose	Number	1991	93268.5	140095	46626.2
691	DALYs (Disability-Adjusted Life Years)	Global	Both	75 to 79	Colon and rectum cancer	High fasting plasma glucose	Rate	1991	150.99	226.796	75.4819
692	DALYs (Disability-Adjusted Life Years)	Global	Both	75 to 79	Colon and rectum cancer	High fasting plasma glucose	Number	1992	93290.8	139250	46590.4
693	DALYs (Disability-Adjusted Life Years)	Global	Both	75 to 79	Colon and rectum cancer	High fasting plasma glucose	Rate	1992	151.074	225.5	75.4478
694	DALYs (Disability-Adjusted Life Years)	Global	Both	75 to 79	Colon and rectum cancer	High fasting plasma glucose	Number	1993	92653.4	138076	46568.6
695	DALYs (Disability-Adjusted Life Years)	Global	Both	75 to 79	Colon and rectum cancer	High fasting plasma glucose	Rate	1993	150.26	223.924	75.5222
696	DALYs (Disability-Adjusted Life Years)	Global	Both	75 to 79	Colon and rectum cancer	High fasting plasma glucose	Number	1994	92608.1	138767	46426.3
697	DALYs (Disability-Adjusted Life Years)	Global	Both	75 to 79	Colon and rectum cancer	High fasting plasma glucose	Rate	1994	148.874	223.077	74.6334
698	DALYs (Disability-Adjusted Life Years)	Global	Both	75 to 79	Colon and rectum cancer	High fasting plasma glucose	Number	1995	95541.4	143215	47911.1
699	DALYs (Disability-Adjusted Life Years)	Global	Both	75 to 79	Colon and rectum cancer	High fasting plasma glucose	Rate	1995	149.737	224.452	75.0885
700	DALYs (Disability-Adjusted Life Years)	Global	Both	75 to 79	Colon and rectum cancer	High fasting plasma glucose	Number	1996	100397	150581	50158.8
701	DALYs (Disability-Adjusted Life Years)	Global	Both	75 to 79	Colon and rectum cancer	High fasting plasma glucose	Rate	1996	151.364	227.024	75.6219
702	DALYs (Disability-Adjusted Life Years)	Global	Both	75 to 79	Colon and rectum cancer	High fasting plasma glucose	Number	1997	107342	161769	53060.3
703	DALYs (Disability-Adjusted Life Years)	Global	Both	75 to 79	Colon and rectum cancer	High fasting plasma glucose	Rate	1997	154.778	233.256	76.5083
704	DALYs (Disability-Adjusted Life Years)	Global	Both	75 to 79	Colon and rectum cancer	High fasting plasma glucose	Number	1998	116378	174802	58042
705	DALYs (Disability-Adjusted Life Years)	Global	Both	75 to 79	Colon and rectum cancer	High fasting plasma glucose	Rate	1998	160.214	240.645	79.9049
706	DALYs (Disability-Adjusted Life Years)	Global	Both	75 to 79	Colon and rectum cancer	High fasting plasma glucose	Number	1999	125538	188354	63312.3
707	DALYs (Disability-Adjusted Life Years)	Global	Both	75 to 79	Colon and rectum cancer	High fasting plasma glucose	Rate	1999	165.561	248.404	83.4975
708	DALYs (Disability-Adjusted Life Years)	Global	Both	75 to 79	Colon and rectum cancer	High fasting plasma glucose	Number	2000	132278	200262	66675.5
709	DALYs (Disability-Adjusted Life Years)	Global	Both	75 to 79	Colon and rectum cancer	High fasting plasma glucose	Rate	2000	167.907	254.202	84.6346
710	DALYs (Disability-Adjusted Life Years)	Global	Both	75 to 79	Colon and rectum cancer	High fasting plasma glucose	Number	2001	137287	206673	69839.5
711	DALYs (Disability-Adjusted Life Years)	Global	Both	75 to 79	Colon and rectum cancer	High fasting plasma glucose	Rate	2001	168.302	253.365	85.6175
712	DALYs (Disability-Adjusted Life Years)	Global	Both	75 to 79	Colon and rectum cancer	High fasting plasma glucose	Number	2002	142327	214928	71752.5
713	DALYs (Disability-Adjusted Life Years)	Global	Both	75 to 79	Colon and rectum cancer	High fasting plasma glucose	Rate	2002	168.566	254.551	84.9807
714	DALYs (Disability-Adjusted Life Years)	Global	Both	75 to 79	Colon and rectum cancer	High fasting plasma glucose	Number	2003	147628	220945	75066.8
715	DALYs (Disability-Adjusted Life Years)	Global	Both	75 to 79	Colon and rectum cancer	High fasting plasma glucose	Rate	2003	169.009	252.945	85.9388
716	DALYs (Disability-Adjusted Life Years)	Global	Both	75 to 79	Colon and rectum cancer	High fasting plasma glucose	Number	2004	151947	226821	76740
717	DALYs (Disability-Adjusted Life Years)	Global	Both	75 to 79	Colon and rectum cancer	High fasting plasma glucose	Rate	2004	168.392	251.369	85.0452
718	DALYs (Disability-Adjusted Life Years)	Global	Both	75 to 79	Colon and rectum cancer	High fasting plasma glucose	Number	2005	156169	233161	78456.5
719	DALYs (Disability-Adjusted Life Years)	Global	Both	75 to 79	Colon and rectum cancer	High fasting plasma glucose	Rate	2005	168.207	251.134	84.5042
720	DALYs (Disability-Adjusted Life Years)	Global	Both	75 to 79	Colon and rectum cancer	High fasting plasma glucose	Number	2006	158637	236800	80409.4
721	DALYs (Disability-Adjusted Life Years)	Global	Both	75 to 79	Colon and rectum cancer	High fasting plasma glucose	Rate	2006	166.317	248.264	84.3023
722	DALYs (Disability-Adjusted Life Years)	Global	Both	75 to 79	Colon and rectum cancer	High fasting plasma glucose	Number	2007	161273	239674	81524.9
723	DALYs (Disability-Adjusted Life Years)	Global	Both	75 to 79	Colon and rectum cancer	High fasting plasma glucose	Rate	2007	165.327	245.699	83.5743
724	DALYs (Disability-Adjusted Life Years)	Global	Both	75 to 79	Colon and rectum cancer	High fasting plasma glucose	Number	2008	165394	248242	84204.6
725	DALYs (Disability-Adjusted Life Years)	Global	Both	75 to 79	Colon and rectum cancer	High fasting plasma glucose	Rate	2008	166.073	249.261	84.5504
726	DALYs (Disability-Adjusted Life Years)	Global	Both	75 to 79	Colon and rectum cancer	High fasting plasma glucose	Number	2009	168309	253256	85925.3
727	DALYs (Disability-Adjusted Life Years)	Global	Both	75 to 79	Colon and rectum cancer	High fasting plasma glucose	Rate	2009	165.559	249.118	84.5213
728	DALYs (Disability-Adjusted Life Years)	Global	Both	75 to 79	Colon and rectum cancer	High fasting plasma glucose	Number	2010	172005	257574	87270.7
729	DALYs (Disability-Adjusted Life Years)	Global	Both	75 to 79	Colon and rectum cancer	High fasting plasma glucose	Rate	2010	165.355	247.616	83.8967
730	DALYs (Disability-Adjusted Life Years)	Global	Both	75 to 79	Colon and rectum cancer	High fasting plasma glucose	Number	2011	175854	262881	89385.3
731	DALYs (Disability-Adjusted Life Years)	Global	Both	75 to 79	Colon and rectum cancer	High fasting plasma glucose	Rate	2011	164.686	246.186	83.7085
732	DALYs (Disability-Adjusted Life Years)	Global	Both	75 to 79	Colon and rectum cancer	High fasting plasma glucose	Number	2012	180151	270606	90954.7
733	DALYs (Disability-Adjusted Life Years)	Global	Both	75 to 79	Colon and rectum cancer	High fasting plasma glucose	Rate	2012	163.859	246.135	82.7295
734	DALYs (Disability-Adjusted Life Years)	Global	Both	75 to 79	Colon and rectum cancer	High fasting plasma glucose	Number	2013	184626	276046	94380.3
735	DALYs (Disability-Adjusted Life Years)	Global	Both	75 to 79	Colon and rectum cancer	High fasting plasma glucose	Rate	2013	163.292	244.148	83.4744
736	DALYs (Disability-Adjusted Life Years)	Global	Both	75 to 79	Colon and rectum cancer	High fasting plasma glucose	Number	2014	188357	283541	95344
737	DALYs (Disability-Adjusted Life Years)	Global	Both	75 to 79	Colon and rectum cancer	High fasting plasma glucose	Rate	2014	162.442	244.529	82.226
738	DALYs (Disability-Adjusted Life Years)	Global	Both	75 to 79	Colon and rectum cancer	High fasting plasma glucose	Number	2015	192393	287181	97539
739	DALYs (Disability-Adjusted Life Years)	Global	Both	75 to 79	Colon and rectum cancer	High fasting plasma glucose	Rate	2015	161.974	241.776	82.1173
740	DALYs (Disability-Adjusted Life Years)	Global	Both	75 to 79	Colon and rectum cancer	High fasting plasma glucose	Number	2016	196157	296546	100581
741	DALYs (Disability-Adjusted Life Years)	Global	Both	75 to 79	Colon and rectum cancer	High fasting plasma glucose	Rate	2016	161.685	244.432	82.9055
742	DALYs (Disability-Adjusted Life Years)	Global	Both	75 to 79	Colon and rectum cancer	High fasting plasma glucose	Number	2017	198101	298243	100981
743	DALYs (Disability-Adjusted Life Years)	Global	Both	75 to 79	Colon and rectum cancer	High fasting plasma glucose	Rate	2017	160.514	241.656	81.8217
744	DALYs (Disability-Adjusted Life Years)	Global	Both	75 to 79	Colon and rectum cancer	High fasting plasma glucose	Number	2018	200783	303125	101544
745	DALYs (Disability-Adjusted Life Years)	Global	Both	75 to 79	Colon and rectum cancer	High fasting plasma glucose	Rate	2018	160.021	241.586	80.9287
746	DALYs (Disability-Adjusted Life Years)	Global	Both	75 to 79	Colon and rectum cancer	High fasting plasma glucose	Number	2019	203550	308233	104987
747	DALYs (Disability-Adjusted Life Years)	Global	Both	75 to 79	Colon and rectum cancer	High fasting plasma glucose	Rate	2019	159.435	241.43	82.2333
748	DALYs (Disability-Adjusted Life Years)	Global	Both	75 to 79	Colon and rectum cancer	High fasting plasma glucose	Number	2020	205089	310989	103078
749	DALYs (Disability-Adjusted Life Years)	Global	Both	75 to 79	Colon and rectum cancer	High fasting plasma glucose	Rate	2020	158.541	240.405	79.6828
750	DALYs (Disability-Adjusted Life Years)	Global	Both	75 to 79	Colon and rectum cancer	High fasting plasma glucose	Number	2021	207055	315773	106900
751	DALYs (Disability-Adjusted Life Years)	Global	Both	75 to 79	Colon and rectum cancer	High fasting plasma glucose	Rate	2021	156.997	239.432	81.0559
752	DALYs (Disability-Adjusted Life Years)	Global	Both	80 to 84	Colon and rectum cancer	High fasting plasma glucose	Number	1990	58124	88590.4	29783.2
753	DALYs (Disability-Adjusted Life Years)	Global	Both	80 to 84	Colon and rectum cancer	High fasting plasma glucose	Rate	1990	164.304	250.426	84.1906
754	DALYs (Disability-Adjusted Life Years)	Global	Both	80 to 84	Colon and rectum cancer	High fasting plasma glucose	Number	1991	60155.2	91592	30802
755	DALYs (Disability-Adjusted Life Years)	Global	Both	80 to 84	Colon and rectum cancer	High fasting plasma glucose	Rate	1991	164.848	250.996	84.4089
756	DALYs (Disability-Adjusted Life Years)	Global	Both	80 to 84	Colon and rectum cancer	High fasting plasma glucose	Number	1992	62651.4	95202	31971.7
757	DALYs (Disability-Adjusted Life Years)	Global	Both	80 to 84	Colon and rectum cancer	High fasting plasma glucose	Rate	1992	167.039	253.825	85.2418
758	DALYs (Disability-Adjusted Life Years)	Global	Both	80 to 84	Colon and rectum cancer	High fasting plasma glucose	Number	1993	64906.7	98176.7	33372
759	DALYs (Disability-Adjusted Life Years)	Global	Both	80 to 84	Colon and rectum cancer	High fasting plasma glucose	Rate	1993	168.28	254.537	86.5216
760	DALYs (Disability-Adjusted Life Years)	Global	Both	80 to 84	Colon and rectum cancer	High fasting plasma glucose	Number	1994	67239.3	101603	34320.6
761	DALYs (Disability-Adjusted Life Years)	Global	Both	80 to 84	Colon and rectum cancer	High fasting plasma glucose	Rate	1994	170.461	257.578	87.0075
762	DALYs (Disability-Adjusted Life Years)	Global	Both	80 to 84	Colon and rectum cancer	High fasting plasma glucose	Number	1995	69285.4	104811	35324.5
763	DALYs (Disability-Adjusted Life Years)	Global	Both	80 to 84	Colon and rectum cancer	High fasting plasma glucose	Rate	1995	172.866	261.503	88.1343
764	DALYs (Disability-Adjusted Life Years)	Global	Both	80 to 84	Colon and rectum cancer	High fasting plasma glucose	Number	1996	70122.6	106347	35951.3
765	DALYs (Disability-Adjusted Life Years)	Global	Both	80 to 84	Colon and rectum cancer	High fasting plasma glucose	Rate	1996	174.146	264.107	89.2833
766	DALYs (Disability-Adjusted Life Years)	Global	Both	80 to 84	Colon and rectum cancer	High fasting plasma glucose	Number	1997	70535.1	107270	36030.8
767	DALYs (Disability-Adjusted Life Years)	Global	Both	80 to 84	Colon and rectum cancer	High fasting plasma glucose	Rate	1997	174.824	265.874	89.304
768	DALYs (Disability-Adjusted Life Years)	Global	Both	80 to 84	Colon and rectum cancer	High fasting plasma glucose	Number	1998	71295.2	108281	36635.3
769	DALYs (Disability-Adjusted Life Years)	Global	Both	80 to 84	Colon and rectum cancer	High fasting plasma glucose	Rate	1998	176.242	267.671	90.5626
770	DALYs (Disability-Adjusted Life Years)	Global	Both	80 to 84	Colon and rectum cancer	High fasting plasma glucose	Number	1999	72679	109207	37082.1
771	DALYs (Disability-Adjusted Life Years)	Global	Both	80 to 84	Colon and rectum cancer	High fasting plasma glucose	Rate	1999	177.087	266.09	90.3528
772	DALYs (Disability-Adjusted Life Years)	Global	Both	80 to 84	Colon and rectum cancer	High fasting plasma glucose	Number	2000	75867.3	114562	38419.7
773	DALYs (Disability-Adjusted Life Years)	Global	Both	80 to 84	Colon and rectum cancer	High fasting plasma glucose	Rate	2000	178.758	269.931	90.5245
774	DALYs (Disability-Adjusted Life Years)	Global	Both	80 to 84	Colon and rectum cancer	High fasting plasma glucose	Number	2001	80247.2	121215	40716.4
775	DALYs (Disability-Adjusted Life Years)	Global	Both	80 to 84	Colon and rectum cancer	High fasting plasma glucose	Rate	2001	180.449	272.574	91.5578
776	DALYs (Disability-Adjusted Life Years)	Global	Both	80 to 84	Colon and rectum cancer	High fasting plasma glucose	Number	2002	85541	129058	43397.4
777	DALYs (Disability-Adjusted Life Years)	Global	Both	80 to 84	Colon and rectum cancer	High fasting plasma glucose	Rate	2002	182.88	275.916	92.78
778	DALYs (Disability-Adjusted Life Years)	Global	Both	80 to 84	Colon and rectum cancer	High fasting plasma glucose	Number	2003	91901.2	138394	46267.6
779	DALYs (Disability-Adjusted Life Years)	Global	Both	80 to 84	Colon and rectum cancer	High fasting plasma glucose	Rate	2003	186.842	281.366	94.0654
780	DALYs (Disability-Adjusted Life Years)	Global	Both	80 to 84	Colon and rectum cancer	High fasting plasma glucose	Number	2004	97657.8	147533	48836.3
781	DALYs (Disability-Adjusted Life Years)	Global	Both	80 to 84	Colon and rectum cancer	High fasting plasma glucose	Rate	2004	189.545	286.348	94.7869
782	DALYs (Disability-Adjusted Life Years)	Global	Both	80 to 84	Colon and rectum cancer	High fasting plasma glucose	Number	2005	102074	153869	51427.6
783	DALYs (Disability-Adjusted Life Years)	Global	Both	80 to 84	Colon and rectum cancer	High fasting plasma glucose	Rate	2005	189.953	286.339	95.7029
784	DALYs (Disability-Adjusted Life Years)	Global	Both	80 to 84	Colon and rectum cancer	High fasting plasma glucose	Number	2006	105167	158489	52628.8
785	DALYs (Disability-Adjusted Life Years)	Global	Both	80 to 84	Colon and rectum cancer	High fasting plasma glucose	Rate	2006	188.179	283.59	94.1706
786	DALYs (Disability-Adjusted Life Years)	Global	Both	80 to 84	Colon and rectum cancer	High fasting plasma glucose	Number	2007	109103	164632	54626.6
787	DALYs (Disability-Adjusted Life Years)	Global	Both	80 to 84	Colon and rectum cancer	High fasting plasma glucose	Rate	2007	187.613	283.099	93.9355
788	DALYs (Disability-Adjusted Life Years)	Global	Both	80 to 84	Colon and rectum cancer	High fasting plasma glucose	Number	2008	114121	172448	57318.9
789	DALYs (Disability-Adjusted Life Years)	Global	Both	80 to 84	Colon and rectum cancer	High fasting plasma glucose	Rate	2008	188.741	285.209	94.7984
790	DALYs (Disability-Adjusted Life Years)	Global	Both	80 to 84	Colon and rectum cancer	High fasting plasma glucose	Number	2009	118229	179571	59519.2
791	DALYs (Disability-Adjusted Life Years)	Global	Both	80 to 84	Colon and rectum cancer	High fasting plasma glucose	Rate	2009	188.44	286.211	94.8654
792	DALYs (Disability-Adjusted Life Years)	Global	Both	80 to 84	Colon and rectum cancer	High fasting plasma glucose	Number	2010	122829	185804	61437.5
793	DALYs (Disability-Adjusted Life Years)	Global	Both	80 to 84	Colon and rectum cancer	High fasting plasma glucose	Rate	2010	189.462	286.601	94.7669
794	DALYs (Disability-Adjusted Life Years)	Global	Both	80 to 84	Colon and rectum cancer	High fasting plasma glucose	Number	2011	127182	192733	63801
795	DALYs (Disability-Adjusted Life Years)	Global	Both	80 to 84	Colon and rectum cancer	High fasting plasma glucose	Rate	2011	190.135	288.134	95.3819
796	DALYs (Disability-Adjusted Life Years)	Global	Both	80 to 84	Colon and rectum cancer	High fasting plasma glucose	Number	2012	129909	197264	65311.1
797	DALYs (Disability-Adjusted Life Years)	Global	Both	80 to 84	Colon and rectum cancer	High fasting plasma glucose	Rate	2012	189.125	287.181	95.0814
798	DALYs (Disability-Adjusted Life Years)	Global	Both	80 to 84	Colon and rectum cancer	High fasting plasma glucose	Number	2013	132688	202137	67835.6
799	DALYs (Disability-Adjusted Life Years)	Global	Both	80 to 84	Colon and rectum cancer	High fasting plasma glucose	Rate	2013	188.357	286.943	96.296
800	DALYs (Disability-Adjusted Life Years)	Global	Both	80 to 84	Colon and rectum cancer	High fasting plasma glucose	Number	2014	135546	208083	68339.4
801	DALYs (Disability-Adjusted Life Years)	Global	Both	80 to 84	Colon and rectum cancer	High fasting plasma glucose	Rate	2014	187.695	288.139	94.6319
802	DALYs (Disability-Adjusted Life Years)	Global	Both	80 to 84	Colon and rectum cancer	High fasting plasma glucose	Number	2015	138995	212717	70465
803	DALYs (Disability-Adjusted Life Years)	Global	Both	80 to 84	Colon and rectum cancer	High fasting plasma glucose	Rate	2015	187.245	286.559	94.926
804	DALYs (Disability-Adjusted Life Years)	Global	Both	80 to 84	Colon and rectum cancer	High fasting plasma glucose	Number	2016	142768	219761	72100
805	DALYs (Disability-Adjusted Life Years)	Global	Both	80 to 84	Colon and rectum cancer	High fasting plasma glucose	Rate	2016	186.437	286.98	94.1536
806	DALYs (Disability-Adjusted Life Years)	Global	Both	80 to 84	Colon and rectum cancer	High fasting plasma glucose	Number	2017	145574	222691	73876.3
807	DALYs (Disability-Adjusted Life Years)	Global	Both	80 to 84	Colon and rectum cancer	High fasting plasma glucose	Rate	2017	183.793	281.155	93.2714
808	DALYs (Disability-Adjusted Life Years)	Global	Both	80 to 84	Colon and rectum cancer	High fasting plasma glucose	Number	2018	149435	228308	75173.3
809	DALYs (Disability-Adjusted Life Years)	Global	Both	80 to 84	Colon and rectum cancer	High fasting plasma glucose	Rate	2018	182.695	279.122	91.9046
810	DALYs (Disability-Adjusted Life Years)	Global	Both	80 to 84	Colon and rectum cancer	High fasting plasma glucose	Number	2019	153257	235616	78045.6
811	DALYs (Disability-Adjusted Life Years)	Global	Both	80 to 84	Colon and rectum cancer	High fasting plasma glucose	Rate	2019	182.021	279.839	92.6939
812	DALYs (Disability-Adjusted Life Years)	Global	Both	80 to 84	Colon and rectum cancer	High fasting plasma glucose	Number	2020	155316	240752	78353.1
813	DALYs (Disability-Adjusted Life Years)	Global	Both	80 to 84	Colon and rectum cancer	High fasting plasma glucose	Rate	2020	180.091	279.155	90.8515
814	DALYs (Disability-Adjusted Life Years)	Global	Both	80 to 84	Colon and rectum cancer	High fasting plasma glucose	Number	2021	155956	240446	80338.3
815	DALYs (Disability-Adjusted Life Years)	Global	Both	80 to 84	Colon and rectum cancer	High fasting plasma glucose	Rate	2021	178.066	274.535	91.7282
816	DALYs (Disability-Adjusted Life Years)	Global	Both	85 to 89	Colon and rectum cancer	High fasting plasma glucose	Number	1990	25980.5	39722.7	13279.2
817	DALYs (Disability-Adjusted Life Years)	Global	Both	85 to 89	Colon and rectum cancer	High fasting plasma glucose	Rate	1990	171.93	262.872	87.8771
818	DALYs (Disability-Adjusted Life Years)	Global	Both	85 to 89	Colon and rectum cancer	High fasting plasma glucose	Number	1991	27220.8	41472.6	13876.6
819	DALYs (Disability-Adjusted Life Years)	Global	Both	85 to 89	Colon and rectum cancer	High fasting plasma glucose	Rate	1991	172.219	262.387	87.7939
820	DALYs (Disability-Adjusted Life Years)	Global	Both	85 to 89	Colon and rectum cancer	High fasting plasma glucose	Number	1992	28782.4	43975.8	14681.6
821	DALYs (Disability-Adjusted Life Years)	Global	Both	85 to 89	Colon and rectum cancer	High fasting plasma glucose	Rate	1992	173.759	265.482	88.6326
822	DALYs (Disability-Adjusted Life Years)	Global	Both	85 to 89	Colon and rectum cancer	High fasting plasma glucose	Number	1993	30284.6	46406.3	15378.2
823	DALYs (Disability-Adjusted Life Years)	Global	Both	85 to 89	Colon and rectum cancer	High fasting plasma glucose	Rate	1993	175.975	269.653	89.3583
824	DALYs (Disability-Adjusted Life Years)	Global	Both	85 to 89	Colon and rectum cancer	High fasting plasma glucose	Number	1994	31809.6	48940.8	16119.6
825	DALYs (Disability-Adjusted Life Years)	Global	Both	85 to 89	Colon and rectum cancer	High fasting plasma glucose	Rate	1994	178.305	274.332	90.3568
826	DALYs (Disability-Adjusted Life Years)	Global	Both	85 to 89	Colon and rectum cancer	High fasting plasma glucose	Number	1995	33532.2	51795	17030.1
827	DALYs (Disability-Adjusted Life Years)	Global	Both	85 to 89	Colon and rectum cancer	High fasting plasma glucose	Rate	1995	182.012	281.142	92.4389
828	DALYs (Disability-Adjusted Life Years)	Global	Both	85 to 89	Colon and rectum cancer	High fasting plasma glucose	Number	1996	35270.8	54256.4	17886.2
829	DALYs (Disability-Adjusted Life Years)	Global	Both	85 to 89	Colon and rectum cancer	High fasting plasma glucose	Rate	1996	185.209	284.904	93.9216
830	DALYs (Disability-Adjusted Life Years)	Global	Both	85 to 89	Colon and rectum cancer	High fasting plasma glucose	Number	1997	36948.9	56493.5	18703.7
831	DALYs (Disability-Adjusted Life Years)	Global	Both	85 to 89	Colon and rectum cancer	High fasting plasma glucose	Rate	1997	188.011	287.462	95.1716
832	DALYs (Disability-Adjusted Life Years)	Global	Both	85 to 89	Colon and rectum cancer	High fasting plasma glucose	Number	1998	39188.2	59860.5	19680.6
833	DALYs (Disability-Adjusted Life Years)	Global	Both	85 to 89	Colon and rectum cancer	High fasting plasma glucose	Rate	1998	192.857	294.592	96.8541
834	DALYs (Disability-Adjusted Life Years)	Global	Both	85 to 89	Colon and rectum cancer	High fasting plasma glucose	Number	1999	41381.8	63387.7	20785.9
835	DALYs (Disability-Adjusted Life Years)	Global	Both	85 to 89	Colon and rectum cancer	High fasting plasma glucose	Rate	1999	197.861	303.078	99.3845
836	DALYs (Disability-Adjusted Life Years)	Global	Both	85 to 89	Colon and rectum cancer	High fasting plasma glucose	Number	2000	43205.5	66183.2	21797.7
837	DALYs (Disability-Adjusted Life Years)	Global	Both	85 to 89	Colon and rectum cancer	High fasting plasma glucose	Rate	2000	201.955	309.36	101.889
838	DALYs (Disability-Adjusted Life Years)	Global	Both	85 to 89	Colon and rectum cancer	High fasting plasma glucose	Number	2001	44425	67942.4	22347.3
839	DALYs (Disability-Adjusted Life Years)	Global	Both	85 to 89	Colon and rectum cancer	High fasting plasma glucose	Rate	2001	205.268	313.931	103.257
840	DALYs (Disability-Adjusted Life Years)	Global	Both	85 to 89	Colon and rectum cancer	High fasting plasma glucose	Number	2002	44704.3	68730.1	22553.6
841	DALYs (Disability-Adjusted Life Years)	Global	Both	85 to 89	Colon and rectum cancer	High fasting plasma glucose	Rate	2002	204.958	315.11	103.403
842	DALYs (Disability-Adjusted Life Years)	Global	Both	85 to 89	Colon and rectum cancer	High fasting plasma glucose	Number	2003	45151.4	68911.2	22605.5
843	DALYs (Disability-Adjusted Life Years)	Global	Both	85 to 89	Colon and rectum cancer	High fasting plasma glucose	Rate	2003	205.389	313.47	102.83
844	DALYs (Disability-Adjusted Life Years)	Global	Both	85 to 89	Colon and rectum cancer	High fasting plasma glucose	Number	2004	45487.4	69541.8	22594
845	DALYs (Disability-Adjusted Life Years)	Global	Both	85 to 89	Colon and rectum cancer	High fasting plasma glucose	Rate	2004	202.765	309.989	100.715
846	DALYs (Disability-Adjusted Life Years)	Global	Both	85 to 89	Colon and rectum cancer	High fasting plasma glucose	Number	2005	47351.6	72466.6	23527.1
847	DALYs (Disability-Adjusted Life Years)	Global	Both	85 to 89	Colon and rectum cancer	High fasting plasma glucose	Rate	2005	202.376	309.715	100.553
848	DALYs (Disability-Adjusted Life Years)	Global	Both	85 to 89	Colon and rectum cancer	High fasting plasma glucose	Number	2006	49670.2	75992.5	24627.5
849	DALYs (Disability-Adjusted Life Years)	Global	Both	85 to 89	Colon and rectum cancer	High fasting plasma glucose	Rate	2006	200.675	307.021	99.4989
850	DALYs (Disability-Adjusted Life Years)	Global	Both	85 to 89	Colon and rectum cancer	High fasting plasma glucose	Number	2007	53368.8	81668.4	26354.2
851	DALYs (Disability-Adjusted Life Years)	Global	Both	85 to 89	Colon and rectum cancer	High fasting plasma glucose	Rate	2007	202.985	310.62	100.236
852	DALYs (Disability-Adjusted Life Years)	Global	Both	85 to 89	Colon and rectum cancer	High fasting plasma glucose	Number	2008	57726.3	88488.2	28588.3
853	DALYs (Disability-Adjusted Life Years)	Global	Both	85 to 89	Colon and rectum cancer	High fasting plasma glucose	Rate	2008	207.029	317.352	102.528
854	DALYs (Disability-Adjusted Life Years)	Global	Both	85 to 89	Colon and rectum cancer	High fasting plasma glucose	Number	2009	61516.3	94626.7	30553.9
855	DALYs (Disability-Adjusted Life Years)	Global	Both	85 to 89	Colon and rectum cancer	High fasting plasma glucose	Rate	2009	208.926	321.379	103.769
856	DALYs (Disability-Adjusted Life Years)	Global	Both	85 to 89	Colon and rectum cancer	High fasting plasma glucose	Number	2010	64799.5	99231.8	32216.3
857	DALYs (Disability-Adjusted Life Years)	Global	Both	85 to 89	Colon and rectum cancer	High fasting plasma glucose	Rate	2010	209.474	320.782	104.144
858	DALYs (Disability-Adjusted Life Years)	Global	Both	85 to 89	Colon and rectum cancer	High fasting plasma glucose	Number	2011	67981.6	104009	33819.6
859	DALYs (Disability-Adjusted Life Years)	Global	Both	85 to 89	Colon and rectum cancer	High fasting plasma glucose	Rate	2011	210.36	321.844	104.651
860	DALYs (Disability-Adjusted Life Years)	Global	Both	85 to 89	Colon and rectum cancer	High fasting plasma glucose	Number	2012	70988.4	108792	35235.1
861	DALYs (Disability-Adjusted Life Years)	Global	Both	85 to 89	Colon and rectum cancer	High fasting plasma glucose	Rate	2012	210.072	321.944	104.269
862	DALYs (Disability-Adjusted Life Years)	Global	Both	85 to 89	Colon and rectum cancer	High fasting plasma glucose	Number	2013	74179.7	113976	36778.1
863	DALYs (Disability-Adjusted Life Years)	Global	Both	85 to 89	Colon and rectum cancer	High fasting plasma glucose	Rate	2013	210.164	322.914	104.198
864	DALYs (Disability-Adjusted Life Years)	Global	Both	85 to 89	Colon and rectum cancer	High fasting plasma glucose	Number	2014	77499.8	119431	38094.9
865	DALYs (Disability-Adjusted Life Years)	Global	Both	85 to 89	Colon and rectum cancer	High fasting plasma glucose	Rate	2014	210.949	325.083	103.691
866	DALYs (Disability-Adjusted Life Years)	Global	Both	85 to 89	Colon and rectum cancer	High fasting plasma glucose	Number	2015	81415	125600	40287.8
867	DALYs (Disability-Adjusted Life Years)	Global	Both	85 to 89	Colon and rectum cancer	High fasting plasma glucose	Rate	2015	213.838	329.891	105.817
868	DALYs (Disability-Adjusted Life Years)	Global	Both	85 to 89	Colon and rectum cancer	High fasting plasma glucose	Number	2016	85071.3	129803	42453.1
869	DALYs (Disability-Adjusted Life Years)	Global	Both	85 to 89	Colon and rectum cancer	High fasting plasma glucose	Rate	2016	215.65	329.043	107.616
870	DALYs (Disability-Adjusted Life Years)	Global	Both	85 to 89	Colon and rectum cancer	High fasting plasma glucose	Number	2017	87082.6	134409	42832.9
871	DALYs (Disability-Adjusted Life Years)	Global	Both	85 to 89	Colon and rectum cancer	High fasting plasma glucose	Rate	2017	214.104	330.462	105.31
872	DALYs (Disability-Adjusted Life Years)	Global	Both	85 to 89	Colon and rectum cancer	High fasting plasma glucose	Number	2018	89008	136706	43427.7
873	DALYs (Disability-Adjusted Life Years)	Global	Both	85 to 89	Colon and rectum cancer	High fasting plasma glucose	Rate	2018	212.314	326.09	103.59
874	DALYs (Disability-Adjusted Life Years)	Global	Both	85 to 89	Colon and rectum cancer	High fasting plasma glucose	Number	2019	91640.9	141568	44525.9
875	DALYs (Disability-Adjusted Life Years)	Global	Both	85 to 89	Colon and rectum cancer	High fasting plasma glucose	Rate	2019	211.75	327.114	102.884
876	DALYs (Disability-Adjusted Life Years)	Global	Both	85 to 89	Colon and rectum cancer	High fasting plasma glucose	Number	2020	93210.3	143963	45069.8
877	DALYs (Disability-Adjusted Life Years)	Global	Both	85 to 89	Colon and rectum cancer	High fasting plasma glucose	Rate	2020	209.025	322.837	101.069
878	DALYs (Disability-Adjusted Life Years)	Global	Both	85 to 89	Colon and rectum cancer	High fasting plasma glucose	Number	2021	93929.7	145932	45818
879	DALYs (Disability-Adjusted Life Years)	Global	Both	85 to 89	Colon and rectum cancer	High fasting plasma glucose	Rate	2021	205.438	319.174	100.21
880	DALYs (Disability-Adjusted Life Years)	Global	Both	90 to 94	Colon and rectum cancer	High fasting plasma glucose	Number	1990	7838.71	11894.5	4030.17
881	DALYs (Disability-Adjusted Life Years)	Global	Both	90 to 94	Colon and rectum cancer	High fasting plasma glucose	Rate	1990	182.926	277.572	94.0488
882	DALYs (Disability-Adjusted Life Years)	Global	Both	90 to 94	Colon and rectum cancer	High fasting plasma glucose	Number	1991	8380.48	12730.1	4268.79
883	DALYs (Disability-Adjusted Life Years)	Global	Both	90 to 94	Colon and rectum cancer	High fasting plasma glucose	Rate	1991	183.107	278.143	93.2696
884	DALYs (Disability-Adjusted Life Years)	Global	Both	90 to 94	Colon and rectum cancer	High fasting plasma glucose	Number	1992	8968.24	13700.7	4558.77
885	DALYs (Disability-Adjusted Life Years)	Global	Both	90 to 94	Colon and rectum cancer	High fasting plasma glucose	Rate	1992	185.15	282.852	94.1163
886	DALYs (Disability-Adjusted Life Years)	Global	Both	90 to 94	Colon and rectum cancer	High fasting plasma glucose	Number	1993	9659.22	14788.5	4919.6
887	DALYs (Disability-Adjusted Life Years)	Global	Both	90 to 94	Colon and rectum cancer	High fasting plasma glucose	Rate	1993	187.392	286.901	95.4418
888	DALYs (Disability-Adjusted Life Years)	Global	Both	90 to 94	Colon and rectum cancer	High fasting plasma glucose	Number	1994	10334.1	15980.1	5252.5
889	DALYs (Disability-Adjusted Life Years)	Global	Both	90 to 94	Colon and rectum cancer	High fasting plasma glucose	Rate	1994	188.793	291.94	95.9576
890	DALYs (Disability-Adjusted Life Years)	Global	Both	90 to 94	Colon and rectum cancer	High fasting plasma glucose	Number	1995	11028.4	17015	5606
891	DALYs (Disability-Adjusted Life Years)	Global	Both	90 to 94	Colon and rectum cancer	High fasting plasma glucose	Rate	1995	190.555	293.994	96.8635
892	DALYs (Disability-Adjusted Life Years)	Global	Both	90 to 94	Colon and rectum cancer	High fasting plasma glucose	Number	1996	11723.5	18203.5	5930.62
893	DALYs (Disability-Adjusted Life Years)	Global	Both	90 to 94	Colon and rectum cancer	High fasting plasma glucose	Rate	1996	192.775	299.328	97.52
894	DALYs (Disability-Adjusted Life Years)	Global	Both	90 to 94	Colon and rectum cancer	High fasting plasma glucose	Number	1997	12514.3	19389	6343.23
895	DALYs (Disability-Adjusted Life Years)	Global	Both	90 to 94	Colon and rectum cancer	High fasting plasma glucose	Rate	1997	195.298	302.584	98.9924
896	DALYs (Disability-Adjusted Life Years)	Global	Both	90 to 94	Colon and rectum cancer	High fasting plasma glucose	Number	1998	13366.3	20803.9	6776.68
897	DALYs (Disability-Adjusted Life Years)	Global	Both	90 to 94	Colon and rectum cancer	High fasting plasma glucose	Rate	1998	199.332	310.248	101.06
898	DALYs (Disability-Adjusted Life Years)	Global	Both	90 to 94	Colon and rectum cancer	High fasting plasma glucose	Number	1999	14323.7	22151	7234.06
899	DALYs (Disability-Adjusted Life Years)	Global	Both	90 to 94	Colon and rectum cancer	High fasting plasma glucose	Rate	1999	204.501	316.252	103.281
900	DALYs (Disability-Adjusted Life Years)	Global	Both	90 to 94	Colon and rectum cancer	High fasting plasma glucose	Number	2000	15221	23452.4	7693.86
901	DALYs (Disability-Adjusted Life Years)	Global	Both	90 to 94	Colon and rectum cancer	High fasting plasma glucose	Rate	2000	208.799	321.716	105.543
902	DALYs (Disability-Adjusted Life Years)	Global	Both	90 to 94	Colon and rectum cancer	High fasting plasma glucose	Number	2001	16136.3	24674.6	8213.85
903	DALYs (Disability-Adjusted Life Years)	Global	Both	90 to 94	Colon and rectum cancer	High fasting plasma glucose	Rate	2001	212.664	325.192	108.252
904	DALYs (Disability-Adjusted Life Years)	Global	Both	90 to 94	Colon and rectum cancer	High fasting plasma glucose	Number	2002	16953.2	25833.8	8589.16
905	DALYs (Disability-Adjusted Life Years)	Global	Both	90 to 94	Colon and rectum cancer	High fasting plasma glucose	Rate	2002	215.421	328.265	109.141
906	DALYs (Disability-Adjusted Life Years)	Global	Both	90 to 94	Colon and rectum cancer	High fasting plasma glucose	Number	2003	17863.2	27275.1	9067.68
907	DALYs (Disability-Adjusted Life Years)	Global	Both	90 to 94	Colon and rectum cancer	High fasting plasma glucose	Rate	2003	218.694	333.921	111.013
908	DALYs (Disability-Adjusted Life Years)	Global	Both	90 to 94	Colon and rectum cancer	High fasting plasma glucose	Number	2004	18555	28270.4	9397.29
909	DALYs (Disability-Adjusted Life Years)	Global	Both	90 to 94	Colon and rectum cancer	High fasting plasma glucose	Rate	2004	219.489	334.413	111.162
910	DALYs (Disability-Adjusted Life Years)	Global	Both	90 to 94	Colon and rectum cancer	High fasting plasma glucose	Number	2005	19156.1	29211.7	9692.94
911	DALYs (Disability-Adjusted Life Years)	Global	Both	90 to 94	Colon and rectum cancer	High fasting plasma glucose	Rate	2005	219.95	335.407	111.294
912	DALYs (Disability-Adjusted Life Years)	Global	Both	90 to 94	Colon and rectum cancer	High fasting plasma glucose	Number	2006	19484.9	29662.1	9855.53
913	DALYs (Disability-Adjusted Life Years)	Global	Both	90 to 94	Colon and rectum cancer	High fasting plasma glucose	Rate	2006	218.989	333.369	110.766
914	DALYs (Disability-Adjusted Life Years)	Global	Both	90 to 94	Colon and rectum cancer	High fasting plasma glucose	Number	2007	19806.9	30206.9	9988.72
915	DALYs (Disability-Adjusted Life Years)	Global	Both	90 to 94	Colon and rectum cancer	High fasting plasma glucose	Rate	2007	218.341	332.986	110.111
916	DALYs (Disability-Adjusted Life Years)	Global	Both	90 to 94	Colon and rectum cancer	High fasting plasma glucose	Number	2008	20067	30629.9	10133.1
917	DALYs (Disability-Adjusted Life Years)	Global	Both	90 to 94	Colon and rectum cancer	High fasting plasma glucose	Rate	2008	216.57	330.567	109.359
918	DALYs (Disability-Adjusted Life Years)	Global	Both	90 to 94	Colon and rectum cancer	High fasting plasma glucose	Number	2009	20370.1	31275.8	10346.3
919	DALYs (Disability-Adjusted Life Years)	Global	Both	90 to 94	Colon and rectum cancer	High fasting plasma glucose	Rate	2009	212.091	325.64	107.725
920	DALYs (Disability-Adjusted Life Years)	Global	Both	90 to 94	Colon and rectum cancer	High fasting plasma glucose	Number	2010	21723.9	33147	11008.5
921	DALYs (Disability-Adjusted Life Years)	Global	Both	90 to 94	Colon and rectum cancer	High fasting plasma glucose	Rate	2010	212.886	324.827	107.879
922	DALYs (Disability-Adjusted Life Years)	Global	Both	90 to 94	Colon and rectum cancer	High fasting plasma glucose	Number	2011	23728.3	36633.5	12056.6
923	DALYs (Disability-Adjusted Life Years)	Global	Both	90 to 94	Colon and rectum cancer	High fasting plasma glucose	Rate	2011	216.958	334.955	110.239
924	DALYs (Disability-Adjusted Life Years)	Global	Both	90 to 94	Colon and rectum cancer	High fasting plasma glucose	Number	2012	25841.1	39803.2	13085.7
925	DALYs (Disability-Adjusted Life Years)	Global	Both	90 to 94	Colon and rectum cancer	High fasting plasma glucose	Rate	2012	220.467	339.587	111.643
926	DALYs (Disability-Adjusted Life Years)	Global	Both	90 to 94	Colon and rectum cancer	High fasting plasma glucose	Number	2013	28127.7	43385.9	14220.7
927	DALYs (Disability-Adjusted Life Years)	Global	Both	90 to 94	Colon and rectum cancer	High fasting plasma glucose	Rate	2013	225.16	347.301	113.835
928	DALYs (Disability-Adjusted Life Years)	Global	Both	90 to 94	Colon and rectum cancer	High fasting plasma glucose	Number	2014	30373.8	46554.8	15318.8
929	DALYs (Disability-Adjusted Life Years)	Global	Both	90 to 94	Colon and rectum cancer	High fasting plasma glucose	Rate	2014	229.971	352.484	115.984
930	DALYs (Disability-Adjusted Life Years)	Global	Both	90 to 94	Colon and rectum cancer	High fasting plasma glucose	Number	2015	32508.6	49847.2	16230.2
931	DALYs (Disability-Adjusted Life Years)	Global	Both	90 to 94	Colon and rectum cancer	High fasting plasma glucose	Rate	2015	234.022	358.839	116.837
932	DALYs (Disability-Adjusted Life Years)	Global	Both	90 to 94	Colon and rectum cancer	High fasting plasma glucose	Number	2016	34158.9	52324.4	17098.7
933	DALYs (Disability-Adjusted Life Years)	Global	Both	90 to 94	Colon and rectum cancer	High fasting plasma glucose	Rate	2016	234.474	359.166	117.369
934	DALYs (Disability-Adjusted Life Years)	Global	Both	90 to 94	Colon and rectum cancer	High fasting plasma glucose	Number	2017	35737.3	55063.8	17811.4
935	DALYs (Disability-Adjusted Life Years)	Global	Both	90 to 94	Colon and rectum cancer	High fasting plasma glucose	Rate	2017	233.803	360.243	116.527
936	DALYs (Disability-Adjusted Life Years)	Global	Both	90 to 94	Colon and rectum cancer	High fasting plasma glucose	Number	2018	37560.6	57800.8	18634.9
937	DALYs (Disability-Adjusted Life Years)	Global	Both	90 to 94	Colon and rectum cancer	High fasting plasma glucose	Rate	2018	234.113	360.269	116.15
938	DALYs (Disability-Adjusted Life Years)	Global	Both	90 to 94	Colon and rectum cancer	High fasting plasma glucose	Number	2019	39515.9	59912.6	19591
939	DALYs (Disability-Adjusted Life Years)	Global	Both	90 to 94	Colon and rectum cancer	High fasting plasma glucose	Rate	2019	234.931	356.194	116.473
940	DALYs (Disability-Adjusted Life Years)	Global	Both	90 to 94	Colon and rectum cancer	High fasting plasma glucose	Number	2020	40772.3	62757.9	20171.2
941	DALYs (Disability-Adjusted Life Years)	Global	Both	90 to 94	Colon and rectum cancer	High fasting plasma glucose	Rate	2020	233.768	359.823	115.652
942	DALYs (Disability-Adjusted Life Years)	Global	Both	90 to 94	Colon and rectum cancer	High fasting plasma glucose	Number	2021	41600.2	63693.7	20580
943	DALYs (Disability-Adjusted Life Years)	Global	Both	90 to 94	Colon and rectum cancer	High fasting plasma glucose	Rate	2021	232.541	356.042	115.04
944	DALYs (Disability-Adjusted Life Years)	Global	Both	95 plus	Colon and rectum cancer	High fasting plasma glucose	Number	1990	1662.96	2556.57	824.647
945	DALYs (Disability-Adjusted Life Years)	Global	Both	95 plus	Colon and rectum cancer	High fasting plasma glucose	Rate	1990	163.342	251.115	80.9997
946	DALYs (Disability-Adjusted Life Years)	Global	Both	95 plus	Colon and rectum cancer	High fasting plasma glucose	Number	1991	1777.52	2734.55	880.47
947	DALYs (Disability-Adjusted Life Years)	Global	Both	95 plus	Colon and rectum cancer	High fasting plasma glucose	Rate	1991	167.73	258.038	83.0829
948	DALYs (Disability-Adjusted Life Years)	Global	Both	95 plus	Colon and rectum cancer	High fasting plasma glucose	Number	1992	1907.66	2917.51	935.514
949	DALYs (Disability-Adjusted Life Years)	Global	Both	95 plus	Colon and rectum cancer	High fasting plasma glucose	Rate	1992	172.145	263.273	84.4198
950	DALYs (Disability-Adjusted Life Years)	Global	Both	95 plus	Colon and rectum cancer	High fasting plasma glucose	Number	1993	2037.3	3115.39	1004.08
951	DALYs (Disability-Adjusted Life Years)	Global	Both	95 plus	Colon and rectum cancer	High fasting plasma glucose	Rate	1993	176.107	269.299	86.7939
952	DALYs (Disability-Adjusted Life Years)	Global	Both	95 plus	Colon and rectum cancer	High fasting plasma glucose	Number	1994	2160.77	3331.67	1070.35
953	DALYs (Disability-Adjusted Life Years)	Global	Both	95 plus	Colon and rectum cancer	High fasting plasma glucose	Rate	1994	178.425	275.111	88.3838
954	DALYs (Disability-Adjusted Life Years)	Global	Both	95 plus	Colon and rectum cancer	High fasting plasma glucose	Number	1995	2328.55	3585.22	1154.9
955	DALYs (Disability-Adjusted Life Years)	Global	Both	95 plus	Colon and rectum cancer	High fasting plasma glucose	Rate	1995	181.881	280.038	90.2084
956	DALYs (Disability-Adjusted Life Years)	Global	Both	95 plus	Colon and rectum cancer	High fasting plasma glucose	Number	1996	2503.02	3814.28	1235.61
957	DALYs (Disability-Adjusted Life Years)	Global	Both	95 plus	Colon and rectum cancer	High fasting plasma glucose	Rate	1996	182.816	278.588	90.2465
958	DALYs (Disability-Adjusted Life Years)	Global	Both	95 plus	Colon and rectum cancer	High fasting plasma glucose	Number	1997	2679.74	4092.12	1324.78
959	DALYs (Disability-Adjusted Life Years)	Global	Both	95 plus	Colon and rectum cancer	High fasting plasma glucose	Rate	1997	184.434	281.642	91.1783
960	DALYs (Disability-Adjusted Life Years)	Global	Both	95 plus	Colon and rectum cancer	High fasting plasma glucose	Number	1998	2887.85	4389.13	1431.63

## Sheet: Death HBMI
	measure	location	sex	age	cause	rei	metric	year	val	upper	lower
1	Deaths	Global	Both	20 to 24	Colon and rectum cancer	High body-mass index	Number	1990	52.1383	86.3485	16.4399
2	Deaths	Global	Both	20 to 24	Colon and rectum cancer	High body-mass index	Rate	1990	0.0105953	0.0175474	0.00334085
3	Deaths	Global	Both	20 to 24	Colon and rectum cancer	High body-mass index	Number	1991	53.7728	89.6754	16.9513
4	Deaths	Global	Both	20 to 24	Colon and rectum cancer	High body-mass index	Rate	1991	0.010819	0.0180426	0.00341058
5	Deaths	Global	Both	20 to 24	Colon and rectum cancer	High body-mass index	Number	1992	54.7104	90.7556	17.6564
6	Deaths	Global	Both	20 to 24	Colon and rectum cancer	High body-mass index	Rate	1992	0.0109279	0.0181276	0.00352671
7	Deaths	Global	Both	20 to 24	Colon and rectum cancer	High body-mass index	Number	1993	55.6492	91.7184	18.3677
8	Deaths	Global	Both	20 to 24	Colon and rectum cancer	High body-mass index	Rate	1993	0.0110603	0.018229	0.00365059
9	Deaths	Global	Both	20 to 24	Colon and rectum cancer	High body-mass index	Number	1994	56.5085	93.2904	18.6615
10	Deaths	Global	Both	20 to 24	Colon and rectum cancer	High body-mass index	Rate	1994	0.0112055	0.0184993	0.00370053
11	Deaths	Global	Both	20 to 24	Colon and rectum cancer	High body-mass index	Number	1995	56.2041	92.5951	19.0188
12	Deaths	Global	Both	20 to 24	Colon and rectum cancer	High body-mass index	Rate	1995	0.0111418	0.0183558	0.00377024
13	Deaths	Global	Both	20 to 24	Colon and rectum cancer	High body-mass index	Number	1996	56.1497	92.4533	19.1614
14	Deaths	Global	Both	20 to 24	Colon and rectum cancer	High body-mass index	Rate	1996	0.0111437	0.0183486	0.00380284
15	Deaths	Global	Both	20 to 24	Colon and rectum cancer	High body-mass index	Number	1997	56.5728	92.3633	19.6851
16	Deaths	Global	Both	20 to 24	Colon and rectum cancer	High body-mass index	Rate	1997	0.0112425	0.0183551	0.00391196
17	Deaths	Global	Both	20 to 24	Colon and rectum cancer	High body-mass index	Number	1998	56.9209	91.8033	20.026
18	Deaths	Global	Both	20 to 24	Colon and rectum cancer	High body-mass index	Rate	1998	0.0113021	0.0182283	0.00397634
19	Deaths	Global	Both	20 to 24	Colon and rectum cancer	High body-mass index	Number	1999	57.785	93.5868	20.7582
20	Deaths	Global	Both	20 to 24	Colon and rectum cancer	High body-mass index	Rate	1999	0.011416	0.0184891	0.00410102
21	Deaths	Global	Both	20 to 24	Colon and rectum cancer	High body-mass index	Number	2000	59.4928	96.0437	21.5495
22	Deaths	Global	Both	20 to 24	Colon and rectum cancer	High body-mass index	Rate	2000	0.0116418	0.0187943	0.00421692
23	Deaths	Global	Both	20 to 24	Colon and rectum cancer	High body-mass index	Number	2001	60.6245	97.5987	22.1247
24	Deaths	Global	Both	20 to 24	Colon and rectum cancer	High body-mass index	Rate	2001	0.0117154	0.0188605	0.00427549
25	Deaths	Global	Both	20 to 24	Colon and rectum cancer	High body-mass index	Number	2002	61.6947	99.3766	22.5898
26	Deaths	Global	Both	20 to 24	Colon and rectum cancer	High body-mass index	Rate	2002	0.0117431	0.0189155	0.00429979
27	Deaths	Global	Both	20 to 24	Colon and rectum cancer	High body-mass index	Number	2003	63.5724	102.124	23.7232
28	Deaths	Global	Both	20 to 24	Colon and rectum cancer	High body-mass index	Rate	2003	0.0118878	0.0190969	0.00443616
29	Deaths	Global	Both	20 to 24	Colon and rectum cancer	High body-mass index	Number	2004	65.785	105.389	24.5523
30	Deaths	Global	Both	20 to 24	Colon and rectum cancer	High body-mass index	Rate	2004	0.0120581	0.0193173	0.00450032
31	Deaths	Global	Both	20 to 24	Colon and rectum cancer	High body-mass index	Number	2005	66.8025	108.049	25.2977
32	Deaths	Global	Both	20 to 24	Colon and rectum cancer	High body-mass index	Rate	2005	0.0119775	0.0193729	0.0045358
33	Deaths	Global	Both	20 to 24	Colon and rectum cancer	High body-mass index	Number	2006	68.5851	110.922	26.0786
34	Deaths	Global	Both	20 to 24	Colon and rectum cancer	High body-mass index	Rate	2006	0.0120017	0.0194101	0.00456348
35	Deaths	Global	Both	20 to 24	Colon and rectum cancer	High body-mass index	Number	2007	71.3428	115.452	27.1839
36	Deaths	Global	Both	20 to 24	Colon and rectum cancer	High body-mass index	Rate	2007	0.0121865	0.0197212	0.00464346
37	Deaths	Global	Both	20 to 24	Colon and rectum cancer	High body-mass index	Number	2008	74.5803	121.141	28.5515
38	Deaths	Global	Both	20 to 24	Colon and rectum cancer	High body-mass index	Rate	2008	0.0124655	0.0202478	0.00477217
39	Deaths	Global	Both	20 to 24	Colon and rectum cancer	High body-mass index	Number	2009	77.3643	124.782	29.7201
40	Deaths	Global	Both	20 to 24	Colon and rectum cancer	High body-mass index	Rate	2009	0.0127111	0.0205019	0.00488305
41	Deaths	Global	Both	20 to 24	Colon and rectum cancer	High body-mass index	Number	2010	79.9282	128.486	30.8482
42	Deaths	Global	Both	20 to 24	Colon and rectum cancer	High body-mass index	Rate	2010	0.0130045	0.020905	0.00501906
43	Deaths	Global	Both	20 to 24	Colon and rectum cancer	High body-mass index	Number	2011	80.6991	129.343	31.3926
44	Deaths	Global	Both	20 to 24	Colon and rectum cancer	High body-mass index	Rate	2011	0.0131063	0.0210066	0.00509846
45	Deaths	Global	Both	20 to 24	Colon and rectum cancer	High body-mass index	Number	2012	80.4075	129.53	31.6313
46	Deaths	Global	Both	20 to 24	Colon and rectum cancer	High body-mass index	Rate	2012	0.0131026	0.0211073	0.00515441
47	Deaths	Global	Both	20 to 24	Colon and rectum cancer	High body-mass index	Number	2013	80.8985	128.973	32.1047
48	Deaths	Global	Both	20 to 24	Colon and rectum cancer	High body-mass index	Rate	2013	0.0132686	0.0211535	0.00526566
49	Deaths	Global	Both	20 to 24	Colon and rectum cancer	High body-mass index	Number	2014	82.3285	132.254	32.2452
50	Deaths	Global	Both	20 to 24	Colon and rectum cancer	High body-mass index	Rate	2014	0.0136115	0.0218657	0.00533116
51	Deaths	Global	Both	20 to 24	Colon and rectum cancer	High body-mass index	Number	2015	82.9022	132.725	32.5053
52	Deaths	Global	Both	20 to 24	Colon and rectum cancer	High body-mass index	Rate	2015	0.0138136	0.0221153	0.0054162
53	Deaths	Global	Both	20 to 24	Colon and rectum cancer	High body-mass index	Number	2016	85.1119	137.259	33.8626
54	Deaths	Global	Both	20 to 24	Colon and rectum cancer	High body-mass index	Rate	2016	0.0142554	0.0229895	0.00567163
55	Deaths	Global	Both	20 to 24	Colon and rectum cancer	High body-mass index	Number	2017	85.8832	135.861	34.3148
56	Deaths	Global	Both	20 to 24	Colon and rectum cancer	High body-mass index	Rate	2017	0.0144225	0.0228154	0.00576253
57	Deaths	Global	Both	20 to 24	Colon and rectum cancer	High body-mass index	Number	2018	86.6377	138.326	34.1028
58	Deaths	Global	Both	20 to 24	Colon and rectum cancer	High body-mass index	Rate	2018	0.0145649	0.0232544	0.00573313
59	Deaths	Global	Both	20 to 24	Colon and rectum cancer	High body-mass index	Number	2019	87.6619	139.84	35.1156
60	Deaths	Global	Both	20 to 24	Colon and rectum cancer	High body-mass index	Rate	2019	0.014735	0.0235055	0.00590253
61	Deaths	Global	Both	20 to 24	Colon and rectum cancer	High body-mass index	Number	2020	87.0776	139.609	34.2785
62	Deaths	Global	Both	20 to 24	Colon and rectum cancer	High body-mass index	Rate	2020	0.0146143	0.0234307	0.00575298
63	Deaths	Global	Both	20 to 24	Colon and rectum cancer	High body-mass index	Number	2021	88.9658	139.647	35.6862
64	Deaths	Global	Both	20 to 24	Colon and rectum cancer	High body-mass index	Rate	2021	0.0148982	0.0233853	0.005976
65	Deaths	Global	Both	25 to 29	Colon and rectum cancer	High body-mass index	Number	1990	118.514	194.872	43.2082
66	Deaths	Global	Both	25 to 29	Colon and rectum cancer	High body-mass index	Rate	1990	0.0267755	0.044027	0.00976193
67	Deaths	Global	Both	25 to 29	Colon and rectum cancer	High body-mass index	Number	1991	123.632	201.046	44.9388
68	Deaths	Global	Both	25 to 29	Colon and rectum cancer	High body-mass index	Rate	1991	0.0271276	0.044114	0.00986058
69	Deaths	Global	Both	25 to 29	Colon and rectum cancer	High body-mass index	Number	1992	128.032	212.231	47.4381
70	Deaths	Global	Both	25 to 29	Colon and rectum cancer	High body-mass index	Rate	1992	0.0274206	0.0454535	0.0101598
71	Deaths	Global	Both	25 to 29	Colon and rectum cancer	High body-mass index	Number	1993	131.5	217.89	48.6261
72	Deaths	Global	Both	25 to 29	Colon and rectum cancer	High body-mass index	Rate	1993	0.0276971	0.0458931	0.0102419
73	Deaths	Global	Both	25 to 29	Colon and rectum cancer	High body-mass index	Number	1994	134.44	219.014	49.9522
74	Deaths	Global	Both	25 to 29	Colon and rectum cancer	High body-mass index	Rate	1994	0.0279899	0.045598	0.0103999
75	Deaths	Global	Both	25 to 29	Colon and rectum cancer	High body-mass index	Number	1995	135.905	221.34	51.2183
76	Deaths	Global	Both	25 to 29	Colon and rectum cancer	High body-mass index	Rate	1995	0.028042	0.0456701	0.0105681
77	Deaths	Global	Both	25 to 29	Colon and rectum cancer	High body-mass index	Number	1996	138.106	225.146	52.2002
78	Deaths	Global	Both	25 to 29	Colon and rectum cancer	High body-mass index	Rate	1996	0.028237	0.0460329	0.0106728
79	Deaths	Global	Both	25 to 29	Colon and rectum cancer	High body-mass index	Number	1997	139.845	229.039	52.758
80	Deaths	Global	Both	25 to 29	Colon and rectum cancer	High body-mass index	Rate	1997	0.0283811	0.0464829	0.0107071
81	Deaths	Global	Both	25 to 29	Colon and rectum cancer	High body-mass index	Number	1998	142.025	229.998	54.2459
82	Deaths	Global	Both	25 to 29	Colon and rectum cancer	High body-mass index	Rate	1998	0.0286503	0.0463966	0.0109428
83	Deaths	Global	Both	25 to 29	Colon and rectum cancer	High body-mass index	Number	1999	145.679	234.433	55.6623
84	Deaths	Global	Both	25 to 29	Colon and rectum cancer	High body-mass index	Rate	1999	0.0292661	0.0470964	0.0111823
85	Deaths	Global	Both	25 to 29	Colon and rectum cancer	High body-mass index	Number	2000	148.718	237.22	57.0759
86	Deaths	Global	Both	25 to 29	Colon and rectum cancer	High body-mass index	Rate	2000	0.0298183	0.0475631	0.0114439
87	Deaths	Global	Both	25 to 29	Colon and rectum cancer	High body-mass index	Number	2001	149.858	237.843	57.8665
88	Deaths	Global	Both	25 to 29	Colon and rectum cancer	High body-mass index	Rate	2001	0.0300503	0.0476935	0.0116037
89	Deaths	Global	Both	25 to 29	Colon and rectum cancer	High body-mass index	Number	2002	151.319	241.546	58.6218
90	Deaths	Global	Both	25 to 29	Colon and rectum cancer	High body-mass index	Rate	2002	0.0303574	0.0484585	0.0117606
91	Deaths	Global	Both	25 to 29	Colon and rectum cancer	High body-mass index	Number	2003	154.676	243.221	61.1019
92	Deaths	Global	Both	25 to 29	Colon and rectum cancer	High body-mass index	Rate	2003	0.0309838	0.0487207	0.0122396
93	Deaths	Global	Both	25 to 29	Colon and rectum cancer	High body-mass index	Number	2004	157.6	250.089	62.5854
94	Deaths	Global	Both	25 to 29	Colon and rectum cancer	High body-mass index	Rate	2004	0.0313936	0.0498172	0.0124669
95	Deaths	Global	Both	25 to 29	Colon and rectum cancer	High body-mass index	Number	2005	158.843	251.929	63.8949
96	Deaths	Global	Both	25 to 29	Colon and rectum cancer	High body-mass index	Rate	2005	0.0313232	0.0496792	0.0125998
97	Deaths	Global	Both	25 to 29	Colon and rectum cancer	High body-mass index	Number	2006	159.659	251.113	64.9448
98	Deaths	Global	Both	25 to 29	Colon and rectum cancer	High body-mass index	Rate	2006	0.0310777	0.0488794	0.0126416
99	Deaths	Global	Both	25 to 29	Colon and rectum cancer	High body-mass index	Number	2007	163.456	258.347	66.2412
100	Deaths	Global	Both	25 to 29	Colon and rectum cancer	High body-mass index	Rate	2007	0.0313295	0.0495172	0.0126964
101	Deaths	Global	Both	25 to 29	Colon and rectum cancer	High body-mass index	Number	2008	172.753	273.015	69.8705
102	Deaths	Global	Both	25 to 29	Colon and rectum cancer	High body-mass index	Rate	2008	0.0325082	0.0513753	0.0131481
103	Deaths	Global	Both	25 to 29	Colon and rectum cancer	High body-mass index	Number	2009	183.469	288.567	74.3023
104	Deaths	Global	Both	25 to 29	Colon and rectum cancer	High body-mass index	Rate	2009	0.0338182	0.0531904	0.0136959
105	Deaths	Global	Both	25 to 29	Colon and rectum cancer	High body-mass index	Number	2010	191.435	303.367	77.9135
106	Deaths	Global	Both	25 to 29	Colon and rectum cancer	High body-mass index	Rate	2010	0.0345263	0.0547137	0.0140521
107	Deaths	Global	Both	25 to 29	Colon and rectum cancer	High body-mass index	Number	2011	197.318	308.328	80.8394
108	Deaths	Global	Both	25 to 29	Colon and rectum cancer	High body-mass index	Rate	2011	0.0347668	0.0543263	0.0142436
109	Deaths	Global	Both	25 to 29	Colon and rectum cancer	High body-mass index	Number	2012	205.088	321.269	83.9875
110	Deaths	Global	Both	25 to 29	Colon and rectum cancer	High body-mass index	Rate	2012	0.0353128	0.0553172	0.0144613
111	Deaths	Global	Both	25 to 29	Colon and rectum cancer	High body-mass index	Number	2013	214.174	335.61	86.9573
112	Deaths	Global	Both	25 to 29	Colon and rectum cancer	High body-mass index	Rate	2013	0.0361515	0.0566492	0.0146779
113	Deaths	Global	Both	25 to 29	Colon and rectum cancer	High body-mass index	Number	2014	220.358	345.371	90.0483
114	Deaths	Global	Both	25 to 29	Colon and rectum cancer	High body-mass index	Rate	2014	0.0366488	0.0574402	0.0149763
115	Deaths	Global	Both	25 to 29	Colon and rectum cancer	High body-mass index	Number	2015	226.34	355.671	91.528
116	Deaths	Global	Both	25 to 29	Colon and rectum cancer	High body-mass index	Rate	2015	0.0373224	0.0586484	0.0150925
117	Deaths	Global	Both	25 to 29	Colon and rectum cancer	High body-mass index	Number	2016	232.962	367.615	95.1042
118	Deaths	Global	Both	25 to 29	Colon and rectum cancer	High body-mass index	Rate	2016	0.0383692	0.0605467	0.0156638
119	Deaths	Global	Both	25 to 29	Colon and rectum cancer	High body-mass index	Number	2017	234.004	371.853	95.0237
120	Deaths	Global	Both	25 to 29	Colon and rectum cancer	High body-mass index	Rate	2017	0.0386955	0.0614906	0.0157134
121	Deaths	Global	Both	25 to 29	Colon and rectum cancer	High body-mass index	Number	2018	233.942	372.587	95.0434
122	Deaths	Global	Both	25 to 29	Colon and rectum cancer	High body-mass index	Rate	2018	0.038958	0.0620463	0.0158274
123	Deaths	Global	Both	25 to 29	Colon and rectum cancer	High body-mass index	Number	2019	233.643	370.793	96.5878
124	Deaths	Global	Both	25 to 29	Colon and rectum cancer	High body-mass index	Rate	2019	0.0392275	0.0622542	0.0162166
125	Deaths	Global	Both	25 to 29	Colon and rectum cancer	High body-mass index	Number	2020	229.231	363.671	93.0867
126	Deaths	Global	Both	25 to 29	Colon and rectum cancer	High body-mass index	Rate	2020	0.0387836	0.0615294	0.0157493
127	Deaths	Global	Both	25 to 29	Colon and rectum cancer	High body-mass index	Number	2021	230.396	363.857	93.9
128	Deaths	Global	Both	25 to 29	Colon and rectum cancer	High body-mass index	Rate	2021	0.0391601	0.0618444	0.0159601
129	Deaths	Global	Both	30 to 34	Colon and rectum cancer	High body-mass index	Number	1990	269.021	434.44	103.434
130	Deaths	Global	Both	30 to 34	Colon and rectum cancer	High body-mass index	Rate	1990	0.069799	0.112718	0.0268364
131	Deaths	Global	Both	30 to 34	Colon and rectum cancer	High body-mass index	Number	1991	274.461	441.273	105.082
132	Deaths	Global	Both	30 to 34	Colon and rectum cancer	High body-mass index	Rate	1991	0.0702735	0.112984	0.0269054
133	Deaths	Global	Both	30 to 34	Colon and rectum cancer	High body-mass index	Number	1992	281.583	455.278	109.019
134	Deaths	Global	Both	30 to 34	Colon and rectum cancer	High body-mass index	Rate	1992	0.0705871	0.114129	0.0273288
135	Deaths	Global	Both	30 to 34	Colon and rectum cancer	High body-mass index	Number	1993	294.732	479.839	114.3
136	Deaths	Global	Both	30 to 34	Colon and rectum cancer	High body-mass index	Rate	1993	0.071652	0.116653	0.0277875
137	Deaths	Global	Both	30 to 34	Colon and rectum cancer	High body-mass index	Number	1994	309.756	494.236	121.667
138	Deaths	Global	Both	30 to 34	Colon and rectum cancer	High body-mass index	Rate	1994	0.072772	0.116113	0.0285835
139	Deaths	Global	Both	30 to 34	Colon and rectum cancer	High body-mass index	Number	1995	320.171	512.955	127.259
140	Deaths	Global	Both	30 to 34	Colon and rectum cancer	High body-mass index	Rate	1995	0.0728081	0.116648	0.0289392
141	Deaths	Global	Both	30 to 34	Colon and rectum cancer	High body-mass index	Number	1996	328.838	522.827	130.017
142	Deaths	Global	Both	30 to 34	Colon and rectum cancer	High body-mass index	Rate	1996	0.0727496	0.115666	0.0287641
143	Deaths	Global	Both	30 to 34	Colon and rectum cancer	High body-mass index	Number	1997	338.085	537.684	133.806
144	Deaths	Global	Both	30 to 34	Colon and rectum cancer	High body-mass index	Rate	1997	0.0731352	0.116313	0.0289451
145	Deaths	Global	Both	30 to 34	Colon and rectum cancer	High body-mass index	Number	1998	342.981	544.544	136.511
146	Deaths	Global	Both	30 to 34	Colon and rectum cancer	High body-mass index	Rate	1998	0.073063	0.116001	0.02908
147	Deaths	Global	Both	30 to 34	Colon and rectum cancer	High body-mass index	Number	1999	352.751	563.057	141.13
148	Deaths	Global	Both	30 to 34	Colon and rectum cancer	High body-mass index	Rate	1999	0.0743134	0.118618	0.0297316
149	Deaths	Global	Both	30 to 34	Colon and rectum cancer	High body-mass index	Number	2000	364.325	579.067	145.307
150	Deaths	Global	Both	30 to 34	Colon and rectum cancer	High body-mass index	Rate	2000	0.0760435	0.120865	0.0303291
151	Deaths	Global	Both	30 to 34	Colon and rectum cancer	High body-mass index	Number	2001	370.755	587.213	147.697
152	Deaths	Global	Both	30 to 34	Colon and rectum cancer	High body-mass index	Rate	2001	0.0765946	0.121313	0.0305128
153	Deaths	Global	Both	30 to 34	Colon and rectum cancer	High body-mass index	Number	2002	378.676	600.397	151.804
154	Deaths	Global	Both	30 to 34	Colon and rectum cancer	High body-mass index	Rate	2002	0.077522	0.122912	0.0310771
155	Deaths	Global	Both	30 to 34	Colon and rectum cancer	High body-mass index	Number	2003	391.365	615.622	158.523
156	Deaths	Global	Both	30 to 34	Colon and rectum cancer	High body-mass index	Rate	2003	0.0794922	0.125042	0.0321986
157	Deaths	Global	Both	30 to 34	Colon and rectum cancer	High body-mass index	Number	2004	397.126	624.566	160.524
158	Deaths	Global	Both	30 to 34	Colon and rectum cancer	High body-mass index	Rate	2004	0.0801839	0.126107	0.0324116
159	Deaths	Global	Both	30 to 34	Colon and rectum cancer	High body-mass index	Number	2005	392.856	622.124	161.071
160	Deaths	Global	Both	30 to 34	Colon and rectum cancer	High body-mass index	Rate	2005	0.0790332	0.125157	0.0324037
161	Deaths	Global	Both	30 to 34	Colon and rectum cancer	High body-mass index	Number	2006	383.755	607.052	159.004
162	Deaths	Global	Both	30 to 34	Colon and rectum cancer	High body-mass index	Rate	2006	0.077086	0.12194	0.0319397
163	Deaths	Global	Both	30 to 34	Colon and rectum cancer	High body-mass index	Number	2007	384.093	609.364	159.407
164	Deaths	Global	Both	30 to 34	Colon and rectum cancer	High body-mass index	Rate	2007	0.0770833	0.122293	0.0319912
165	Deaths	Global	Both	30 to 34	Colon and rectum cancer	High body-mass index	Number	2008	398.21	631.342	164.129
166	Deaths	Global	Both	30 to 34	Colon and rectum cancer	High body-mass index	Rate	2008	0.079686	0.126338	0.0328439
167	Deaths	Global	Both	30 to 34	Colon and rectum cancer	High body-mass index	Number	2009	418.108	663.096	172.35
168	Deaths	Global	Both	30 to 34	Colon and rectum cancer	High body-mass index	Rate	2009	0.0831067	0.131802	0.0342578
169	Deaths	Global	Both	30 to 34	Colon and rectum cancer	High body-mass index	Number	2010	433.043	688.977	176.37
170	Deaths	Global	Both	30 to 34	Colon and rectum cancer	High body-mass index	Rate	2010	0.085201	0.135556	0.0347007
171	Deaths	Global	Both	30 to 34	Colon and rectum cancer	High body-mass index	Number	2011	439.45	691.79	180.134
172	Deaths	Global	Both	30 to 34	Colon and rectum cancer	High body-mass index	Rate	2011	0.0854188	0.134468	0.0350138
173	Deaths	Global	Both	30 to 34	Colon and rectum cancer	High body-mass index	Number	2012	447.208	702.387	182.693
174	Deaths	Global	Both	30 to 34	Colon and rectum cancer	High body-mass index	Rate	2012	0.0856842	0.134576	0.0350037
175	Deaths	Global	Both	30 to 34	Colon and rectum cancer	High body-mass index	Number	2013	465.383	727.717	193.172
176	Deaths	Global	Both	30 to 34	Colon and rectum cancer	High body-mass index	Rate	2013	0.0876675	0.137085	0.0363892
177	Deaths	Global	Both	30 to 34	Colon and rectum cancer	High body-mass index	Number	2014	483.89	748.562	199.838
178	Deaths	Global	Both	30 to 34	Colon and rectum cancer	High body-mass index	Rate	2014	0.0894291	0.138344	0.0369326
179	Deaths	Global	Both	30 to 34	Colon and rectum cancer	High body-mass index	Number	2015	503.955	781.669	206.478
180	Deaths	Global	Both	30 to 34	Colon and rectum cancer	High body-mass index	Rate	2015	0.0911889	0.14144	0.0373614
181	Deaths	Global	Both	30 to 34	Colon and rectum cancer	High body-mass index	Number	2016	529.677	823.531	220.796
182	Deaths	Global	Both	30 to 34	Colon and rectum cancer	High body-mass index	Rate	2016	0.0936316	0.145576	0.0390303
183	Deaths	Global	Both	30 to 34	Colon and rectum cancer	High body-mass index	Number	2017	555.277	862.936	229.193
184	Deaths	Global	Both	30 to 34	Colon and rectum cancer	High body-mass index	Rate	2017	0.095933	0.149086	0.0395968
185	Deaths	Global	Both	30 to 34	Colon and rectum cancer	High body-mass index	Number	2018	581.553	927.489	238.656
186	Deaths	Global	Both	30 to 34	Colon and rectum cancer	High body-mass index	Rate	2018	0.0985114	0.157111	0.0404268
187	Deaths	Global	Both	30 to 34	Colon and rectum cancer	High body-mass index	Number	2019	603.602	949.268	254.155
188	Deaths	Global	Both	30 to 34	Colon and rectum cancer	High body-mass index	Rate	2019	0.100758	0.158459	0.0424254
189	Deaths	Global	Both	30 to 34	Colon and rectum cancer	High body-mass index	Number	2020	609.417	965.073	251.649
190	Deaths	Global	Both	30 to 34	Colon and rectum cancer	High body-mass index	Rate	2020	0.100891	0.159771	0.0416614
191	Deaths	Global	Both	30 to 34	Colon and rectum cancer	High body-mass index	Number	2021	621.326	965.109	256.389
192	Deaths	Global	Both	30 to 34	Colon and rectum cancer	High body-mass index	Rate	2021	0.102787	0.159659	0.0424147
193	Deaths	Global	Both	35 to 39	Colon and rectum cancer	High body-mass index	Number	1990	522.007	851.379	201.718
194	Deaths	Global	Both	35 to 39	Colon and rectum cancer	High body-mass index	Rate	1990	0.148195	0.241701	0.0572664
195	Deaths	Global	Both	35 to 39	Colon and rectum cancer	High body-mass index	Number	1991	542.996	866.706	210.525
196	Deaths	Global	Both	35 to 39	Colon and rectum cancer	High body-mass index	Rate	1991	0.150376	0.240024	0.0583024
197	Deaths	Global	Both	35 to 39	Colon and rectum cancer	High body-mass index	Number	1992	561.379	907.001	216.967
198	Deaths	Global	Both	35 to 39	Colon and rectum cancer	High body-mass index	Rate	1992	0.152385	0.246203	0.0588952
199	Deaths	Global	Both	35 to 39	Colon and rectum cancer	High body-mass index	Number	1993	579.763	941.71	228.455
200	Deaths	Global	Both	35 to 39	Colon and rectum cancer	High body-mass index	Rate	1993	0.155304	0.25226	0.0611972
201	Deaths	Global	Both	35 to 39	Colon and rectum cancer	High body-mass index	Number	1994	592.462	949.244	235.288
202	Deaths	Global	Both	35 to 39	Colon and rectum cancer	High body-mass index	Rate	1994	0.157371	0.252141	0.0624979
203	Deaths	Global	Both	35 to 39	Colon and rectum cancer	High body-mass index	Number	1995	597.712	953.795	241.52
204	Deaths	Global	Both	35 to 39	Colon and rectum cancer	High body-mass index	Rate	1995	0.157499	0.251328	0.0636412
205	Deaths	Global	Both	35 to 39	Colon and rectum cancer	High body-mass index	Number	1996	601.413	958.424	243.37
206	Deaths	Global	Both	35 to 39	Colon and rectum cancer	High body-mass index	Rate	1996	0.15638	0.24921	0.0632812
207	Deaths	Global	Both	35 to 39	Colon and rectum cancer	High body-mass index	Number	1997	613.602	976.458	244.32
208	Deaths	Global	Both	35 to 39	Colon and rectum cancer	High body-mass index	Rate	1997	0.156122	0.248446	0.0621637
209	Deaths	Global	Both	35 to 39	Colon and rectum cancer	High body-mass index	Number	1998	630.1	1001.1	253.675
210	Deaths	Global	Both	35 to 39	Colon and rectum cancer	High body-mass index	Rate	1998	0.155357	0.246832	0.0625462
211	Deaths	Global	Both	35 to 39	Colon and rectum cancer	High body-mass index	Number	1999	660.285	1050.75	267.454
212	Deaths	Global	Both	35 to 39	Colon and rectum cancer	High body-mass index	Rate	1999	0.157182	0.250133	0.063668
213	Deaths	Global	Both	35 to 39	Colon and rectum cancer	High body-mass index	Number	2000	691.912	1104.25	280.651
214	Deaths	Global	Both	35 to 39	Colon and rectum cancer	High body-mass index	Rate	2000	0.159296	0.254226	0.064613
215	Deaths	Global	Both	35 to 39	Colon and rectum cancer	High body-mass index	Number	2001	717.127	1142.57	291.455
216	Deaths	Global	Both	35 to 39	Colon and rectum cancer	High body-mass index	Rate	2001	0.160557	0.255809	0.0652534
217	Deaths	Global	Both	35 to 39	Colon and rectum cancer	High body-mass index	Number	2002	736.439	1171.75	297.348
218	Deaths	Global	Both	35 to 39	Colon and rectum cancer	High body-mass index	Rate	2002	0.161158	0.256418	0.0650699
219	Deaths	Global	Both	35 to 39	Colon and rectum cancer	High body-mass index	Number	2003	749.849	1188.29	308.743
220	Deaths	Global	Both	35 to 39	Colon and rectum cancer	High body-mass index	Rate	2003	0.161492	0.255918	0.0664929
221	Deaths	Global	Both	35 to 39	Colon and rectum cancer	High body-mass index	Number	2004	761.474	1212.22	314.797
222	Deaths	Global	Both	35 to 39	Colon and rectum cancer	High body-mass index	Rate	2004	0.162031	0.257945	0.0669845
223	Deaths	Global	Both	35 to 39	Colon and rectum cancer	High body-mass index	Number	2005	769.31	1228.93	318.5
224	Deaths	Global	Both	35 to 39	Colon and rectum cancer	High body-mass index	Rate	2005	0.162016	0.258811	0.0670756
225	Deaths	Global	Both	35 to 39	Colon and rectum cancer	High body-mass index	Number	2006	775.542	1232.68	323.643
226	Deaths	Global	Both	35 to 39	Colon and rectum cancer	High body-mass index	Rate	2006	0.161484	0.25667	0.0673893
227	Deaths	Global	Both	35 to 39	Colon and rectum cancer	High body-mass index	Number	2007	790.33	1265.84	332.849
228	Deaths	Global	Both	35 to 39	Colon and rectum cancer	High body-mass index	Rate	2007	0.162911	0.260927	0.0686101
229	Deaths	Global	Both	35 to 39	Colon and rectum cancer	High body-mass index	Number	2008	810.74	1291.54	337.244
230	Deaths	Global	Both	35 to 39	Colon and rectum cancer	High body-mass index	Rate	2008	0.165644	0.263877	0.0689029
231	Deaths	Global	Both	35 to 39	Colon and rectum cancer	High body-mass index	Number	2009	823.336	1315.58	344.489
232	Deaths	Global	Both	35 to 39	Colon and rectum cancer	High body-mass index	Rate	2009	0.167073	0.26696	0.0699041
233	Deaths	Global	Both	35 to 39	Colon and rectum cancer	High body-mass index	Number	2010	828.501	1330.43	344.275
234	Deaths	Global	Both	35 to 39	Colon and rectum cancer	High body-mass index	Rate	2010	0.167458	0.268908	0.0695853
235	Deaths	Global	Both	35 to 39	Colon and rectum cancer	High body-mass index	Number	2011	827.872	1311.08	347.3
236	Deaths	Global	Both	35 to 39	Colon and rectum cancer	High body-mass index	Rate	2011	0.167129	0.264679	0.0701123
237	Deaths	Global	Both	35 to 39	Colon and rectum cancer	High body-mass index	Number	2012	832.549	1315.21	348.196
238	Deaths	Global	Both	35 to 39	Colon and rectum cancer	High body-mass index	Rate	2012	0.168004	0.265403	0.0702642
239	Deaths	Global	Both	35 to 39	Colon and rectum cancer	High body-mass index	Number	2013	850.935	1347.61	358.169
240	Deaths	Global	Both	35 to 39	Colon and rectum cancer	High body-mass index	Rate	2013	0.171375	0.271403	0.0721337
241	Deaths	Global	Both	35 to 39	Colon and rectum cancer	High body-mass index	Number	2014	883.789	1392.45	375.247
242	Deaths	Global	Both	35 to 39	Colon and rectum cancer	High body-mass index	Rate	2014	0.176995	0.278863	0.0751501
243	Deaths	Global	Both	35 to 39	Colon and rectum cancer	High body-mass index	Number	2015	917.13	1450.94	385.954
244	Deaths	Global	Both	35 to 39	Colon and rectum cancer	High body-mass index	Rate	2015	0.181881	0.287743	0.0765407
245	Deaths	Global	Both	35 to 39	Colon and rectum cancer	High body-mass index	Number	2016	950.693	1492.71	407.894
246	Deaths	Global	Both	35 to 39	Colon and rectum cancer	High body-mass index	Rate	2016	0.186254	0.292443	0.0799123
247	Deaths	Global	Both	35 to 39	Colon and rectum cancer	High body-mass index	Number	2017	987.446	1554.93	422.039
248	Deaths	Global	Both	35 to 39	Colon and rectum cancer	High body-mass index	Rate	2017	0.190707	0.300306	0.0815089
249	Deaths	Global	Both	35 to 39	Colon and rectum cancer	High body-mass index	Number	2018	1028.86	1634.14	438.046
250	Deaths	Global	Both	35 to 39	Colon and rectum cancer	High body-mass index	Rate	2018	0.195391	0.310339	0.0831893
251	Deaths	Global	Both	35 to 39	Colon and rectum cancer	High body-mass index	Number	2019	1065.26	1685.32	466.737
252	Deaths	Global	Both	35 to 39	Colon and rectum cancer	High body-mass index	Rate	2019	0.198485	0.31402	0.0869656
253	Deaths	Global	Both	35 to 39	Colon and rectum cancer	High body-mass index	Number	2020	1081.25	1710.6	462.028
254	Deaths	Global	Both	35 to 39	Colon and rectum cancer	High body-mass index	Rate	2020	0.197281	0.312108	0.0842996
255	Deaths	Global	Both	35 to 39	Colon and rectum cancer	High body-mass index	Number	2021	1125.02	1777	477.649
256	Deaths	Global	Both	35 to 39	Colon and rectum cancer	High body-mass index	Rate	2021	0.200585	0.316831	0.0851627
257	Deaths	Global	Both	40 to 44	Colon and rectum cancer	High body-mass index	Number	1990	842.846	1359.31	338.376
258	Deaths	Global	Both	40 to 44	Colon and rectum cancer	High body-mass index	Rate	1990	0.294206	0.474486	0.118114
259	Deaths	Global	Both	40 to 44	Colon and rectum cancer	High body-mass index	Number	1991	903.844	1439.04	363.639
260	Deaths	Global	Both	40 to 44	Colon and rectum cancer	High body-mass index	Rate	1991	0.30075	0.478836	0.121
261	Deaths	Global	Both	40 to 44	Colon and rectum cancer	High body-mass index	Number	1992	946.8	1525.94	379.951
262	Deaths	Global	Both	40 to 44	Colon and rectum cancer	High body-mass index	Rate	1992	0.304724	0.491117	0.122286
263	Deaths	Global	Both	40 to 44	Colon and rectum cancer	High body-mass index	Number	1993	997.694	1591.15	403.621
264	Deaths	Global	Both	40 to 44	Colon and rectum cancer	High body-mass index	Rate	1993	0.309972	0.494352	0.125401
265	Deaths	Global	Both	40 to 44	Colon and rectum cancer	High body-mass index	Number	1994	1037.93	1638.23	424.091
266	Deaths	Global	Both	40 to 44	Colon and rectum cancer	High body-mass index	Rate	1994	0.313745	0.495203	0.128194
267	Deaths	Global	Both	40 to 44	Colon and rectum cancer	High body-mass index	Number	1995	1073.96	1695.8	439.456
268	Deaths	Global	Both	40 to 44	Colon and rectum cancer	High body-mass index	Rate	1995	0.312764	0.493857	0.12798
269	Deaths	Global	Both	40 to 44	Colon and rectum cancer	High body-mass index	Number	1996	1092.4	1724.44	450.5
270	Deaths	Global	Both	40 to 44	Colon and rectum cancer	High body-mass index	Rate	1996	0.311127	0.491139	0.128307
271	Deaths	Global	Both	40 to 44	Colon and rectum cancer	High body-mass index	Number	1997	1112.72	1762.95	451.629
272	Deaths	Global	Both	40 to 44	Colon and rectum cancer	High body-mass index	Rate	1997	0.311237	0.493111	0.126324
273	Deaths	Global	Both	40 to 44	Colon and rectum cancer	High body-mass index	Number	1998	1131.14	1780.59	465.972
274	Deaths	Global	Both	40 to 44	Colon and rectum cancer	High body-mass index	Rate	1998	0.3126	0.492081	0.128775
275	Deaths	Global	Both	40 to 44	Colon and rectum cancer	High body-mass index	Number	1999	1157.06	1828.6	481.271
276	Deaths	Global	Both	40 to 44	Colon and rectum cancer	High body-mass index	Rate	1999	0.317193	0.50129	0.131935
277	Deaths	Global	Both	40 to 44	Colon and rectum cancer	High body-mass index	Number	2000	1171.44	1862.02	488.91
278	Deaths	Global	Both	40 to 44	Colon and rectum cancer	High body-mass index	Rate	2000	0.31847	0.506213	0.132917
279	Deaths	Global	Both	40 to 44	Colon and rectum cancer	High body-mass index	Number	2001	1188.54	1872.78	494.134
280	Deaths	Global	Both	40 to 44	Colon and rectum cancer	High body-mass index	Rate	2001	0.318619	0.502046	0.132465
281	Deaths	Global	Both	40 to 44	Colon and rectum cancer	High body-mass index	Number	2002	1217.81	1928.94	505.328
282	Deaths	Global	Both	40 to 44	Colon and rectum cancer	High body-mass index	Rate	2002	0.31917	0.505545	0.132439
283	Deaths	Global	Both	40 to 44	Colon and rectum cancer	High body-mass index	Number	2003	1246.83	1963.88	527.581
284	Deaths	Global	Both	40 to 44	Colon and rectum cancer	High body-mass index	Rate	2003	0.316365	0.498305	0.133866
285	Deaths	Global	Both	40 to 44	Colon and rectum cancer	High body-mass index	Number	2004	1286.47	2026.1	544.863
286	Deaths	Global	Both	40 to 44	Colon and rectum cancer	High body-mass index	Rate	2004	0.314808	0.495802	0.133332
287	Deaths	Global	Both	40 to 44	Colon and rectum cancer	High body-mass index	Number	2005	1337.33	2121.9	560.094
288	Deaths	Global	Both	40 to 44	Colon and rectum cancer	High body-mass index	Rate	2005	0.316119	0.501576	0.132395
289	Deaths	Global	Both	40 to 44	Colon and rectum cancer	High body-mass index	Number	2006	1386.83	2189.61	584.486
290	Deaths	Global	Both	40 to 44	Colon and rectum cancer	High body-mass index	Rate	2006	0.318455	0.502797	0.134215
291	Deaths	Global	Both	40 to 44	Colon and rectum cancer	High body-mass index	Number	2007	1441.5	2280.42	611.149
292	Deaths	Global	Both	40 to 44	Colon and rectum cancer	High body-mass index	Rate	2007	0.323169	0.511246	0.137013
293	Deaths	Global	Both	40 to 44	Colon and rectum cancer	High body-mass index	Number	2008	1472.07	2322.9	616.498
294	Deaths	Global	Both	40 to 44	Colon and rectum cancer	High body-mass index	Rate	2008	0.324419	0.511927	0.135865
295	Deaths	Global	Both	40 to 44	Colon and rectum cancer	High body-mass index	Number	2009	1475.08	2330.18	623.325
296	Deaths	Global	Both	40 to 44	Colon and rectum cancer	High body-mass index	Rate	2009	0.320855	0.506853	0.135584
297	Deaths	Global	Both	40 to 44	Colon and rectum cancer	High body-mass index	Number	2010	1497.95	2375.2	625.748
298	Deaths	Global	Both	40 to 44	Colon and rectum cancer	High body-mass index	Rate	2010	0.322263	0.51099	0.134621
299	Deaths	Global	Both	40 to 44	Colon and rectum cancer	High body-mass index	Number	2011	1523.19	2384.02	640.879
300	Deaths	Global	Both	40 to 44	Colon and rectum cancer	High body-mass index	Rate	2011	0.323872	0.506909	0.136269
301	Deaths	Global	Both	40 to 44	Colon and rectum cancer	High body-mass index	Number	2012	1550.65	2435.31	647.607
302	Deaths	Global	Both	40 to 44	Colon and rectum cancer	High body-mass index	Rate	2012	0.326325	0.512498	0.136285
303	Deaths	Global	Both	40 to 44	Colon and rectum cancer	High body-mass index	Number	2013	1591.54	2505.22	665.257
304	Deaths	Global	Both	40 to 44	Colon and rectum cancer	High body-mass index	Rate	2013	0.331986	0.522574	0.138769
305	Deaths	Global	Both	40 to 44	Colon and rectum cancer	High body-mass index	Number	2014	1644.5	2559.38	698.204
306	Deaths	Global	Both	40 to 44	Colon and rectum cancer	High body-mass index	Rate	2014	0.340783	0.53037	0.144686
307	Deaths	Global	Both	40 to 44	Colon and rectum cancer	High body-mass index	Number	2015	1687.3	2630.71	710.617
308	Deaths	Global	Both	40 to 44	Colon and rectum cancer	High body-mass index	Rate	2015	0.348284	0.543018	0.146682
309	Deaths	Global	Both	40 to 44	Colon and rectum cancer	High body-mass index	Number	2016	1724.15	2682.84	736.011
310	Deaths	Global	Both	40 to 44	Colon and rectum cancer	High body-mass index	Rate	2016	0.355408	0.553026	0.151717
311	Deaths	Global	Both	40 to 44	Colon and rectum cancer	High body-mass index	Number	2017	1757	2721.91	738.794
312	Deaths	Global	Both	40 to 44	Colon and rectum cancer	High body-mass index	Rate	2017	0.36199	0.560789	0.152212
313	Deaths	Global	Both	40 to 44	Colon and rectum cancer	High body-mass index	Number	2018	1792.08	2827.54	761.141
314	Deaths	Global	Both	40 to 44	Colon and rectum cancer	High body-mass index	Rate	2018	0.36845	0.581341	0.15649
315	Deaths	Global	Both	40 to 44	Colon and rectum cancer	High body-mass index	Number	2019	1819.96	2853.78	790.059
316	Deaths	Global	Both	40 to 44	Colon and rectum cancer	High body-mass index	Rate	2019	0.371993	0.5833	0.161485
317	Deaths	Global	Both	40 to 44	Colon and rectum cancer	High body-mass index	Number	2020	1829.89	2904.73	776.501
318	Deaths	Global	Both	40 to 44	Colon and rectum cancer	High body-mass index	Rate	2020	0.370279	0.587774	0.157125
319	Deaths	Global	Both	40 to 44	Colon and rectum cancer	High body-mass index	Number	2021	1871.76	2938.8	794.096
320	Deaths	Global	Both	40 to 44	Colon and rectum cancer	High body-mass index	Rate	2021	0.374164	0.587465	0.158739
321	Deaths	Global	Both	45 to 49	Colon and rectum cancer	High body-mass index	Number	1990	1346.23	2169.85	548.278
322	Deaths	Global	Both	45 to 49	Colon and rectum cancer	High body-mass index	Rate	1990	0.579782	0.934493	0.236128
323	Deaths	Global	Both	45 to 49	Colon and rectum cancer	High body-mass index	Number	1991	1365.91	2168.01	553.479
324	Deaths	Global	Both	45 to 49	Colon and rectum cancer	High body-mass index	Rate	1991	0.580279	0.921035	0.235135
325	Deaths	Global	Both	45 to 49	Colon and rectum cancer	High body-mass index	Number	1992	1419.85	2292.33	580.076
326	Deaths	Global	Both	45 to 49	Colon and rectum cancer	High body-mass index	Rate	1992	0.582882	0.941055	0.238135
327	Deaths	Global	Both	45 to 49	Colon and rectum cancer	High body-mass index	Number	1993	1505.12	2388.03	615.742
328	Deaths	Global	Both	45 to 49	Colon and rectum cancer	High body-mass index	Rate	1993	0.595959	0.945554	0.243807
329	Deaths	Global	Both	45 to 49	Colon and rectum cancer	High body-mass index	Number	1994	1615.98	2570.66	670.867
330	Deaths	Global	Both	45 to 49	Colon and rectum cancer	High body-mass index	Rate	1994	0.609275	0.969216	0.252937
331	Deaths	Global	Both	45 to 49	Colon and rectum cancer	High body-mass index	Number	1995	1716.45	2738.39	718.267
332	Deaths	Global	Both	45 to 49	Colon and rectum cancer	High body-mass index	Rate	1995	0.622824	0.993638	0.260627
333	Deaths	Global	Both	45 to 49	Colon and rectum cancer	High body-mass index	Number	1996	1807.01	2880.33	751.384
334	Deaths	Global	Both	45 to 49	Colon and rectum cancer	High body-mass index	Rate	1996	0.625905	0.997674	0.260261
335	Deaths	Global	Both	45 to 49	Colon and rectum cancer	High body-mass index	Number	1997	1865.04	2957.99	771.982
336	Deaths	Global	Both	45 to 49	Colon and rectum cancer	High body-mass index	Rate	1997	0.625698	0.992371	0.258991
337	Deaths	Global	Both	45 to 49	Colon and rectum cancer	High body-mass index	Number	1998	1919.49	3043.64	809.964
338	Deaths	Global	Both	45 to 49	Colon and rectum cancer	High body-mass index	Rate	1998	0.622203	0.986596	0.26255
339	Deaths	Global	Both	45 to 49	Colon and rectum cancer	High body-mass index	Number	1999	1995.21	3173.5	842.662
340	Deaths	Global	Both	45 to 49	Colon and rectum cancer	High body-mass index	Rate	1999	0.629623	1.00145	0.265916
341	Deaths	Global	Both	45 to 49	Colon and rectum cancer	High body-mass index	Number	2000	2077.06	3303.59	874.223
342	Deaths	Global	Both	45 to 49	Colon and rectum cancer	High body-mass index	Rate	2000	0.631392	1.00423	0.265749
343	Deaths	Global	Both	45 to 49	Colon and rectum cancer	High body-mass index	Number	2001	2143.84	3384.82	893.442
344	Deaths	Global	Both	45 to 49	Colon and rectum cancer	High body-mass index	Rate	2001	0.636781	1.00538	0.265377
345	Deaths	Global	Both	45 to 49	Colon and rectum cancer	High body-mass index	Number	2002	2199.74	3449.45	913.819
346	Deaths	Global	Both	45 to 49	Colon and rectum cancer	High body-mass index	Rate	2002	0.640952	1.00509	0.266265
347	Deaths	Global	Both	45 to 49	Colon and rectum cancer	High body-mass index	Number	2003	2253.08	3523.57	951.379
348	Deaths	Global	Both	45 to 49	Colon and rectum cancer	High body-mass index	Rate	2003	0.647758	1.01302	0.27352
349	Deaths	Global	Both	45 to 49	Colon and rectum cancer	High body-mass index	Number	2004	2273.07	3558.71	961.186
350	Deaths	Global	Both	45 to 49	Colon and rectum cancer	High body-mass index	Rate	2004	0.647284	1.01339	0.273709
351	Deaths	Global	Both	45 to 49	Colon and rectum cancer	High body-mass index	Number	2005	2295.33	3578.17	960.837
352	Deaths	Global	Both	45 to 49	Colon and rectum cancer	High body-mass index	Rate	2005	0.647272	1.00902	0.270951
353	Deaths	Global	Both	45 to 49	Colon and rectum cancer	High body-mass index	Number	2006	2289.28	3577.77	961.332
354	Deaths	Global	Both	45 to 49	Colon and rectum cancer	High body-mass index	Rate	2006	0.635714	0.993514	0.266953
355	Deaths	Global	Both	45 to 49	Colon and rectum cancer	High body-mass index	Number	2007	2337.73	3631.79	978.986
356	Deaths	Global	Both	45 to 49	Colon and rectum cancer	High body-mass index	Rate	2007	0.633742	0.984553	0.265396
357	Deaths	Global	Both	45 to 49	Colon and rectum cancer	High body-mass index	Number	2008	2457.39	3831.87	1027.17
358	Deaths	Global	Both	45 to 49	Colon and rectum cancer	High body-mass index	Rate	2008	0.643879	1.00401	0.269135
359	Deaths	Global	Both	45 to 49	Colon and rectum cancer	High body-mass index	Number	2009	2588.63	4065.29	1081.12
360	Deaths	Global	Both	45 to 49	Colon and rectum cancer	High body-mass index	Rate	2009	0.653067	1.0256	0.272749
361	Deaths	Global	Both	45 to 49	Colon and rectum cancer	High body-mass index	Number	2010	2702.7	4266.87	1133.23
362	Deaths	Global	Both	45 to 49	Colon and rectum cancer	High body-mass index	Rate	2010	0.657745	1.03841	0.275789
363	Deaths	Global	Both	45 to 49	Colon and rectum cancer	High body-mass index	Number	2011	2793.06	4352.5	1173.81
364	Deaths	Global	Both	45 to 49	Colon and rectum cancer	High body-mass index	Rate	2011	0.659704	1.02803	0.277246
365	Deaths	Global	Both	45 to 49	Colon and rectum cancer	High body-mass index	Number	2012	2886.14	4515.92	1205.05
366	Deaths	Global	Both	45 to 49	Colon and rectum cancer	High body-mass index	Rate	2012	0.664973	1.04048	0.277646
367	Deaths	Global	Both	45 to 49	Colon and rectum cancer	High body-mass index	Number	2013	2951.07	4620.76	1210.94
368	Deaths	Global	Both	45 to 49	Colon and rectum cancer	High body-mass index	Rate	2013	0.667988	1.04593	0.274102
369	Deaths	Global	Both	45 to 49	Colon and rectum cancer	High body-mass index	Number	2014	2966.3	4630.82	1253.47
370	Deaths	Global	Both	45 to 49	Colon and rectum cancer	High body-mass index	Rate	2014	0.662462	1.0342	0.279937
371	Deaths	Global	Both	45 to 49	Colon and rectum cancer	High body-mass index	Number	2015	3021.23	4752.7	1257.58
372	Deaths	Global	Both	45 to 49	Colon and rectum cancer	High body-mass index	Rate	2015	0.66703	1.04931	0.277649
373	Deaths	Global	Both	45 to 49	Colon and rectum cancer	High body-mass index	Number	2016	3106.78	4865.92	1322.78
374	Deaths	Global	Both	45 to 49	Colon and rectum cancer	High body-mass index	Rate	2016	0.677433	1.06101	0.288433
375	Deaths	Global	Both	45 to 49	Colon and rectum cancer	High body-mass index	Number	2017	3162.1	4976.55	1344.46
376	Deaths	Global	Both	45 to 49	Colon and rectum cancer	High body-mass index	Rate	2017	0.68203	1.07339	0.289984
377	Deaths	Global	Both	45 to 49	Colon and rectum cancer	High body-mass index	Number	2018	3221.47	5112.5	1346.77
378	Deaths	Global	Both	45 to 49	Colon and rectum cancer	High body-mass index	Rate	2018	0.688404	1.09251	0.287794
379	Deaths	Global	Both	45 to 49	Colon and rectum cancer	High body-mass index	Number	2019	3282.25	5206.24	1415.39
380	Deaths	Global	Both	45 to 49	Colon and rectum cancer	High body-mass index	Rate	2019	0.696528	1.10482	0.300361
381	Deaths	Global	Both	45 to 49	Colon and rectum cancer	High body-mass index	Number	2020	3286.63	5237.89	1376.92
382	Deaths	Global	Both	45 to 49	Colon and rectum cancer	High body-mass index	Rate	2020	0.694721	1.10718	0.29105
383	Deaths	Global	Both	45 to 49	Colon and rectum cancer	High body-mass index	Number	2021	3317.67	5268.38	1402.34
384	Deaths	Global	Both	45 to 49	Colon and rectum cancer	High body-mass index	Rate	2021	0.700662	1.11264	0.296162
385	Deaths	Global	Both	50 to 54	Colon and rectum cancer	High body-mass index	Number	1990	2480.05	3991	1034.21
386	Deaths	Global	Both	50 to 54	Colon and rectum cancer	High body-mass index	Rate	1990	1.16669	1.87749	0.486523
387	Deaths	Global	Both	50 to 54	Colon and rectum cancer	High body-mass index	Number	1991	2531.75	4060.22	1051.87
388	Deaths	Global	Both	50 to 54	Colon and rectum cancer	High body-mass index	Rate	1991	1.17821	1.88952	0.489512
389	Deaths	Global	Both	50 to 54	Colon and rectum cancer	High body-mass index	Number	1992	2560.49	4116.19	1071.16
390	Deaths	Global	Both	50 to 54	Colon and rectum cancer	High body-mass index	Rate	1992	1.18373	1.90294	0.495207
391	Deaths	Global	Both	50 to 54	Colon and rectum cancer	High body-mass index	Number	1993	2606.19	4164.51	1091.36
392	Deaths	Global	Both	50 to 54	Colon and rectum cancer	High body-mass index	Rate	1993	1.19968	1.917	0.502375
393	Deaths	Global	Both	50 to 54	Colon and rectum cancer	High body-mass index	Number	1994	2613.56	4176.37	1099.27
394	Deaths	Global	Both	50 to 54	Colon and rectum cancer	High body-mass index	Rate	1994	1.19806	1.91446	0.50391
395	Deaths	Global	Both	50 to 54	Colon and rectum cancer	High body-mass index	Number	1995	2583.8	4125.78	1092.24
396	Deaths	Global	Both	50 to 54	Colon and rectum cancer	High body-mass index	Rate	1995	1.18107	1.88592	0.49927
397	Deaths	Global	Both	50 to 54	Colon and rectum cancer	High body-mass index	Number	1996	2568.72	4084.26	1084.09
398	Deaths	Global	Both	50 to 54	Colon and rectum cancer	High body-mass index	Rate	1996	1.15902	1.84284	0.489149
399	Deaths	Global	Both	50 to 54	Colon and rectum cancer	High body-mass index	Number	1997	2654.93	4238.74	1114.39
400	Deaths	Global	Both	50 to 54	Colon and rectum cancer	High body-mass index	Rate	1997	1.15644	1.84632	0.485408
401	Deaths	Global	Both	50 to 54	Colon and rectum cancer	High body-mass index	Number	1998	2764.84	4404.52	1178.91
402	Deaths	Global	Both	50 to 54	Colon and rectum cancer	High body-mass index	Rate	1998	1.1602	1.84825	0.494699
403	Deaths	Global	Both	50 to 54	Colon and rectum cancer	High body-mass index	Number	1999	2965.71	4722.11	1259.36
404	Deaths	Global	Both	50 to 54	Colon and rectum cancer	High body-mass index	Rate	1999	1.18259	1.88296	0.502176
405	Deaths	Global	Both	50 to 54	Colon and rectum cancer	High body-mass index	Number	2000	3169.61	5090.85	1358.32
406	Deaths	Global	Both	50 to 54	Colon and rectum cancer	High body-mass index	Rate	2000	1.21385	1.94962	0.520189
407	Deaths	Global	Both	50 to 54	Colon and rectum cancer	High body-mass index	Number	2001	3391.93	5359.5	1436.04
408	Deaths	Global	Both	50 to 54	Colon and rectum cancer	High body-mass index	Rate	2001	1.23779	1.95579	0.524043
409	Deaths	Global	Both	50 to 54	Colon and rectum cancer	High body-mass index	Number	2002	3525.42	5600.63	1479.97
410	Deaths	Global	Both	50 to 54	Colon and rectum cancer	High body-mass index	Rate	2002	1.24407	1.97638	0.522257
411	Deaths	Global	Both	50 to 54	Colon and rectum cancer	High body-mass index	Number	2003	3657.01	5778.42	1551.57
412	Deaths	Global	Both	50 to 54	Colon and rectum cancer	High body-mass index	Rate	2003	1.24464	1.96664	0.528065
413	Deaths	Global	Both	50 to 54	Colon and rectum cancer	High body-mass index	Number	2004	3735.01	5906.76	1589.41
414	Deaths	Global	Both	50 to 54	Colon and rectum cancer	High body-mass index	Rate	2004	1.23526	1.95351	0.525658
415	Deaths	Global	Both	50 to 54	Colon and rectum cancer	High body-mass index	Number	2005	3883.61	6140.05	1655.3
416	Deaths	Global	Both	50 to 54	Colon and rectum cancer	High body-mass index	Rate	2005	1.2347	1.95209	0.526264
417	Deaths	Global	Both	50 to 54	Colon and rectum cancer	High body-mass index	Number	2006	3974.07	6286.15	1690.58
418	Deaths	Global	Both	50 to 54	Colon and rectum cancer	High body-mass index	Rate	2006	1.23208	1.94889	0.524132
419	Deaths	Global	Both	50 to 54	Colon and rectum cancer	High body-mass index	Number	2007	4088.5	6405.19	1749.58
420	Deaths	Global	Both	50 to 54	Colon and rectum cancer	High body-mass index	Rate	2007	1.24123	1.94456	0.531157
421	Deaths	Global	Both	50 to 54	Colon and rectum cancer	High body-mass index	Number	2008	4192.93	6546.7	1780.01
422	Deaths	Global	Both	50 to 54	Colon and rectum cancer	High body-mass index	Rate	2008	1.25405	1.95803	0.532377
423	Deaths	Global	Both	50 to 54	Colon and rectum cancer	High body-mass index	Number	2009	4219.18	6621.77	1801.94
424	Deaths	Global	Both	50 to 54	Colon and rectum cancer	High body-mass index	Rate	2009	1.24818	1.95896	0.533079
425	Deaths	Global	Both	50 to 54	Colon and rectum cancer	High body-mass index	Number	2010	4284.36	6773.25	1843.3
426	Deaths	Global	Both	50 to 54	Colon and rectum cancer	High body-mass index	Rate	2010	1.25361	1.98185	0.539351
427	Deaths	Global	Both	50 to 54	Colon and rectum cancer	High body-mass index	Number	2011	4368.02	6810.1	1893.68
428	Deaths	Global	Both	50 to 54	Colon and rectum cancer	High body-mass index	Rate	2011	1.25717	1.96004	0.545026
429	Deaths	Global	Both	50 to 54	Colon and rectum cancer	High body-mass index	Number	2012	4480.73	7001.48	1936.35
430	Deaths	Global	Both	50 to 54	Colon and rectum cancer	High body-mass index	Rate	2012	1.25759	1.96507	0.543465
431	Deaths	Global	Both	50 to 54	Colon and rectum cancer	High body-mass index	Number	2013	4610.35	7226.75	1973.95
432	Deaths	Global	Both	50 to 54	Colon and rectum cancer	High body-mass index	Rate	2013	1.24925	1.95821	0.534874
433	Deaths	Global	Both	50 to 54	Colon and rectum cancer	High body-mass index	Number	2014	4768.97	7462.58	2076.53
434	Deaths	Global	Both	50 to 54	Colon and rectum cancer	High body-mass index	Rate	2014	1.24305	1.94515	0.541257
435	Deaths	Global	Both	50 to 54	Colon and rectum cancer	High body-mass index	Number	2015	4978.84	7768.37	2112.3
436	Deaths	Global	Both	50 to 54	Colon and rectum cancer	High body-mass index	Rate	2015	1.25084	1.95165	0.530673
437	Deaths	Global	Both	50 to 54	Colon and rectum cancer	High body-mass index	Number	2016	5146.35	8059.73	2231.1
438	Deaths	Global	Both	50 to 54	Colon and rectum cancer	High body-mass index	Rate	2016	1.25397	1.96385	0.543634
439	Deaths	Global	Both	50 to 54	Colon and rectum cancer	High body-mass index	Number	2017	5284.53	8235.2	2259.08
440	Deaths	Global	Both	50 to 54	Colon and rectum cancer	High body-mass index	Rate	2017	1.25535	1.95629	0.53665
441	Deaths	Global	Both	50 to 54	Colon and rectum cancer	High body-mass index	Number	2018	5424.47	8634.75	2299.28
442	Deaths	Global	Both	50 to 54	Colon and rectum cancer	High body-mass index	Rate	2018	1.26539	2.01426	0.536362
443	Deaths	Global	Both	50 to 54	Colon and rectum cancer	High body-mass index	Number	2019	5530.95	8642.03	2421.41
444	Deaths	Global	Both	50 to 54	Colon and rectum cancer	High body-mass index	Rate	2019	1.27251	1.98828	0.557096
445	Deaths	Global	Both	50 to 54	Colon and rectum cancer	High body-mass index	Number	2020	5576.33	8793.15	2381.29
446	Deaths	Global	Both	50 to 54	Colon and rectum cancer	High body-mass index	Rate	2020	1.26835	2.00002	0.541628
447	Deaths	Global	Both	50 to 54	Colon and rectum cancer	High body-mass index	Number	2021	5704.9	8951.57	2435.85
448	Deaths	Global	Both	50 to 54	Colon and rectum cancer	High body-mass index	Rate	2021	1.28222	2.01194	0.547478
449	Deaths	Global	Both	55 to 59	Colon and rectum cancer	High body-mass index	Number	1990	3602.56	5778.56	1509.89
450	Deaths	Global	Both	55 to 59	Colon and rectum cancer	High body-mass index	Rate	1990	1.94523	3.12017	0.815275
451	Deaths	Global	Both	55 to 59	Colon and rectum cancer	High body-mass index	Number	1991	3652.75	5776.51	1520.62
452	Deaths	Global	Both	55 to 59	Colon and rectum cancer	High body-mass index	Rate	1991	1.94459	3.07521	0.809524
453	Deaths	Global	Both	55 to 59	Colon and rectum cancer	High body-mass index	Number	1992	3746.71	6005.36	1570.42
454	Deaths	Global	Both	55 to 59	Colon and rectum cancer	High body-mass index	Rate	1992	1.96056	3.14246	0.821762
455	Deaths	Global	Both	55 to 59	Colon and rectum cancer	High body-mass index	Number	1993	3925.47	6251.68	1650.27
456	Deaths	Global	Both	55 to 59	Colon and rectum cancer	High body-mass index	Rate	1993	2.02088	3.21843	0.849575
457	Deaths	Global	Both	55 to 59	Colon and rectum cancer	High body-mass index	Number	1994	4085.82	6488.38	1744.45
458	Deaths	Global	Both	55 to 59	Colon and rectum cancer	High body-mass index	Rate	1994	2.07398	3.29353	0.88549
459	Deaths	Global	Both	55 to 59	Colon and rectum cancer	High body-mass index	Number	1995	4159.16	6586.83	1783.79
460	Deaths	Global	Both	55 to 59	Colon and rectum cancer	High body-mass index	Rate	1995	2.08431	3.30091	0.893925
461	Deaths	Global	Both	55 to 59	Colon and rectum cancer	High body-mass index	Number	1996	4177.89	6602.94	1791.32
462	Deaths	Global	Both	55 to 59	Colon and rectum cancer	High body-mass index	Rate	1996	2.07498	3.2794	0.889673
463	Deaths	Global	Both	55 to 59	Colon and rectum cancer	High body-mass index	Number	1997	4165.96	6587.92	1782.17
464	Deaths	Global	Both	55 to 59	Colon and rectum cancer	High body-mass index	Rate	1997	2.05817	3.25473	0.880472
465	Deaths	Global	Both	55 to 59	Colon and rectum cancer	High body-mass index	Number	1998	4145.67	6548.06	1797.86
466	Deaths	Global	Both	55 to 59	Colon and rectum cancer	High body-mass index	Rate	1998	2.04023	3.22253	0.88479
467	Deaths	Global	Both	55 to 59	Colon and rectum cancer	High body-mass index	Number	1999	4165.44	6593.73	1798.22
468	Deaths	Global	Both	55 to 59	Colon and rectum cancer	High body-mass index	Rate	1999	2.04023	3.22961	0.880768
469	Deaths	Global	Both	55 to 59	Colon and rectum cancer	High body-mass index	Number	2000	4148.15	6571.76	1793.67
470	Deaths	Global	Both	55 to 59	Colon and rectum cancer	High body-mass index	Rate	2000	2.02302	3.20499	0.874759
471	Deaths	Global	Both	55 to 59	Colon and rectum cancer	High body-mass index	Number	2001	4188.95	6628.69	1791.31
472	Deaths	Global	Both	55 to 59	Colon and rectum cancer	High body-mass index	Rate	2001	2.01186	3.18361	0.860328
473	Deaths	Global	Both	55 to 59	Colon and rectum cancer	High body-mass index	Number	2002	4354.86	6904.94	1863.91
474	Deaths	Global	Both	55 to 59	Colon and rectum cancer	High body-mass index	Rate	2002	2.01207	3.19027	0.861179
475	Deaths	Global	Both	55 to 59	Colon and rectum cancer	High body-mass index	Number	2003	4571.49	7273.33	1953.87
476	Deaths	Global	Both	55 to 59	Colon and rectum cancer	High body-mass index	Rate	2003	2.02767	3.22606	0.866632
477	Deaths	Global	Both	55 to 59	Colon and rectum cancer	High body-mass index	Number	2004	4842.75	7777.76	2070.95
478	Deaths	Global	Both	55 to 59	Colon and rectum cancer	High body-mass index	Rate	2004	2.0338	3.26641	0.869733
479	Deaths	Global	Both	55 to 59	Colon and rectum cancer	High body-mass index	Number	2005	5181.78	8258.17	2221.24
480	Deaths	Global	Both	55 to 59	Colon and rectum cancer	High body-mass index	Rate	2005	2.08395	3.32117	0.893311
481	Deaths	Global	Both	55 to 59	Colon and rectum cancer	High body-mass index	Number	2006	5472.82	8734.21	2336.74
482	Deaths	Global	Both	55 to 59	Colon and rectum cancer	High body-mass index	Rate	2006	2.09225	3.33907	0.893329
483	Deaths	Global	Both	55 to 59	Colon and rectum cancer	High body-mass index	Number	2007	5670.33	9017.58	2414.9
484	Deaths	Global	Both	55 to 59	Colon and rectum cancer	High body-mass index	Rate	2007	2.09269	3.32802	0.891241
485	Deaths	Global	Both	55 to 59	Colon and rectum cancer	High body-mass index	Number	2008	5902.78	9393.63	2515.59
486	Deaths	Global	Both	55 to 59	Colon and rectum cancer	High body-mass index	Rate	2008	2.09771	3.33828	0.893984
487	Deaths	Global	Both	55 to 59	Colon and rectum cancer	High body-mass index	Number	2009	6002.05	9580.31	2549.36
488	Deaths	Global	Both	55 to 59	Colon and rectum cancer	High body-mass index	Rate	2009	2.06974	3.30366	0.879118
489	Deaths	Global	Both	55 to 59	Colon and rectum cancer	High body-mass index	Number	2010	6224.59	9948.44	2658.98
490	Deaths	Global	Both	55 to 59	Colon and rectum cancer	High body-mass index	Rate	2010	2.06025	3.29279	0.880085
491	Deaths	Global	Both	55 to 59	Colon and rectum cancer	High body-mass index	Number	2011	6418.04	10171.1	2759.2
492	Deaths	Global	Both	55 to 59	Colon and rectum cancer	High body-mass index	Rate	2011	2.0695	3.27967	0.889706
493	Deaths	Global	Both	55 to 59	Colon and rectum cancer	High body-mass index	Number	2012	6620.94	10513.9	2878.74
494	Deaths	Global	Both	55 to 59	Colon and rectum cancer	High body-mass index	Rate	2012	2.0891	3.31743	0.908327
495	Deaths	Global	Both	55 to 59	Colon and rectum cancer	High body-mass index	Number	2013	6743.55	10770.8	2886.24
496	Deaths	Global	Both	55 to 59	Colon and rectum cancer	High body-mass index	Rate	2013	2.09521	3.34648	0.896751
497	Deaths	Global	Both	55 to 59	Colon and rectum cancer	High body-mass index	Number	2014	6883.2	10886.4	2982.67
498	Deaths	Global	Both	55 to 59	Colon and rectum cancer	High body-mass index	Rate	2014	2.11462	3.34447	0.916322
499	Deaths	Global	Both	55 to 59	Colon and rectum cancer	High body-mass index	Number	2015	7053.78	11112	3011.61
500	Deaths	Global	Both	55 to 59	Colon and rectum cancer	High body-mass index	Rate	2015	2.14265	3.37538	0.914804
501	Deaths	Global	Both	55 to 59	Colon and rectum cancer	High body-mass index	Number	2016	7226.07	11427.9	3130.85
502	Deaths	Global	Both	55 to 59	Colon and rectum cancer	High body-mass index	Rate	2016	2.15823	3.41321	0.935099
503	Deaths	Global	Both	55 to 59	Colon and rectum cancer	High body-mass index	Number	2017	7353.95	11493.4	3189.62
504	Deaths	Global	Both	55 to 59	Colon and rectum cancer	High body-mass index	Rate	2017	2.14108	3.34627	0.928647
505	Deaths	Global	Both	55 to 59	Colon and rectum cancer	High body-mass index	Number	2018	7609.53	12066.3	3245.16
506	Deaths	Global	Both	55 to 59	Colon and rectum cancer	High body-mass index	Rate	2018	2.13797	3.39014	0.911758
507	Deaths	Global	Both	55 to 59	Colon and rectum cancer	High body-mass index	Number	2019	7889.68	12552.5	3445.1
508	Deaths	Global	Both	55 to 59	Colon and rectum cancer	High body-mass index	Rate	2019	2.13124	3.3908	0.930626
509	Deaths	Global	Both	55 to 59	Colon and rectum cancer	High body-mass index	Number	2020	8057.8	12793.3	3421.18
510	Deaths	Global	Both	55 to 59	Colon and rectum cancer	High body-mass index	Rate	2020	2.09779	3.33065	0.890682
511	Deaths	Global	Both	55 to 59	Colon and rectum cancer	High body-mass index	Number	2021	8326.54	13289.4	3566.95
512	Deaths	Global	Both	55 to 59	Colon and rectum cancer	High body-mass index	Rate	2021	2.10411	3.35822	0.901365
513	Deaths	Global	Both	60 to 64	Colon and rectum cancer	High body-mass index	Number	1990	5271.04	8438.28	2241.18
514	Deaths	Global	Both	60 to 64	Colon and rectum cancer	High body-mass index	Rate	1990	3.28191	5.25392	1.39543
515	Deaths	Global	Both	60 to 64	Colon and rectum cancer	High body-mass index	Number	1991	5401.82	8634.17	2289.08
516	Deaths	Global	Both	60 to 64	Colon and rectum cancer	High body-mass index	Rate	1991	3.29551	5.26747	1.3965
517	Deaths	Global	Both	60 to 64	Colon and rectum cancer	High body-mass index	Number	1992	5491.01	8776.35	2350.41
518	Deaths	Global	Both	60 to 64	Colon and rectum cancer	High body-mass index	Rate	1992	3.30191	5.27748	1.41337
519	Deaths	Global	Both	60 to 64	Colon and rectum cancer	High body-mass index	Number	1993	5590.37	8911.29	2386.63
520	Deaths	Global	Both	60 to 64	Colon and rectum cancer	High body-mass index	Rate	1993	3.32254	5.29627	1.41845
521	Deaths	Global	Both	60 to 64	Colon and rectum cancer	High body-mass index	Number	1994	5601.06	8875.95	2399.15
522	Deaths	Global	Both	60 to 64	Colon and rectum cancer	High body-mass index	Rate	1994	3.2964	5.22377	1.41197
523	Deaths	Global	Both	60 to 64	Colon and rectum cancer	High body-mass index	Number	1995	5573.35	8859.53	2393.78
524	Deaths	Global	Both	60 to 64	Colon and rectum cancer	High body-mass index	Rate	1995	3.24427	5.15717	1.39343
525	Deaths	Global	Both	60 to 64	Colon and rectum cancer	High body-mass index	Number	1996	5567.82	8861.72	2384.29
526	Deaths	Global	Both	60 to 64	Colon and rectum cancer	High body-mass index	Rate	1996	3.19439	5.08417	1.36792
527	Deaths	Global	Both	60 to 64	Colon and rectum cancer	High body-mass index	Number	1997	5634.46	8885.23	2417.19
528	Deaths	Global	Both	60 to 64	Colon and rectum cancer	High body-mass index	Rate	1997	3.1742	5.00554	1.36174
529	Deaths	Global	Both	60 to 64	Colon and rectum cancer	High body-mass index	Number	1998	5760.21	9112.18	2473.04
530	Deaths	Global	Both	60 to 64	Colon and rectum cancer	High body-mass index	Rate	1998	3.18806	5.04326	1.36874
531	Deaths	Global	Both	60 to 64	Colon and rectum cancer	High body-mass index	Number	1999	5996.82	9441.38	2562.64
532	Deaths	Global	Both	60 to 64	Colon and rectum cancer	High body-mass index	Rate	1999	3.26664	5.14299	1.39594
533	Deaths	Global	Both	60 to 64	Colon and rectum cancer	High body-mass index	Number	2000	6145.41	9677.61	2646.31
534	Deaths	Global	Both	60 to 64	Colon and rectum cancer	High body-mass index	Rate	2000	3.29811	5.19377	1.42022
535	Deaths	Global	Both	60 to 64	Colon and rectum cancer	High body-mass index	Number	2001	6256.62	9820.27	2680.59
536	Deaths	Global	Both	60 to 64	Colon and rectum cancer	High body-mass index	Rate	2001	3.32044	5.2117	1.42261
537	Deaths	Global	Both	60 to 64	Colon and rectum cancer	High body-mass index	Number	2002	6314.28	9987.19	2690.08
538	Deaths	Global	Both	60 to 64	Colon and rectum cancer	High body-mass index	Rate	2002	3.32597	5.26062	1.41697
539	Deaths	Global	Both	60 to 64	Colon and rectum cancer	High body-mass index	Number	2003	6313.53	9914.19	2699.75
540	Deaths	Global	Both	60 to 64	Colon and rectum cancer	High body-mass index	Rate	2003	3.30336	5.18729	1.41256
541	Deaths	Global	Both	60 to 64	Colon and rectum cancer	High body-mass index	Number	2004	6217.18	9893.5	2657.8
542	Deaths	Global	Both	60 to 64	Colon and rectum cancer	High body-mass index	Rate	2004	3.22642	5.13426	1.37927
543	Deaths	Global	Both	60 to 64	Colon and rectum cancer	High body-mass index	Number	2005	6168.44	9701.05	2640.34
544	Deaths	Global	Both	60 to 64	Colon and rectum cancer	High body-mass index	Rate	2005	3.17531	4.99378	1.35916
545	Deaths	Global	Both	60 to 64	Colon and rectum cancer	High body-mass index	Number	2006	6148.8	9689.6	2620.26
546	Deaths	Global	Both	60 to 64	Colon and rectum cancer	High body-mass index	Rate	2006	3.10631	4.89509	1.32373
547	Deaths	Global	Both	60 to 64	Colon and rectum cancer	High body-mass index	Number	2007	6415.2	10091.1	2724.22
548	Deaths	Global	Both	60 to 64	Colon and rectum cancer	High body-mass index	Rate	2007	3.10634	4.88627	1.31911
549	Deaths	Global	Both	60 to 64	Colon and rectum cancer	High body-mass index	Number	2008	6800.18	10729.2	2898.04
550	Deaths	Global	Both	60 to 64	Colon and rectum cancer	High body-mass index	Rate	2008	3.15255	4.97401	1.34353
551	Deaths	Global	Both	60 to 64	Colon and rectum cancer	High body-mass index	Number	2009	7256.4	11523.9	3089.49
552	Deaths	Global	Both	60 to 64	Colon and rectum cancer	High body-mass index	Rate	2009	3.17898	5.04856	1.35349
553	Deaths	Global	Both	60 to 64	Colon and rectum cancer	High body-mass index	Number	2010	7774.01	12309.6	3333.15
554	Deaths	Global	Both	60 to 64	Colon and rectum cancer	High body-mass index	Rate	2010	3.25795	5.15872	1.39686
555	Deaths	Global	Both	60 to 64	Colon and rectum cancer	High body-mass index	Number	2011	8274.79	12994.7	3560.69
556	Deaths	Global	Both	60 to 64	Colon and rectum cancer	High body-mass index	Rate	2011	3.293	5.17133	1.417
557	Deaths	Global	Both	60 to 64	Colon and rectum cancer	High body-mass index	Number	2012	8580.1	13534.9	3709.16
558	Deaths	Global	Both	60 to 64	Colon and rectum cancer	High body-mass index	Rate	2012	3.29432	5.19669	1.42413
559	Deaths	Global	Both	60 to 64	Colon and rectum cancer	High body-mass index	Number	2013	8888.6	14071.7	3806.35
560	Deaths	Global	Both	60 to 64	Colon and rectum cancer	High body-mass index	Rate	2013	3.2851	5.20072	1.40677
561	Deaths	Global	Both	60 to 64	Colon and rectum cancer	High body-mass index	Number	2014	9126.2	14338.9	3937.68
562	Deaths	Global	Both	60 to 64	Colon and rectum cancer	High body-mass index	Rate	2014	3.27219	5.14118	1.41185
563	Deaths	Global	Both	60 to 64	Colon and rectum cancer	High body-mass index	Number	2015	9531.92	14995.7	4061.18
564	Deaths	Global	Both	60 to 64	Colon and rectum cancer	High body-mass index	Rate	2015	3.28081	5.16139	1.39783
565	Deaths	Global	Both	60 to 64	Colon and rectum cancer	High body-mass index	Number	2016	9879.82	15515	4282.84
566	Deaths	Global	Both	60 to 64	Colon and rectum cancer	High body-mass index	Rate	2016	3.31418	5.20451	1.43668
567	Deaths	Global	Both	60 to 64	Colon and rectum cancer	High body-mass index	Number	2017	10124.3	15746.4	4344.31
568	Deaths	Global	Both	60 to 64	Colon and rectum cancer	High body-mass index	Rate	2017	3.32506	5.17149	1.42677
569	Deaths	Global	Both	60 to 64	Colon and rectum cancer	High body-mass index	Number	2018	10399.9	16416.3	4466.33
570	Deaths	Global	Both	60 to 64	Colon and rectum cancer	High body-mass index	Rate	2018	3.36544	5.31239	1.44532
571	Deaths	Global	Both	60 to 64	Colon and rectum cancer	High body-mass index	Number	2019	10615.4	16638.1	4669.46
572	Deaths	Global	Both	60 to 64	Colon and rectum cancer	High body-mass index	Rate	2019	3.39903	5.32746	1.49514
573	Deaths	Global	Both	60 to 64	Colon and rectum cancer	High body-mass index	Number	2020	10639	16765.2	4599.05
574	Deaths	Global	Both	60 to 64	Colon and rectum cancer	High body-mass index	Rate	2020	3.37272	5.31483	1.45797
575	Deaths	Global	Both	60 to 64	Colon and rectum cancer	High body-mass index	Number	2021	10827	17010	4699.64
576	Deaths	Global	Both	60 to 64	Colon and rectum cancer	High body-mass index	Rate	2021	3.38294	5.31484	1.46842
577	Deaths	Global	Both	65 to 69	Colon and rectum cancer	High body-mass index	Number	1990	6163.16	9934.88	2657.76
578	Deaths	Global	Both	65 to 69	Colon and rectum cancer	High body-mass index	Rate	1990	4.98599	8.03731	2.15012
579	Deaths	Global	Both	65 to 69	Colon and rectum cancer	High body-mass index	Number	1991	6398.08	10258.5	2744.17
580	Deaths	Global	Both	65 to 69	Colon and rectum cancer	High body-mass index	Rate	1991	5.02088	8.05035	2.15348
581	Deaths	Global	Both	65 to 69	Colon and rectum cancer	High body-mass index	Number	1992	6656.39	10693	2866.24
582	Deaths	Global	Both	65 to 69	Colon and rectum cancer	High body-mass index	Rate	1992	5.07014	8.14484	2.1832
583	Deaths	Global	Both	65 to 69	Colon and rectum cancer	High body-mass index	Number	1993	6963.54	11163.9	2995.56
584	Deaths	Global	Both	65 to 69	Colon and rectum cancer	High body-mass index	Rate	1993	5.15276	8.26088	2.21661
585	Deaths	Global	Both	65 to 69	Colon and rectum cancer	High body-mass index	Number	1994	7217.79	11575.4	3115.33
586	Deaths	Global	Both	65 to 69	Colon and rectum cancer	High body-mass index	Rate	1994	5.19848	8.33694	2.24376
587	Deaths	Global	Both	65 to 69	Colon and rectum cancer	High body-mass index	Number	1995	7376.87	11820.9	3188.62
588	Deaths	Global	Both	65 to 69	Colon and rectum cancer	High body-mass index	Rate	1995	5.19467	8.32409	2.24537
589	Deaths	Global	Both	65 to 69	Colon and rectum cancer	High body-mass index	Number	1996	7463.49	11945.6	3210.57
590	Deaths	Global	Both	65 to 69	Colon and rectum cancer	High body-mass index	Rate	1996	5.15207	8.2461	2.21627
591	Deaths	Global	Both	65 to 69	Colon and rectum cancer	High body-mass index	Number	1997	7489.68	11976.4	3225.88
592	Deaths	Global	Both	65 to 69	Colon and rectum cancer	High body-mass index	Rate	1997	5.09588	8.14858	2.19485
593	Deaths	Global	Both	65 to 69	Colon and rectum cancer	High body-mass index	Number	1998	7508.59	12053.2	3245.7
594	Deaths	Global	Both	65 to 69	Colon and rectum cancer	High body-mass index	Rate	1998	5.04628	8.10058	2.18133
595	Deaths	Global	Both	65 to 69	Colon and rectum cancer	High body-mass index	Number	1999	7534.37	12034.3	3240.55
596	Deaths	Global	Both	65 to 69	Colon and rectum cancer	High body-mass index	Rate	1999	5.0061	7.99602	2.15314
597	Deaths	Global	Both	65 to 69	Colon and rectum cancer	High body-mass index	Number	2000	7547.85	12069.2	3249.29
598	Deaths	Global	Both	65 to 69	Colon and rectum cancer	High body-mass index	Rate	2000	4.94759	7.91131	2.1299
599	Deaths	Global	Both	65 to 69	Colon and rectum cancer	High body-mass index	Number	2001	7608.61	12121.1	3243.78
600	Deaths	Global	Both	65 to 69	Colon and rectum cancer	High body-mass index	Rate	2001	4.90097	7.80761	2.08943
601	Deaths	Global	Both	65 to 69	Colon and rectum cancer	High body-mass index	Number	2002	7773.04	12376	3316.8
602	Deaths	Global	Both	65 to 69	Colon and rectum cancer	High body-mass index	Rate	2002	4.90189	7.80462	2.09167
603	Deaths	Global	Both	65 to 69	Colon and rectum cancer	High body-mass index	Number	2003	8024.01	12853.1	3409.68
604	Deaths	Global	Both	65 to 69	Colon and rectum cancer	High body-mass index	Rate	2003	4.95731	7.94079	2.10654
605	Deaths	Global	Both	65 to 69	Colon and rectum cancer	High body-mass index	Number	2004	8198.94	13108.9	3479.07
606	Deaths	Global	Both	65 to 69	Colon and rectum cancer	High body-mass index	Rate	2004	4.97227	7.9499	2.10989
607	Deaths	Global	Both	65 to 69	Colon and rectum cancer	High body-mass index	Number	2005	8383.86	13330.5	3573.88
608	Deaths	Global	Both	65 to 69	Colon and rectum cancer	High body-mass index	Rate	2005	4.99611	7.94391	2.12975
609	Deaths	Global	Both	65 to 69	Colon and rectum cancer	High body-mass index	Number	2006	8344.8	13280.9	3564.18
610	Deaths	Global	Both	65 to 69	Colon and rectum cancer	High body-mass index	Rate	2006	4.90187	7.8014	2.09366
611	Deaths	Global	Both	65 to 69	Colon and rectum cancer	High body-mass index	Number	2007	8331.11	13227.9	3545.09
612	Deaths	Global	Both	65 to 69	Colon and rectum cancer	High body-mass index	Rate	2007	4.84008	7.68492	2.05958
613	Deaths	Global	Both	65 to 69	Colon and rectum cancer	High body-mass index	Number	2008	8370.32	13284	3560.46
614	Deaths	Global	Both	65 to 69	Colon and rectum cancer	High body-mass index	Rate	2008	4.81169	7.63632	2.04674
615	Deaths	Global	Both	65 to 69	Colon and rectum cancer	High body-mass index	Number	2009	8334.79	13292.2	3540.46
616	Deaths	Global	Both	65 to 69	Colon and rectum cancer	High body-mass index	Rate	2009	4.73436	7.55027	2.01107
617	Deaths	Global	Both	65 to 69	Colon and rectum cancer	High body-mass index	Number	2010	8352.36	13246.7	3576.56
618	Deaths	Global	Both	65 to 69	Colon and rectum cancer	High body-mass index	Rate	2010	4.69128	7.44029	2.00885
619	Deaths	Global	Both	65 to 69	Colon and rectum cancer	High body-mass index	Number	2011	8427.77	13345.3	3610.09
620	Deaths	Global	Both	65 to 69	Colon and rectum cancer	High body-mass index	Rate	2011	4.63435	7.33843	1.98515
621	Deaths	Global	Both	65 to 69	Colon and rectum cancer	High body-mass index	Number	2012	8806.43	13946.6	3809.22
622	Deaths	Global	Both	65 to 69	Colon and rectum cancer	High body-mass index	Rate	2012	4.629	7.33086	2.00228
623	Deaths	Global	Both	65 to 69	Colon and rectum cancer	High body-mass index	Number	2013	9232.24	14702.6	3942.85
624	Deaths	Global	Both	65 to 69	Colon and rectum cancer	High body-mass index	Rate	2013	4.63672	7.38411	1.98022
625	Deaths	Global	Both	65 to 69	Colon and rectum cancer	High body-mass index	Number	2014	9807.73	15500	4252.06
626	Deaths	Global	Both	65 to 69	Colon and rectum cancer	High body-mass index	Rate	2014	4.64533	7.34143	2.01394
627	Deaths	Global	Both	65 to 69	Colon and rectum cancer	High body-mass index	Number	2015	10537	16595.1	4497.78
628	Deaths	Global	Both	65 to 69	Colon and rectum cancer	High body-mass index	Rate	2015	4.76847	7.51003	2.03545
629	Deaths	Global	Both	65 to 69	Colon and rectum cancer	High body-mass index	Number	2016	11299	17878.8	4927.57
630	Deaths	Global	Both	65 to 69	Colon and rectum cancer	High body-mass index	Rate	2016	4.84901	7.67273	2.11468
631	Deaths	Global	Both	65 to 69	Colon and rectum cancer	High body-mass index	Number	2017	11738.9	18415.6	5131.85
632	Deaths	Global	Both	65 to 69	Colon and rectum cancer	High body-mass index	Rate	2017	4.85626	7.61834	2.12299
633	Deaths	Global	Both	65 to 69	Colon and rectum cancer	High body-mass index	Number	2018	12263	19502.1	5314.07
634	Deaths	Global	Both	65 to 69	Colon and rectum cancer	High body-mass index	Rate	2018	4.88095	7.76224	2.11511
635	Deaths	Global	Both	65 to 69	Colon and rectum cancer	High body-mass index	Number	2019	12674.2	20122.2	5608.47
636	Deaths	Global	Both	65 to 69	Colon and rectum cancer	High body-mass index	Rate	2019	4.89276	7.76804	2.16511
637	Deaths	Global	Both	65 to 69	Colon and rectum cancer	High body-mass index	Number	2020	13070.3	20744.9	5702.01
638	Deaths	Global	Both	65 to 69	Colon and rectum cancer	High body-mass index	Rate	2020	4.84879	7.69591	2.11532
639	Deaths	Global	Both	65 to 69	Colon and rectum cancer	High body-mass index	Number	2021	13507.9	21228.1	5932.04
640	Deaths	Global	Both	65 to 69	Colon and rectum cancer	High body-mass index	Rate	2021	4.89696	7.69573	2.15052
641	Deaths	Global	Both	70 to 74	Colon and rectum cancer	High body-mass index	Number	1990	5600.98	8997.43	2358.68
642	Deaths	Global	Both	70 to 74	Colon and rectum cancer	High body-mass index	Rate	1990	6.61576	10.6276	2.78603
643	Deaths	Global	Both	70 to 74	Colon and rectum cancer	High body-mass index	Number	1991	5880.67	9428.91	2486.78
644	Deaths	Global	Both	70 to 74	Colon and rectum cancer	High body-mass index	Rate	1991	6.70319	10.7477	2.83461
645	Deaths	Global	Both	70 to 74	Colon and rectum cancer	High body-mass index	Number	1992	6308.42	10152.2	2671.7
646	Deaths	Global	Both	70 to 74	Colon and rectum cancer	High body-mass index	Rate	1992	6.90162	11.1068	2.92293
647	Deaths	Global	Both	70 to 74	Colon and rectum cancer	High body-mass index	Number	1993	6855.41	11003.5	2914.52
648	Deaths	Global	Both	70 to 74	Colon and rectum cancer	High body-mass index	Rate	1993	7.18672	11.5352	3.05537
649	Deaths	Global	Both	70 to 74	Colon and rectum cancer	High body-mass index	Number	1994	7313.77	11695.2	3106.62
650	Deaths	Global	Both	70 to 74	Colon and rectum cancer	High body-mass index	Rate	1994	7.37218	11.7886	3.13143
651	Deaths	Global	Both	70 to 74	Colon and rectum cancer	High body-mass index	Number	1995	7630.91	12246.4	3244.03
652	Deaths	Global	Both	70 to 74	Colon and rectum cancer	High body-mass index	Rate	1995	7.43076	11.9252	3.15895
653	Deaths	Global	Both	70 to 74	Colon and rectum cancer	High body-mass index	Number	1996	7835.26	12567	3348.72
654	Deaths	Global	Both	70 to 74	Colon and rectum cancer	High body-mass index	Rate	1996	7.39383	11.859	3.16006
655	Deaths	Global	Both	70 to 74	Colon and rectum cancer	High body-mass index	Number	1997	8078.11	12878.6	3460.19
656	Deaths	Global	Both	70 to 74	Colon and rectum cancer	High body-mass index	Rate	1997	7.3878	11.778	3.1645
657	Deaths	Global	Both	70 to 74	Colon and rectum cancer	High body-mass index	Number	1998	8366.86	13392.7	3591.71
658	Deaths	Global	Both	70 to 74	Colon and rectum cancer	High body-mass index	Rate	1998	7.41941	11.8762	3.18499
659	Deaths	Global	Both	70 to 74	Colon and rectum cancer	High body-mass index	Number	1999	8687.85	13838	3749.55
660	Deaths	Global	Both	70 to 74	Colon and rectum cancer	High body-mass index	Rate	1999	7.48091	11.9156	3.22865
661	Deaths	Global	Both	70 to 74	Colon and rectum cancer	High body-mass index	Number	2000	8917.25	14180.2	3865.68
662	Deaths	Global	Both	70 to 74	Colon and rectum cancer	High body-mass index	Rate	2000	7.48607	11.9044	3.24525
663	Deaths	Global	Both	70 to 74	Colon and rectum cancer	High body-mass index	Number	2001	9091.56	14424.6	3923.03
664	Deaths	Global	Both	70 to 74	Colon and rectum cancer	High body-mass index	Rate	2001	7.45973	11.8355	3.21889
665	Deaths	Global	Both	70 to 74	Colon and rectum cancer	High body-mass index	Number	2002	9208.38	14546.3	3944.08
666	Deaths	Global	Both	70 to 74	Colon and rectum cancer	High body-mass index	Rate	2002	7.42593	11.7306	3.18063
667	Deaths	Global	Both	70 to 74	Colon and rectum cancer	High body-mass index	Number	2003	9271.41	14633.6	3990.73
668	Deaths	Global	Both	70 to 74	Colon and rectum cancer	High body-mass index	Rate	2003	7.36353	11.6223	3.16952
669	Deaths	Global	Both	70 to 74	Colon and rectum cancer	High body-mass index	Number	2004	9198.53	14692.9	3958.41
670	Deaths	Global	Both	70 to 74	Colon and rectum cancer	High body-mass index	Rate	2004	7.19826	11.4979	3.09763
671	Deaths	Global	Both	70 to 74	Colon and rectum cancer	High body-mass index	Number	2005	9248.34	14685.1	3964.61
672	Deaths	Global	Both	70 to 74	Colon and rectum cancer	High body-mass index	Rate	2005	7.11318	11.2948	3.0493
673	Deaths	Global	Both	70 to 74	Colon and rectum cancer	High body-mass index	Number	2006	9219.56	14694	3955.06
674	Deaths	Global	Both	70 to 74	Colon and rectum cancer	High body-mass index	Rate	2006	6.93953	11.0601	2.97696
675	Deaths	Global	Both	70 to 74	Colon and rectum cancer	High body-mass index	Number	2007	9373.1	14925.5	4013.77
676	Deaths	Global	Both	70 to 74	Colon and rectum cancer	High body-mass index	Rate	2007	6.8785	10.9532	2.94553
677	Deaths	Global	Both	70 to 74	Colon and rectum cancer	High body-mass index	Number	2008	9678.08	15448.4	4138.64
678	Deaths	Global	Both	70 to 74	Colon and rectum cancer	High body-mass index	Rate	2008	6.93151	11.0642	2.96413
679	Deaths	Global	Both	70 to 74	Colon and rectum cancer	High body-mass index	Number	2009	9896.25	15867.3	4247.5
680	Deaths	Global	Both	70 to 74	Colon and rectum cancer	High body-mass index	Rate	2009	6.93361	11.1171	2.97593
681	Deaths	Global	Both	70 to 74	Colon and rectum cancer	High body-mass index	Number	2010	10166.8	16324.8	4386.96
682	Deaths	Global	Both	70 to 74	Colon and rectum cancer	High body-mass index	Rate	2010	6.97664	11.2023	3.0104
683	Deaths	Global	Both	70 to 74	Colon and rectum cancer	High body-mass index	Number	2011	10289.6	16369.7	4449.59
684	Deaths	Global	Both	70 to 74	Colon and rectum cancer	High body-mass index	Rate	2011	6.93836	11.0382	3.00038
685	Deaths	Global	Both	70 to 74	Colon and rectum cancer	High body-mass index	Number	2012	10353.5	16508.6	4487.46
686	Deaths	Global	Both	70 to 74	Colon and rectum cancer	High body-mass index	Rate	2012	6.88656	10.9806	2.9848
687	Deaths	Global	Both	70 to 74	Colon and rectum cancer	High body-mass index	Number	2013	10346.5	16516.3	4435.82
688	Deaths	Global	Both	70 to 74	Colon and rectum cancer	High body-mass index	Rate	2013	6.79042	10.8397	2.91124
689	Deaths	Global	Both	70 to 74	Colon and rectum cancer	High body-mass index	Number	2014	10328.5	16470.3	4470.25
690	Deaths	Global	Both	70 to 74	Colon and rectum cancer	High body-mass index	Rate	2014	6.67789	10.6489	2.89025
691	Deaths	Global	Both	70 to 74	Colon and rectum cancer	High body-mass index	Number	2015	10394.7	16528.6	4459.62
692	Deaths	Global	Both	70 to 74	Colon and rectum cancer	High body-mass index	Rate	2015	6.62665	10.5371	2.84303
693	Deaths	Global	Both	70 to 74	Colon and rectum cancer	High body-mass index	Number	2016	10602	16928.7	4602.89
694	Deaths	Global	Both	70 to 74	Colon and rectum cancer	High body-mass index	Rate	2016	6.60029	10.539	2.86554
695	Deaths	Global	Both	70 to 74	Colon and rectum cancer	High body-mass index	Number	2017	11135.1	17619.8	4789.03
696	Deaths	Global	Both	70 to 74	Colon and rectum cancer	High body-mass index	Rate	2017	6.60812	10.4565	2.84206
697	Deaths	Global	Both	70 to 74	Colon and rectum cancer	High body-mass index	Number	2018	11794.3	18910.6	5083.33
698	Deaths	Global	Both	70 to 74	Colon and rectum cancer	High body-mass index	Rate	2018	6.6764	10.7048	2.87753
699	Deaths	Global	Both	70 to 74	Colon and rectum cancer	High body-mass index	Number	2019	12644.2	20262.1	5553.92
700	Deaths	Global	Both	70 to 74	Colon and rectum cancer	High body-mass index	Rate	2019	6.74108	10.8025	2.96099
701	Deaths	Global	Both	70 to 74	Colon and rectum cancer	High body-mass index	Number	2020	13431.5	21475.5	5833.08
702	Deaths	Global	Both	70 to 74	Colon and rectum cancer	High body-mass index	Rate	2020	6.8512	10.9543	2.97536
703	Deaths	Global	Both	70 to 74	Colon and rectum cancer	High body-mass index	Number	2021	14418.2	22960.9	6254.41
704	Deaths	Global	Both	70 to 74	Colon and rectum cancer	High body-mass index	Rate	2021	7.00462	11.1548	3.03849
705	Deaths	Global	Both	75 to 79	Colon and rectum cancer	High body-mass index	Number	1990	6458.96	10533.5	2776.01
706	Deaths	Global	Both	75 to 79	Colon and rectum cancer	High body-mass index	Rate	1990	10.4929	17.1122	4.50977
707	Deaths	Global	Both	75 to 79	Colon and rectum cancer	High body-mass index	Number	1991	6413.41	10438.8	2752.39
708	Deaths	Global	Both	75 to 79	Colon and rectum cancer	High body-mass index	Rate	1991	10.3825	16.8991	4.45576
709	Deaths	Global	Both	75 to 79	Colon and rectum cancer	High body-mass index	Number	1992	6308.65	10262.4	2707.87
710	Deaths	Global	Both	75 to 79	Colon and rectum cancer	High body-mass index	Rate	1992	10.2161	16.6187	4.38508
711	Deaths	Global	Both	75 to 79	Colon and rectum cancer	High body-mass index	Number	1993	6136.88	9989	2623.07
712	Deaths	Global	Both	75 to 79	Colon and rectum cancer	High body-mass index	Rate	1993	9.95243	16.1996	4.25394
713	Deaths	Global	Both	75 to 79	Colon and rectum cancer	High body-mass index	Number	1994	6028.16	9830.76	2573.32
714	Deaths	Global	Both	75 to 79	Colon and rectum cancer	High body-mass index	Rate	1994	9.69066	15.8036	4.13678
715	Deaths	Global	Both	75 to 79	Colon and rectum cancer	High body-mass index	Number	1995	6126.24	9971.41	2616.33
716	Deaths	Global	Both	75 to 79	Colon and rectum cancer	High body-mass index	Rate	1995	9.60132	15.6277	4.10044
717	Deaths	Global	Both	75 to 79	Colon and rectum cancer	High body-mass index	Number	1996	6395.63	10395.2	2741.48
718	Deaths	Global	Both	75 to 79	Colon and rectum cancer	High body-mass index	Rate	1996	9.64236	15.6723	4.13319
719	Deaths	Global	Both	75 to 79	Colon and rectum cancer	High body-mass index	Number	1997	6820.83	11084.9	2926.46
720	Deaths	Global	Both	75 to 79	Colon and rectum cancer	High body-mass index	Rate	1997	9.83503	15.9834	4.2197
721	Deaths	Global	Both	75 to 79	Colon and rectum cancer	High body-mass index	Number	1998	7378.66	11938.9	3164.89
722	Deaths	Global	Both	75 to 79	Colon and rectum cancer	High body-mass index	Rate	1998	10.158	16.436	4.35703
723	Deaths	Global	Both	75 to 79	Colon and rectum cancer	High body-mass index	Number	1999	7924.98	12826.2	3387.72
724	Deaths	Global	Both	75 to 79	Colon and rectum cancer	High body-mass index	Rate	1999	10.4516	16.9154	4.46779
725	Deaths	Global	Both	75 to 79	Colon and rectum cancer	High body-mass index	Number	2000	8306.77	13446	3558.73
726	Deaths	Global	Both	75 to 79	Colon and rectum cancer	High body-mass index	Rate	2000	10.5442	17.0676	4.51728
727	Deaths	Global	Both	75 to 79	Colon and rectum cancer	High body-mass index	Number	2001	8584.33	13819.8	3654.85
728	Deaths	Global	Both	75 to 79	Colon and rectum cancer	High body-mass index	Rate	2001	10.5237	16.942	4.48054
729	Deaths	Global	Both	75 to 79	Colon and rectum cancer	High body-mass index	Number	2002	8910.63	14302.5	3794.37
730	Deaths	Global	Both	75 to 79	Colon and rectum cancer	High body-mass index	Rate	2002	10.5534	16.9392	4.4939
731	Deaths	Global	Both	75 to 79	Colon and rectum cancer	High body-mass index	Number	2003	9227.32	14773.4	3931.6
732	Deaths	Global	Both	75 to 79	Colon and rectum cancer	High body-mass index	Rate	2003	10.5637	16.913	4.50102
733	Deaths	Global	Both	75 to 79	Colon and rectum cancer	High body-mass index	Number	2004	9446.39	15120	4040.73
734	Deaths	Global	Both	75 to 79	Colon and rectum cancer	High body-mass index	Rate	2004	10.4687	16.7564	4.47804
735	Deaths	Global	Both	75 to 79	Colon and rectum cancer	High body-mass index	Number	2005	9681.68	15502.4	4130.97
736	Deaths	Global	Both	75 to 79	Colon and rectum cancer	High body-mass index	Rate	2005	10.428	16.6974	4.4494
737	Deaths	Global	Both	75 to 79	Colon and rectum cancer	High body-mass index	Number	2006	9800.84	15683.7	4181.89
738	Deaths	Global	Both	75 to 79	Colon and rectum cancer	High body-mass index	Rate	2006	10.2753	16.443	4.38435
739	Deaths	Global	Both	75 to 79	Colon and rectum cancer	High body-mass index	Number	2007	9879.85	15784.7	4210.23
740	Deaths	Global	Both	75 to 79	Colon and rectum cancer	High body-mass index	Rate	2007	10.1282	16.1815	4.31607
741	Deaths	Global	Both	75 to 79	Colon and rectum cancer	High body-mass index	Number	2008	10037.5	16068.1	4272.69
742	Deaths	Global	Both	75 to 79	Colon and rectum cancer	High body-mass index	Rate	2008	10.0787	16.1341	4.29024
743	Deaths	Global	Both	75 to 79	Colon and rectum cancer	High body-mass index	Number	2009	10053	16237.3	4256.28
744	Deaths	Global	Both	75 to 79	Colon and rectum cancer	High body-mass index	Rate	2009	9.88877	15.972	4.18673
745	Deaths	Global	Both	75 to 79	Colon and rectum cancer	High body-mass index	Number	2010	10179.4	16412.7	4303.58
746	Deaths	Global	Both	75 to 79	Colon and rectum cancer	High body-mass index	Rate	2010	9.78585	15.7782	4.13719
747	Deaths	Global	Both	75 to 79	Colon and rectum cancer	High body-mass index	Number	2011	10333.6	16598.6	4376.18
748	Deaths	Global	Both	75 to 79	Colon and rectum cancer	High body-mass index	Rate	2011	9.67732	15.5444	4.09825
749	Deaths	Global	Both	75 to 79	Colon and rectum cancer	High body-mass index	Number	2012	10596.9	17036	4518.33
750	Deaths	Global	Both	75 to 79	Colon and rectum cancer	High body-mass index	Rate	2012	9.63863	15.4954	4.10973
751	Deaths	Global	Both	75 to 79	Colon and rectum cancer	High body-mass index	Number	2013	10887.8	17520	4644.63
752	Deaths	Global	Both	75 to 79	Colon and rectum cancer	High body-mass index	Rate	2013	9.62971	15.4955	4.10793
753	Deaths	Global	Both	75 to 79	Colon and rectum cancer	High body-mass index	Number	2014	11206.1	17958	4785.46
754	Deaths	Global	Both	75 to 79	Colon and rectum cancer	High body-mass index	Rate	2014	9.66432	15.4872	4.12705
755	Deaths	Global	Both	75 to 79	Colon and rectum cancer	High body-mass index	Number	2015	11549.6	18450.2	4895.95
756	Deaths	Global	Both	75 to 79	Colon and rectum cancer	High body-mass index	Rate	2015	9.72351	15.5331	4.12186
757	Deaths	Global	Both	75 to 79	Colon and rectum cancer	High body-mass index	Number	2016	11858.2	18989.9	5060.62
758	Deaths	Global	Both	75 to 79	Colon and rectum cancer	High body-mass index	Rate	2016	9.77423	15.6527	4.17128
759	Deaths	Global	Both	75 to 79	Colon and rectum cancer	High body-mass index	Number	2017	11995.9	19185.8	5140.26
760	Deaths	Global	Both	75 to 79	Colon and rectum cancer	High body-mass index	Rate	2017	9.71989	15.5456	4.16497
761	Deaths	Global	Both	75 to 79	Colon and rectum cancer	High body-mass index	Number	2018	12121.8	19483.4	5164.55
762	Deaths	Global	Both	75 to 79	Colon and rectum cancer	High body-mass index	Rate	2018	9.66087	15.528	4.11607
763	Deaths	Global	Both	75 to 79	Colon and rectum cancer	High body-mass index	Number	2019	12222.1	19586.9	5292.55
764	Deaths	Global	Both	75 to 79	Colon and rectum cancer	High body-mass index	Rate	2019	9.57324	15.3419	4.1455
765	Deaths	Global	Both	75 to 79	Colon and rectum cancer	High body-mass index	Number	2020	12285.3	19744.3	5242.32
766	Deaths	Global	Both	75 to 79	Colon and rectum cancer	High body-mass index	Rate	2020	9.49696	15.263	4.05249
767	Deaths	Global	Both	75 to 79	Colon and rectum cancer	High body-mass index	Number	2021	12574.8	20237.4	5395.29
768	Deaths	Global	Both	75 to 79	Colon and rectum cancer	High body-mass index	Rate	2021	9.5347	15.3448	4.09092
769	Deaths	Global	Both	80 to 84	Colon and rectum cancer	High body-mass index	Number	1990	4653.82	7566.59	1920.24
770	Deaths	Global	Both	80 to 84	Colon and rectum cancer	High body-mass index	Rate	1990	13.1553	21.3891	5.42811
771	Deaths	Global	Both	80 to 84	Colon and rectum cancer	High body-mass index	Number	1991	4806.95	7821.54	1978.62
772	Deaths	Global	Both	80 to 84	Colon and rectum cancer	High body-mass index	Rate	1991	13.1728	21.4339	5.42214
773	Deaths	Global	Both	80 to 84	Colon and rectum cancer	High body-mass index	Number	1992	4984.26	8132.3	2048.18
774	Deaths	Global	Both	80 to 84	Colon and rectum cancer	High body-mass index	Rate	1992	13.2889	21.6821	5.46079
775	Deaths	Global	Both	80 to 84	Colon and rectum cancer	High body-mass index	Number	1993	5147.44	8412.39	2114.75
776	Deaths	Global	Both	80 to 84	Colon and rectum cancer	High body-mass index	Rate	1993	13.3455	21.8103	5.48278
777	Deaths	Global	Both	80 to 84	Colon and rectum cancer	High body-mass index	Number	1994	5298.44	8646.16	2175.58
778	Deaths	Global	Both	80 to 84	Colon and rectum cancer	High body-mass index	Rate	1994	13.4323	21.9192	5.5154
779	Deaths	Global	Both	80 to 84	Colon and rectum cancer	High body-mass index	Number	1995	5404.87	8756.08	2219.58
780	Deaths	Global	Both	80 to 84	Colon and rectum cancer	High body-mass index	Rate	1995	13.4851	21.8464	5.53784
781	Deaths	Global	Both	80 to 84	Colon and rectum cancer	High body-mass index	Number	1996	5373.03	8708.69	2208.74
782	Deaths	Global	Both	80 to 84	Colon and rectum cancer	High body-mass index	Rate	1996	13.3437	21.6276	5.48531
783	Deaths	Global	Both	80 to 84	Colon and rectum cancer	High body-mass index	Number	1997	5283.4	8579.79	2172.75
784	Deaths	Global	Both	80 to 84	Colon and rectum cancer	High body-mass index	Rate	1997	13.0951	21.2654	5.38526
785	Deaths	Global	Both	80 to 84	Colon and rectum cancer	High body-mass index	Number	1998	5176.55	8438.91	2134.78
786	Deaths	Global	Both	80 to 84	Colon and rectum cancer	High body-mass index	Rate	1998	12.7965	20.861	5.27719
787	Deaths	Global	Both	80 to 84	Colon and rectum cancer	High body-mass index	Number	1999	5141.2	8400.41	2126.78
788	Deaths	Global	Both	80 to 84	Colon and rectum cancer	High body-mass index	Rate	1999	12.5269	20.4681	5.18205
789	Deaths	Global	Both	80 to 84	Colon and rectum cancer	High body-mass index	Number	2000	5273.14	8665.95	2186.24
790	Deaths	Global	Both	80 to 84	Colon and rectum cancer	High body-mass index	Rate	2000	12.4246	20.4187	5.15121
791	Deaths	Global	Both	80 to 84	Colon and rectum cancer	High body-mass index	Number	2001	5565.69	9114.22	2305.08
792	Deaths	Global	Both	80 to 84	Colon and rectum cancer	High body-mass index	Rate	2001	12.5154	20.4949	5.18337
793	Deaths	Global	Both	80 to 84	Colon and rectum cancer	High body-mass index	Number	2002	5973.63	9726.42	2480.16
794	Deaths	Global	Both	80 to 84	Colon and rectum cancer	High body-mass index	Rate	2002	12.7711	20.7943	5.30237
795	Deaths	Global	Both	80 to 84	Colon and rectum cancer	High body-mass index	Number	2003	6472.05	10523.8	2684.23
796	Deaths	Global	Both	80 to 84	Colon and rectum cancer	High body-mass index	Rate	2003	13.1582	21.3956	5.45724
797	Deaths	Global	Both	80 to 84	Colon and rectum cancer	High body-mass index	Number	2004	6884.4	11202.7	2842.9
798	Deaths	Global	Both	80 to 84	Colon and rectum cancer	High body-mass index	Rate	2004	13.362	21.7434	5.51782
799	Deaths	Global	Both	80 to 84	Colon and rectum cancer	High body-mass index	Number	2005	7201.1	11717.4	2987.66
800	Deaths	Global	Both	80 to 84	Colon and rectum cancer	High body-mass index	Rate	2005	13.4007	21.8051	5.55982
801	Deaths	Global	Both	80 to 84	Colon and rectum cancer	High body-mass index	Number	2006	7406.2	12024.8	3084.62
802	Deaths	Global	Both	80 to 84	Colon and rectum cancer	High body-mass index	Rate	2006	13.2522	21.5164	5.51943
803	Deaths	Global	Both	80 to 84	Colon and rectum cancer	High body-mass index	Number	2007	7664.43	12471.6	3179.9
804	Deaths	Global	Both	80 to 84	Colon and rectum cancer	High body-mass index	Rate	2007	13.1797	21.4461	5.46813
805	Deaths	Global	Both	80 to 84	Colon and rectum cancer	High body-mass index	Number	2008	7986.35	12939.9	3322.24
806	Deaths	Global	Both	80 to 84	Colon and rectum cancer	High body-mass index	Rate	2008	13.2084	21.4011	5.49459
807	Deaths	Global	Both	80 to 84	Colon and rectum cancer	High body-mass index	Number	2009	8221.4	13314.3	3417.63
808	Deaths	Global	Both	80 to 84	Colon and rectum cancer	High body-mass index	Rate	2009	13.1038	21.2212	5.44723
809	Deaths	Global	Both	80 to 84	Colon and rectum cancer	High body-mass index	Number	2010	8488.37	13793.3	3528.7
810	Deaths	Global	Both	80 to 84	Colon and rectum cancer	High body-mass index	Rate	2010	13.0933	21.276	5.44299
811	Deaths	Global	Both	80 to 84	Colon and rectum cancer	High body-mass index	Number	2011	8759.16	14141.6	3649.39
812	Deaths	Global	Both	80 to 84	Colon and rectum cancer	High body-mass index	Rate	2011	13.0949	21.1416	5.4558
813	Deaths	Global	Both	80 to 84	Colon and rectum cancer	High body-mass index	Number	2012	8926.26	14460.4	3733.53
814	Deaths	Global	Both	80 to 84	Colon and rectum cancer	High body-mass index	Rate	2012	12.9951	21.0518	5.43537
815	Deaths	Global	Both	80 to 84	Colon and rectum cancer	High body-mass index	Number	2013	9055.53	14777.1	3738.25
816	Deaths	Global	Both	80 to 84	Colon and rectum cancer	High body-mass index	Rate	2013	12.8548	20.9768	5.30664
817	Deaths	Global	Both	80 to 84	Colon and rectum cancer	High body-mass index	Number	2014	9170.13	14936.4	3796.62
818	Deaths	Global	Both	80 to 84	Colon and rectum cancer	High body-mass index	Rate	2014	12.6982	20.6829	5.2573
819	Deaths	Global	Both	80 to 84	Colon and rectum cancer	High body-mass index	Number	2015	9378.72	15275.9	3901.1
820	Deaths	Global	Both	80 to 84	Colon and rectum cancer	High body-mass index	Rate	2015	12.6344	20.5787	5.25531
821	Deaths	Global	Both	80 to 84	Colon and rectum cancer	High body-mass index	Number	2016	9639.67	15706.4	4006.13
822	Deaths	Global	Both	80 to 84	Colon and rectum cancer	High body-mass index	Rate	2016	12.5882	20.5106	5.23151
823	Deaths	Global	Both	80 to 84	Colon and rectum cancer	High body-mass index	Number	2017	9886.47	16091.4	4110.97
824	Deaths	Global	Both	80 to 84	Colon and rectum cancer	High body-mass index	Rate	2017	12.482	20.316	5.19024
825	Deaths	Global	Both	80 to 84	Colon and rectum cancer	High body-mass index	Number	2018	10270.4	16733.7	4252
826	Deaths	Global	Both	80 to 84	Colon and rectum cancer	High body-mass index	Rate	2018	12.5563	20.458	5.19837
827	Deaths	Global	Both	80 to 84	Colon and rectum cancer	High body-mass index	Number	2019	10660	17360.7	4437.39
828	Deaths	Global	Both	80 to 84	Colon and rectum cancer	High body-mass index	Rate	2019	12.6608	20.6191	5.27024
829	Deaths	Global	Both	80 to 84	Colon and rectum cancer	High body-mass index	Number	2020	10941.8	17713.8	4529.84
830	Deaths	Global	Both	80 to 84	Colon and rectum cancer	High body-mass index	Rate	2020	12.6871	20.5394	5.25241
831	Deaths	Global	Both	80 to 84	Colon and rectum cancer	High body-mass index	Number	2021	11154.6	18140.7	4660.32
832	Deaths	Global	Both	80 to 84	Colon and rectum cancer	High body-mass index	Rate	2021	12.736	20.7125	5.32103
833	Deaths	Global	Both	85 to 89	Colon and rectum cancer	High body-mass index	Number	1990	2734.56	4507.88	1108.85
834	Deaths	Global	Both	85 to 89	Colon and rectum cancer	High body-mass index	Rate	1990	18.0964	29.8317	7.33801
835	Deaths	Global	Both	85 to 89	Colon and rectum cancer	High body-mass index	Number	1991	2863.63	4720.67	1154.84
836	Deaths	Global	Both	85 to 89	Colon and rectum cancer	High body-mass index	Rate	1991	18.1174	29.8665	7.30637
837	Deaths	Global	Both	85 to 89	Colon and rectum cancer	High body-mass index	Number	1992	3024.68	4983.42	1213.88
838	Deaths	Global	Both	85 to 89	Colon and rectum cancer	High body-mass index	Rate	1992	18.26	30.0849	7.32821
839	Deaths	Global	Both	85 to 89	Colon and rectum cancer	High body-mass index	Number	1993	3181.44	5220.76	1274.4
840	Deaths	Global	Both	85 to 89	Colon and rectum cancer	High body-mass index	Rate	1993	18.4864	30.3362	7.40517
841	Deaths	Global	Both	85 to 89	Colon and rectum cancer	High body-mass index	Number	1994	3323.75	5456.43	1335.61
842	Deaths	Global	Both	85 to 89	Colon and rectum cancer	High body-mass index	Rate	1994	18.6309	30.5854	7.48662
843	Deaths	Global	Both	85 to 89	Colon and rectum cancer	High body-mass index	Number	1995	3475.06	5664.15	1392.7
844	Deaths	Global	Both	85 to 89	Colon and rectum cancer	High body-mass index	Rate	1995	18.8625	30.7448	7.55952
845	Deaths	Global	Both	85 to 89	Colon and rectum cancer	High body-mass index	Number	1996	3622.83	5934.62	1461.85
846	Deaths	Global	Both	85 to 89	Colon and rectum cancer	High body-mass index	Rate	1996	19.0237	31.1631	7.67627
847	Deaths	Global	Both	85 to 89	Colon and rectum cancer	High body-mass index	Number	1997	3755.07	6170.42	1520.54
848	Deaths	Global	Both	85 to 89	Colon and rectum cancer	High body-mass index	Rate	1997	19.1073	31.3976	7.73711
849	Deaths	Global	Both	85 to 89	Colon and rectum cancer	High body-mass index	Number	1998	3925.33	6472.54	1598.43
850	Deaths	Global	Both	85 to 89	Colon and rectum cancer	High body-mass index	Rate	1998	19.3178	31.8534	7.86637
851	Deaths	Global	Both	85 to 89	Colon and rectum cancer	High body-mass index	Number	1999	4088.33	6759.32	1666.77
852	Deaths	Global	Both	85 to 89	Colon and rectum cancer	High body-mass index	Rate	1999	19.5477	32.3186	7.96942
853	Deaths	Global	Both	85 to 89	Colon and rectum cancer	High body-mass index	Number	2000	4196.58	6967.65	1711.02
854	Deaths	Global	Both	85 to 89	Colon and rectum cancer	High body-mass index	Rate	2000	19.616	32.5688	7.99781
855	Deaths	Global	Both	85 to 89	Colon and rectum cancer	High body-mass index	Number	2001	4233.52	7020.47	1721.24
856	Deaths	Global	Both	85 to 89	Colon and rectum cancer	High body-mass index	Rate	2001	19.5612	32.4384	7.95305
857	Deaths	Global	Both	85 to 89	Colon and rectum cancer	High body-mass index	Number	2002	4200.18	6931.66	1710.01
858	Deaths	Global	Both	85 to 89	Colon and rectum cancer	High body-mass index	Rate	2002	19.2568	31.7799	7.83995
859	Deaths	Global	Both	85 to 89	Colon and rectum cancer	High body-mass index	Number	2003	4150.37	6862.33	1696.14
860	Deaths	Global	Both	85 to 89	Colon and rectum cancer	High body-mass index	Rate	2003	18.8796	31.2161	7.7156
861	Deaths	Global	Both	85 to 89	Colon and rectum cancer	High body-mass index	Number	2004	4114.77	6809.13	1682.99
862	Deaths	Global	Both	85 to 89	Colon and rectum cancer	High body-mass index	Rate	2004	18.342	30.3524	7.50212
863	Deaths	Global	Both	85 to 89	Colon and rectum cancer	High body-mass index	Number	2005	4255.88	7026.12	1744.61
864	Deaths	Global	Both	85 to 89	Colon and rectum cancer	High body-mass index	Rate	2005	18.1892	30.029	7.45628
865	Deaths	Global	Both	85 to 89	Colon and rectum cancer	High body-mass index	Number	2006	4508.29	7421.95	1844.13
866	Deaths	Global	Both	85 to 89	Colon and rectum cancer	High body-mass index	Rate	2006	18.2142	29.9858	7.45056
867	Deaths	Global	Both	85 to 89	Colon and rectum cancer	High body-mass index	Number	2007	4878.76	8053.89	1996.75
868	Deaths	Global	Both	85 to 89	Colon and rectum cancer	High body-mass index	Rate	2007	18.556	30.6324	7.59452
869	Deaths	Global	Both	85 to 89	Colon and rectum cancer	High body-mass index	Number	2008	5328.81	8791.85	2188.69
870	Deaths	Global	Both	85 to 89	Colon and rectum cancer	High body-mass index	Rate	2008	19.1111	31.5309	7.84948
871	Deaths	Global	Both	85 to 89	Colon and rectum cancer	High body-mass index	Number	2009	5693.73	9409.69	2338.39
872	Deaths	Global	Both	85 to 89	Colon and rectum cancer	High body-mass index	Rate	2009	19.3375	31.958	7.94183
873	Deaths	Global	Both	85 to 89	Colon and rectum cancer	High body-mass index	Number	2010	5977.63	9857.33	2451.1
874	Deaths	Global	Both	85 to 89	Colon and rectum cancer	High body-mass index	Rate	2010	19.3236	31.8653	7.92357
875	Deaths	Global	Both	85 to 89	Colon and rectum cancer	High body-mass index	Number	2011	6244.15	10283.2	2551.59
876	Deaths	Global	Both	85 to 89	Colon and rectum cancer	High body-mass index	Rate	2011	19.3217	31.8201	7.89556
877	Deaths	Global	Both	85 to 89	Colon and rectum cancer	High body-mass index	Number	2012	6499.46	10695.9	2661.39
878	Deaths	Global	Both	85 to 89	Colon and rectum cancer	High body-mass index	Rate	2012	19.2335	31.6519	7.87573
879	Deaths	Global	Both	85 to 89	Colon and rectum cancer	High body-mass index	Number	2013	6739.91	11162.3	2750.26
880	Deaths	Global	Both	85 to 89	Colon and rectum cancer	High body-mass index	Rate	2013	19.0953	31.6246	7.79195
881	Deaths	Global	Both	85 to 89	Colon and rectum cancer	High body-mass index	Number	2014	7012.37	11627.5	2867.53
882	Deaths	Global	Both	85 to 89	Colon and rectum cancer	High body-mass index	Rate	2014	19.0871	31.6491	7.8052
883	Deaths	Global	Both	85 to 89	Colon and rectum cancer	High body-mass index	Number	2015	7375.59	12158	3018.83
884	Deaths	Global	Both	85 to 89	Colon and rectum cancer	High body-mass index	Rate	2015	19.3721	31.9333	7.92901
885	Deaths	Global	Both	85 to 89	Colon and rectum cancer	High body-mass index	Number	2016	7731.56	12653.2	3176.71
886	Deaths	Global	Both	85 to 89	Colon and rectum cancer	High body-mass index	Rate	2016	19.599	32.0749	8.05273
887	Deaths	Global	Both	85 to 89	Colon and rectum cancer	High body-mass index	Number	2017	7919.59	13032.1	3217.78
888	Deaths	Global	Both	85 to 89	Colon and rectum cancer	High body-mass index	Rate	2017	19.4714	32.0411	7.91135
889	Deaths	Global	Both	85 to 89	Colon and rectum cancer	High body-mass index	Number	2018	8109.82	13275.4	3310.47
890	Deaths	Global	Both	85 to 89	Colon and rectum cancer	High body-mass index	Rate	2018	19.3446	31.6662	7.89657
891	Deaths	Global	Both	85 to 89	Colon and rectum cancer	High body-mass index	Number	2019	8344.95	13701.7	3410.18
892	Deaths	Global	Both	85 to 89	Colon and rectum cancer	High body-mass index	Rate	2019	19.2823	31.6598	7.87975
893	Deaths	Global	Both	85 to 89	Colon and rectum cancer	High body-mass index	Number	2020	8513.62	13831	3455.72
894	Deaths	Global	Both	85 to 89	Colon and rectum cancer	High body-mass index	Rate	2020	19.0918	31.016	7.74948
895	Deaths	Global	Both	85 to 89	Colon and rectum cancer	High body-mass index	Number	2021	8634.8	14081.1	3530.88
896	Deaths	Global	Both	85 to 89	Colon and rectum cancer	High body-mass index	Rate	2021	18.8855	30.7972	7.72253
897	Deaths	Global	Both	90 to 94	Colon and rectum cancer	High body-mass index	Number	1990	1112.71	1839.33	446.115
898	Deaths	Global	Both	90 to 94	Colon and rectum cancer	High body-mass index	Rate	1990	25.9663	42.923	10.4106
899	Deaths	Global	Both	90 to 94	Colon and rectum cancer	High body-mass index	Number	1991	1189.78	1970.12	472.828
900	Deaths	Global	Both	90 to 94	Colon and rectum cancer	High body-mass index	Rate	1991	25.9957	43.0455	10.3309
901	Deaths	Global	Both	90 to 94	Colon and rectum cancer	High body-mass index	Number	1992	1269.92	2107.23	502.961
902	Deaths	Global	Both	90 to 94	Colon and rectum cancer	High body-mass index	Rate	1992	26.2177	43.5041	10.3837
903	Deaths	Global	Both	90 to 94	Colon and rectum cancer	High body-mass index	Number	1993	1367.28	2271.37	540.772
904	Deaths	Global	Both	90 to 94	Colon and rectum cancer	High body-mass index	Rate	1993	26.5256	44.0654	10.4911
905	Deaths	Global	Both	90 to 94	Colon and rectum cancer	High body-mass index	Number	1994	1453.39	2421.58	577.526
906	Deaths	Global	Both	90 to 94	Colon and rectum cancer	High body-mass index	Rate	1994	26.5518	44.2397	10.5508
907	Deaths	Global	Both	90 to 94	Colon and rectum cancer	High body-mass index	Number	1995	1540.69	2576.63	612.129
908	Deaths	Global	Both	90 to 94	Colon and rectum cancer	High body-mass index	Rate	1995	26.621	44.5204	10.5767
909	Deaths	Global	Both	90 to 94	Colon and rectum cancer	High body-mass index	Number	1996	1630.91	2729.21	654.25
910	Deaths	Global	Both	90 to 94	Colon and rectum cancer	High body-mass index	Rate	1996	26.8178	44.8776	10.7581
911	Deaths	Global	Both	90 to 94	Colon and rectum cancer	High body-mass index	Number	1997	1723.88	2889.87	694.755
912	Deaths	Global	Both	90 to 94	Colon and rectum cancer	High body-mass index	Rate	1997	26.9028	45.0992	10.8423
913	Deaths	Global	Both	90 to 94	Colon and rectum cancer	High body-mass index	Number	1998	1813.71	3050.73	736.752
914	Deaths	Global	Both	90 to 94	Colon and rectum cancer	High body-mass index	Rate	1998	27.0478	45.4953	10.9872
915	Deaths	Global	Both	90 to 94	Colon and rectum cancer	High body-mass index	Number	1999	1916.17	3223.78	781.093
916	Deaths	Global	Both	90 to 94	Colon and rectum cancer	High body-mass index	Rate	1999	27.3573	46.0262	11.1517
917	Deaths	Global	Both	90 to 94	Colon and rectum cancer	High body-mass index	Number	2000	2010.77	3377.01	821.382
918	Deaths	Global	Both	90 to 94	Colon and rectum cancer	High body-mass index	Rate	2000	27.5834	46.3253	11.2676
919	Deaths	Global	Both	90 to 94	Colon and rectum cancer	High body-mass index	Number	2001	2110.54	3538.13	862.996
920	Deaths	Global	Both	90 to 94	Colon and rectum cancer	High body-mass index	Rate	2001	27.8153	46.6299	11.3736
921	Deaths	Global	Both	90 to 94	Colon and rectum cancer	High body-mass index	Number	2002	2196.01	3676.26	899.241
922	Deaths	Global	Both	90 to 94	Colon and rectum cancer	High body-mass index	Rate	2002	27.9042	46.7135	11.4265
923	Deaths	Global	Both	90 to 94	Colon and rectum cancer	High body-mass index	Number	2003	2286.29	3815.85	939.177
924	Deaths	Global	Both	90 to 94	Colon and rectum cancer	High body-mass index	Rate	2003	27.9904	46.7162	11.498
925	Deaths	Global	Both	90 to 94	Colon and rectum cancer	High body-mass index	Number	2004	2345.17	3900.05	959.259
926	Deaths	Global	Both	90 to 94	Colon and rectum cancer	High body-mass index	Rate	2004	27.7413	46.1341	11.3472
927	Deaths	Global	Both	90 to 94	Colon and rectum cancer	High body-mass index	Number	2005	2402.99	3983.3	981.262
928	Deaths	Global	Both	90 to 94	Colon and rectum cancer	High body-mass index	Rate	2005	27.591	45.736	11.2668
929	Deaths	Global	Both	90 to 94	Colon and rectum cancer	High body-mass index	Number	2006	2424.66	4021.09	988.127
930	Deaths	Global	Both	90 to 94	Colon and rectum cancer	High body-mass index	Rate	2006	27.2505	45.1927	11.1055
931	Deaths	Global	Both	90 to 94	Colon and rectum cancer	High body-mass index	Number	2007	2430.19	4032.13	989.97
932	Deaths	Global	Both	90 to 94	Colon and rectum cancer	High body-mass index	Rate	2007	26.7892	44.4481	10.9129
933	Deaths	Global	Both	90 to 94	Colon and rectum cancer	High body-mass index	Number	2008	2430.75	4038.31	993.448
[truncated: 91 more rows]

## Sheet: Death HFPG
	measure	location	sex	age	cause	rei	metric	year	val	upper	lower
[truncated: 960 more rows]
