# Supplementary material for: Decomposition and forecasting of colorectal cancer burden attributable to high body mass index and high fasting plasma glucose, 1990–2021: A GBD 2021 study
Source: Front Nutr. 2025 Dec 17;12:1652676. doi: 10.3389/fnut.2025.1652676 (PMC12753452; doi:10.3389/fnut.2025.1652676)
Supplement: Supplementary file 6 [file Table_5.XLSX]

## Sheet: DALYs
	measure	location	sex	age	cause	rei	metric	year	val	upper	lower
25	DALYs (Disability-Adjusted Life Years)	Global	Male	Age-standardized	Colon and rectum cancer	High fasting plasma glucose	Rate	2021	25.7635	39.4439	13.0517
26	DALYs (Disability-Adjusted Life Years)	Global	Female	Age-standardized	Colon and rectum cancer	High fasting plasma glucose	Rate	2021	15.5903	23.6707	7.96617
27	DALYs (Disability-Adjusted Life Years)	Global	Male	Age-standardized	Colon and rectum cancer	High body-mass index	Rate	2021	31.0902	49.4744	13.3625
28	DALYs (Disability-Adjusted Life Years)	Global	Female	Age-standardized	Colon and rectum cancer	High body-mass index	Rate	2021	23.9556	37.7483	10.3636
33	DALYs (Disability-Adjusted Life Years)	High SDI	Male	Age-standardized	Colon and rectum cancer	High fasting plasma glucose	Rate	2021	36.5716	54.9038	18.7841
34	DALYs (Disability-Adjusted Life Years)	High SDI	Female	Age-standardized	Colon and rectum cancer	High fasting plasma glucose	Rate	2021	19.8159	29.6649	10.1258
35	DALYs (Disability-Adjusted Life Years)	High SDI	Male	Age-standardized	Colon and rectum cancer	High body-mass index	Rate	2021	48.6795	75.9053	21.0634
36	DALYs (Disability-Adjusted Life Years)	High SDI	Female	Age-standardized	Colon and rectum cancer	High body-mass index	Rate	2021	32.0111	50.6363	14.1556
29	DALYs (Disability-Adjusted Life Years)	High-middle SDI	Male	Age-standardized	Colon and rectum cancer	High fasting plasma glucose	Rate	2021	33.0975	51.7018	16.5877
30	DALYs (Disability-Adjusted Life Years)	High-middle SDI	Female	Age-standardized	Colon and rectum cancer	High fasting plasma glucose	Rate	2021	18.1282	27.7421	9.24877
31	DALYs (Disability-Adjusted Life Years)	High-middle SDI	Male	Age-standardized	Colon and rectum cancer	High body-mass index	Rate	2021	46.1585	75.4456	19.7293
32	DALYs (Disability-Adjusted Life Years)	High-middle SDI	Female	Age-standardized	Colon and rectum cancer	High body-mass index	Rate	2021	33.2514	52.6779	14.4171
45	DALYs (Disability-Adjusted Life Years)	Middle SDI	Male	Age-standardized	Colon and rectum cancer	High fasting plasma glucose	Rate	2021	21.2828	33.5491	10.5391
46	DALYs (Disability-Adjusted Life Years)	Middle SDI	Female	Age-standardized	Colon and rectum cancer	High fasting plasma glucose	Rate	2021	13.0242	20.0195	6.66399
47	DALYs (Disability-Adjusted Life Years)	Middle SDI	Male	Age-standardized	Colon and rectum cancer	High body-mass index	Rate	2021	23.3797	38.1762	10.0177
48	DALYs (Disability-Adjusted Life Years)	Middle SDI	Female	Age-standardized	Colon and rectum cancer	High body-mass index	Rate	2021	18.8264	30.0572	8.27877
37	DALYs (Disability-Adjusted Life Years)	Low-middle SDI	Male	Age-standardized	Colon and rectum cancer	High body-mass index	Rate	2021	10.6411	16.8344	4.31469
38	DALYs (Disability-Adjusted Life Years)	Low-middle SDI	Female	Age-standardized	Colon and rectum cancer	High body-mass index	Rate	2021	13.0468	20.4071	5.58198
41	DALYs (Disability-Adjusted Life Years)	Low-middle SDI	Male	Age-standardized	Colon and rectum cancer	High fasting plasma glucose	Rate	2021	12.6301	19.2039	6.26171
42	DALYs (Disability-Adjusted Life Years)	Low-middle SDI	Female	Age-standardized	Colon and rectum cancer	High fasting plasma glucose	Rate	2021	10.9006	16.6863	5.44165
39	DALYs (Disability-Adjusted Life Years)	Low SDI	Male	Age-standardized	Colon and rectum cancer	High body-mass index	Rate	2021	7.50014	12.4264	2.73956
40	DALYs (Disability-Adjusted Life Years)	Low SDI	Female	Age-standardized	Colon and rectum cancer	High body-mass index	Rate	2021	8.83884	14.1147	3.56372
43	DALYs (Disability-Adjusted Life Years)	Low SDI	Male	Age-standardized	Colon and rectum cancer	High fasting plasma glucose	Rate	2021	10.3926	15.913	4.9451
44	DALYs (Disability-Adjusted Life Years)	Low SDI	Female	Age-standardized	Colon and rectum cancer	High fasting plasma glucose	Rate	2021	8.26819	12.8779	3.88473

## Sheet: Death
	measure	location	sex	age	cause	rei	metric	year	val	upper	lower
9	Deaths	Global	Male	Age-standardized	Colon and rectum cancer	High body-mass index	Rate	2021	1.33117	2.12697	0.570247
10	Deaths	Global	Female	Age-standardized	Colon and rectum cancer	High body-mass index	Rate	2021	1.04008	1.65376	0.450308
11	Deaths	Global	Male	Age-standardized	Colon and rectum cancer	High fasting plasma glucose	Rate	2021	1.24694	1.89758	0.639133
12	Deaths	Global	Female	Age-standardized	Colon and rectum cancer	High fasting plasma glucose	Rate	2021	0.767727	1.16433	0.392154
7	Deaths	High SDI	Male	Age-standardized	Colon and rectum cancer	High body-mass index	Rate	2021	2.02457	3.18981	0.87084
8	Deaths	High SDI	Female	Age-standardized	Colon and rectum cancer	High body-mass index	Rate	2021	1.37373	2.1902	0.597573
15	Deaths	High SDI	Male	Age-standardized	Colon and rectum cancer	High fasting plasma glucose	Rate	2021	1.74872	2.60497	0.884035
16	Deaths	High SDI	Female	Age-standardized	Colon and rectum cancer	High fasting plasma glucose	Rate	2021	0.988871	1.49608	0.496823
1	Deaths	High-middle SDI	Male	Age-standardized	Colon and rectum cancer	High body-mass index	Rate	2021	1.96936	3.17654	0.849326
2	Deaths	High-middle SDI	Female	Age-standardized	Colon and rectum cancer	High body-mass index	Rate	2021	1.44233	2.27795	0.621659
21	Deaths	High-middle SDI	Male	Age-standardized	Colon and rectum cancer	High fasting plasma glucose	Rate	2021	1.57791	2.44813	0.792983
22	Deaths	High-middle SDI	Female	Age-standardized	Colon and rectum cancer	High fasting plasma glucose	Rate	2021	0.876308	1.32913	0.449942
13	Deaths	Middle SDI	Male	Age-standardized	Colon and rectum cancer	High body-mass index	Rate	2021	0.915278	1.49308	0.384051
14	Deaths	Middle SDI	Female	Age-standardized	Colon and rectum cancer	High body-mass index	Rate	2021	0.745161	1.19797	0.324085
23	Deaths	Middle SDI	Male	Age-standardized	Colon and rectum cancer	High fasting plasma glucose	Rate	2021	0.973332	1.52897	0.483266
24	Deaths	Middle SDI	Female	Age-standardized	Colon and rectum cancer	High fasting plasma glucose	Rate	2021	0.60208	0.926947	0.308566
3	Deaths	Low-middle SDI	Male	Age-standardized	Colon and rectum cancer	High body-mass index	Rate	2021	0.408549	0.654358	0.166124
4	Deaths	Low-middle SDI	Female	Age-standardized	Colon and rectum cancer	High body-mass index	Rate	2021	0.488568	0.768547	0.208419
17	Deaths	Low-middle SDI	Male	Age-standardized	Colon and rectum cancer	High fasting plasma glucose	Rate	2021	0.568166	0.868155	0.28114
18	Deaths	Low-middle SDI	Female	Age-standardized	Colon and rectum cancer	High fasting plasma glucose	Rate	2021	0.479887	0.73918	0.239809
5	Deaths	Low SDI	Male	Age-standardized	Colon and rectum cancer	High body-mass index	Rate	2021	0.29931	0.499892	0.108982
6	Deaths	Low SDI	Female	Age-standardized	Colon and rectum cancer	High body-mass index	Rate	2021	0.332819	0.534519	0.131894
19	Deaths	Low SDI	Male	Age-standardized	Colon and rectum cancer	High fasting plasma glucose	Rate	2021	0.519684	0.78855	0.248278
20	Deaths	Low SDI	Female	Age-standardized	Colon and rectum cancer	High fasting plasma glucose	Rate	2021	0.378992	0.590896	0.176364
