# Supplementary material for: Decomposition and forecasting of colorectal cancer burden attributable to high body mass index and high fasting plasma glucose, 1990–2021: A GBD 2021 study
Source: Front Nutr. 2025 Dec 17;12:1652676. doi: 10.3389/fnut.2025.1652676 (PMC12753452; doi:10.3389/fnut.2025.1652676)
Supplement: Supplementary file 7 [file Table_6.XLSX]

## Sheet: global_age_number_Both_DALYs
pred_val	pred_low	pred_up	year	sex	measure	location	cause	rei	new_column
1.01501e+06	1.00532e+06	1.0247e+06	1990	Both	DALYs (Disability-Adjusted Life Years)	Global	Colon and rectum cancer	High body-mass index	1015008.98 (1005318.59 to 1024699.37)
1.04418e+06	1.03435e+06	1.05402e+06	1991	Both	DALYs (Disability-Adjusted Life Years)	Global	Colon and rectum cancer	High body-mass index	1044184.01 (1034351.8 to 1054016.21)
1.07638e+06	1.06638e+06	1.08637e+06	1992	Both	DALYs (Disability-Adjusted Life Years)	Global	Colon and rectum cancer	High body-mass index	1076377.33 (1066381.9 to 1086372.76)
1.11662e+06	1.10642e+06	1.12681e+06	1993	Both	DALYs (Disability-Adjusted Life Years)	Global	Colon and rectum cancer	High body-mass index	1116615.04 (1106424.25 to 1126805.83)
1.15048e+06	1.14013e+06	1.16084e+06	1994	Both	DALYs (Disability-Adjusted Life Years)	Global	Colon and rectum cancer	High body-mass index	1150484.84 (1140128.06 to 1160841.63)
1.17554e+06	1.16506e+06	1.18602e+06	1995	Both	DALYs (Disability-Adjusted Life Years)	Global	Colon and rectum cancer	High body-mass index	1175541.17 (1165058.89 to 1186023.44)
1.19537e+06	1.18478e+06	1.20595e+06	1996	Both	DALYs (Disability-Adjusted Life Years)	Global	Colon and rectum cancer	High body-mass index	1195365.02 (1184779.73 to 1205950.31)
1.21977e+06	1.20906e+06	1.23048e+06	1997	Both	DALYs (Disability-Adjusted Life Years)	Global	Colon and rectum cancer	High body-mass index	1219770.76 (1209063.54 to 1230477.97)
1.24935e+06	1.2385e+06	1.26019e+06	1998	Both	DALYs (Disability-Adjusted Life Years)	Global	Colon and rectum cancer	High body-mass index	1249345.42 (1238498.72 to 1260192.12)
1.2911e+06	1.28007e+06	1.30214e+06	1999	Both	DALYs (Disability-Adjusted Life Years)	Global	Colon and rectum cancer	High body-mass index	1291103.66 (1280066.81 to 1302140.52)
1.32618e+06	1.31498e+06	1.33738e+06	2000	Both	DALYs (Disability-Adjusted Life Years)	Global	Colon and rectum cancer	High body-mass index	1326177.31 (1314975.34 to 1337379.28)
1.36158e+06	1.35022e+06	1.37295e+06	2001	Both	DALYs (Disability-Adjusted Life Years)	Global	Colon and rectum cancer	High body-mass index	1361582.88 (1350219.43 to 1372946.32)
1.39877e+06	1.38724e+06	1.4103e+06	2002	Both	DALYs (Disability-Adjusted Life Years)	Global	Colon and rectum cancer	High body-mass index	1398769.68 (1387241.23 to 1410298.12)
1.4373e+06	1.4256e+06	1.449e+06	2003	Both	DALYs (Disability-Adjusted Life Years)	Global	Colon and rectum cancer	High body-mass index	1437299.79 (1425602.41 to 1448997.18)
1.46433e+06	1.45251e+06	1.47615e+06	2004	Both	DALYs (Disability-Adjusted Life Years)	Global	Colon and rectum cancer	High body-mass index	1464327.43 (1452508.47 to 1476146.4)
1.50126e+06	1.48929e+06	1.51324e+06	2005	Both	DALYs (Disability-Adjusted Life Years)	Global	Colon and rectum cancer	High body-mass index	1501263.8 (1489291.87 to 1513235.72)
1.52455e+06	1.51248e+06	1.53663e+06	2006	Both	DALYs (Disability-Adjusted Life Years)	Global	Colon and rectum cancer	High body-mass index	1524553.56 (1512477.25 to 1536629.87)
1.56315e+06	1.5509e+06	1.57539e+06	2007	Both	DALYs (Disability-Adjusted Life Years)	Global	Colon and rectum cancer	High body-mass index	1563146.54 (1550904.35 to 1575388.73)
1.61613e+06	1.60367e+06	1.62859e+06	2008	Both	DALYs (Disability-Adjusted Life Years)	Global	Colon and rectum cancer	High body-mass index	1616127.41 (1603665.43 to 1628589.38)
1.65521e+06	1.64258e+06	1.66784e+06	2009	Both	DALYs (Disability-Adjusted Life Years)	Global	Colon and rectum cancer	High body-mass index	1655209.46 (1642581.08 to 1667837.84)
1.70578e+06	1.69295e+06	1.71861e+06	2010	Both	DALYs (Disability-Adjusted Life Years)	Global	Colon and rectum cancer	High body-mass index	1705780.09 (1692950.81 to 1718609.36)
1.75364e+06	1.74062e+06	1.76665e+06	2011	Both	DALYs (Disability-Adjusted Life Years)	Global	Colon and rectum cancer	High body-mass index	1753639.62 (1740624.32 to 1766654.93)
1.80486e+06	1.79165e+06	1.81807e+06	2012	Both	DALYs (Disability-Adjusted Life Years)	Global	Colon and rectum cancer	High body-mass index	1804860.95 (1791650.18 to 1818071.72)
1.85436e+06	1.84096e+06	1.86776e+06	2013	Both	DALYs (Disability-Adjusted Life Years)	Global	Colon and rectum cancer	High body-mass index	1854361.47 (1840958.34 to 1867764.6)
1.90693e+06	1.89333e+06	1.92054e+06	2014	Both	DALYs (Disability-Adjusted Life Years)	Global	Colon and rectum cancer	High body-mass index	1906933.87 (1893329.54 to 1920538.21)
1.9769e+06	1.96304e+06	1.99076e+06	2015	Both	DALYs (Disability-Adjusted Life Years)	Global	Colon and rectum cancer	High body-mass index	1976899.51 (1963040.68 to 1990758.34)
2.04855e+06	2.03443e+06	2.06266e+06	2016	Both	DALYs (Disability-Adjusted Life Years)	Global	Colon and rectum cancer	High body-mass index	2048545.14 (2034428.42 to 2062661.86)
2.10778e+06	2.09344e+06	2.12211e+06	2017	Both	DALYs (Disability-Adjusted Life Years)	Global	Colon and rectum cancer	High body-mass index	2107775.2 (2093441.99 to 2122108.41)
2.17891e+06	2.16433e+06	2.19349e+06	2018	Both	DALYs (Disability-Adjusted Life Years)	Global	Colon and rectum cancer	High body-mass index	2178907.15 (2164327.32 to 2193486.97)
2.24807e+06	2.23326e+06	2.26289e+06	2019	Both	DALYs (Disability-Adjusted Life Years)	Global	Colon and rectum cancer	High body-mass index	2248074.34 (2233262.88 to 2262885.79)
2.29494e+06	2.27997e+06	2.3099e+06	2020	Both	DALYs (Disability-Adjusted Life Years)	Global	Colon and rectum cancer	High body-mass index	2294935.12 (2279973.75 to 2309896.5)
2.3646e+06	2.34942e+06	2.37979e+06	2021	Both	DALYs (Disability-Adjusted Life Years)	Global	Colon and rectum cancer	High body-mass index	2364604.57 (2349417.75 to 2379791.39)
2.42522e+06	2.3477e+06	2.50274e+06	2022	Both	DALYs (Disability-Adjusted Life Years)	Global	Colon and rectum cancer	High body-mass index	2425218.74 (2347701.44 to 2502736.04)
2.49171e+06	2.39493e+06	2.58849e+06	2023	Both	DALYs (Disability-Adjusted Life Years)	Global	Colon and rectum cancer	High body-mass index	2491708.8 (2394926.09 to 2588491.52)
2.56414e+06	2.43719e+06	2.69108e+06	2024	Both	DALYs (Disability-Adjusted Life Years)	Global	Colon and rectum cancer	High body-mass index	2564136.44 (2437194.73 to 2691078.14)
2.63729e+06	2.47055e+06	2.80403e+06	2025	Both	DALYs (Disability-Adjusted Life Years)	Global	Colon and rectum cancer	High body-mass index	2637293.55 (2470553.91 to 2804033.2)
2.71156e+06	2.49606e+06	2.92706e+06	2026	Both	DALYs (Disability-Adjusted Life Years)	Global	Colon and rectum cancer	High body-mass index	2711560.84 (2496063.44 to 2927058.25)
2.78891e+06	2.51561e+06	3.06221e+06	2027	Both	DALYs (Disability-Adjusted Life Years)	Global	Colon and rectum cancer	High body-mass index	2788910.16 (2515611.11 to 3062209.21)
2.87069e+06	2.53113e+06	3.21025e+06	2028	Both	DALYs (Disability-Adjusted Life Years)	Global	Colon and rectum cancer	High body-mass index	2870687.66 (2531128.35 to 3210246.98)
2.9537e+06	2.53991e+06	3.36749e+06	2029	Both	DALYs (Disability-Adjusted Life Years)	Global	Colon and rectum cancer	High body-mass index	2953699.48 (2539911.16 to 3367487.8)
3.03662e+06	2.5408e+06	3.53244e+06	2030	Both	DALYs (Disability-Adjusted Life Years)	Global	Colon and rectum cancer	High body-mass index	3036617.67 (2540796.53 to 3532438.81)
3.12118e+06	2.53485e+06	3.70752e+06	2031	Both	DALYs (Disability-Adjusted Life Years)	Global	Colon and rectum cancer	High body-mass index	3121183.23 (2534847.67 to 3707518.8)
3.21029e+06	2.52357e+06	3.89701e+06	2032	Both	DALYs (Disability-Adjusted Life Years)	Global	Colon and rectum cancer	High body-mass index	3210291.85 (2523570.72 to 3897012.98)
3.30485e+06	2.50756e+06	4.10214e+06	2033	Both	DALYs (Disability-Adjusted Life Years)	Global	Colon and rectum cancer	High body-mass index	3304849.92 (2507560.4 to 4102139.43)
3.40113e+06	2.48359e+06	4.31868e+06	2034	Both	DALYs (Disability-Adjusted Life Years)	Global	Colon and rectum cancer	High body-mass index	3401132.26 (2483589.1 to 4318675.43)
3.49721e+06	2.44991e+06	4.5445e+06	2035	Both	DALYs (Disability-Adjusted Life Years)	Global	Colon and rectum cancer	High body-mass index	3497205.13 (2449914.87 to 4544495.4)
715702	707808	723596	1990	Both	DALYs (Disability-Adjusted Life Years)	Global	Colon and rectum cancer	High fasting plasma glucose	715701.74 (707807.55 to 723595.92)
735193	727189	743198	1991	Both	DALYs (Disability-Adjusted Life Years)	Global	Colon and rectum cancer	High fasting plasma glucose	735193.36 (727189.1 to 743197.62)
757752	749621	765883	1992	Both	DALYs (Disability-Adjusted Life Years)	Global	Colon and rectum cancer	High fasting plasma glucose	757751.88 (749620.95 to 765882.81)
782971	774700	791241	1993	Both	DALYs (Disability-Adjusted Life Years)	Global	Colon and rectum cancer	High fasting plasma glucose	782970.77 (774700.36 to 791241.18)
805661	797265	814057	1994	Both	DALYs (Disability-Adjusted Life Years)	Global	Colon and rectum cancer	High fasting plasma glucose	805661 (797265.33 to 814056.67)
827598	819080	836116	1995	Both	DALYs (Disability-Adjusted Life Years)	Global	Colon and rectum cancer	High fasting plasma glucose	827597.72 (819079.5 to 836115.94)
849250	840613	857887	1996	Both	DALYs (Disability-Adjusted Life Years)	Global	Colon and rectum cancer	High fasting plasma glucose	849250.3 (840613.49 to 857887.11)
876827	868046	885608	1997	Both	DALYs (Disability-Adjusted Life Years)	Global	Colon and rectum cancer	High fasting plasma glucose	876826.81 (868045.92 to 885607.69)
911256	902304	920208	1998	Both	DALYs (Disability-Adjusted Life Years)	Global	Colon and rectum cancer	High fasting plasma glucose	911256.05 (902303.8 to 920208.3)
949198	940057	958340	1999	Both	DALYs (Disability-Adjusted Life Years)	Global	Colon and rectum cancer	High fasting plasma glucose	949198.41 (940056.54 to 958340.29)
982018	972710	991326	2000	Both	DALYs (Disability-Adjusted Life Years)	Global	Colon and rectum cancer	High fasting plasma glucose	982017.7 (972709.72 to 991325.67)
1.01051e+06	1.00105e+06	1.01996e+06	2001	Both	DALYs (Disability-Adjusted Life Years)	Global	Colon and rectum cancer	High fasting plasma glucose	1010505.07 (1001054.39 to 1019955.75)
1.03852e+06	1.02893e+06	1.0481e+06	2002	Both	DALYs (Disability-Adjusted Life Years)	Global	Colon and rectum cancer	High fasting plasma glucose	1038516.09 (1028928.57 to 1048103.61)
1.06893e+06	1.0592e+06	1.07866e+06	2003	Both	DALYs (Disability-Adjusted Life Years)	Global	Colon and rectum cancer	High fasting plasma glucose	1068930.35 (1059195.84 to 1078664.87)
1.09348e+06	1.08363e+06	1.10334e+06	2004	Both	DALYs (Disability-Adjusted Life Years)	Global	Colon and rectum cancer	High fasting plasma glucose	1093483.94 (1083630.08 to 1103337.8)
1.1212e+06	1.11121e+06	1.13118e+06	2005	Both	DALYs (Disability-Adjusted Life Years)	Global	Colon and rectum cancer	High fasting plasma glucose	1121196.02 (1111213.16 to 1131178.87)
1.13938e+06	1.12931e+06	1.14945e+06	2006	Both	DALYs (Disability-Adjusted Life Years)	Global	Colon and rectum cancer	High fasting plasma glucose	1139381.55 (1129311.58 to 1149451.52)
1.17039e+06	1.16017e+06	1.1806e+06	2007	Both	DALYs (Disability-Adjusted Life Years)	Global	Colon and rectum cancer	High fasting plasma glucose	1170385.88 (1160172.01 to 1180599.75)
1.21062e+06	1.20022e+06	1.22101e+06	2008	Both	DALYs (Disability-Adjusted Life Years)	Global	Colon and rectum cancer	High fasting plasma glucose	1210615.71 (1200220.61 to 1221010.8)
1.24444e+06	1.23389e+06	1.25498e+06	2009	Both	DALYs (Disability-Adjusted Life Years)	Global	Colon and rectum cancer	High fasting plasma glucose	1244435.46 (1233887.35 to 1254983.57)
1.2857e+06	1.27497e+06	1.29643e+06	2010	Both	DALYs (Disability-Adjusted Life Years)	Global	Colon and rectum cancer	High fasting plasma glucose	1285699.39 (1274968.78 to 1296429.99)
1.32561e+06	1.31471e+06	1.33651e+06	2011	Both	DALYs (Disability-Adjusted Life Years)	Global	Colon and rectum cancer	High fasting plasma glucose	1325608.24 (1314710.13 to 1336506.34)
1.36444e+06	1.35338e+06	1.3755e+06	2012	Both	DALYs (Disability-Adjusted Life Years)	Global	Colon and rectum cancer	High fasting plasma glucose	1364437.92 (1353379.64 to 1375496.2)
1.40284e+06	1.39162e+06	1.41406e+06	2013	Both	DALYs (Disability-Adjusted Life Years)	Global	Colon and rectum cancer	High fasting plasma glucose	1402842.15 (1391620.31 to 1414063.99)
1.44127e+06	1.42988e+06	1.45265e+06	2014	Both	DALYs (Disability-Adjusted Life Years)	Global	Colon and rectum cancer	High fasting plasma glucose	1441268.38 (1429883.94 to 1452652.82)
1.4911e+06	1.47951e+06	1.50268e+06	2015	Both	DALYs (Disability-Adjusted Life Years)	Global	Colon and rectum cancer	High fasting plasma glucose	1491096.72 (1479511.95 to 1502681.49)
1.54255e+06	1.53076e+06	1.55433e+06	2016	Both	DALYs (Disability-Adjusted Life Years)	Global	Colon and rectum cancer	High fasting plasma glucose	1542547.16 (1530759.4 to 1554334.92)
1.58748e+06	1.57551e+06	1.59945e+06	2017	Both	DALYs (Disability-Adjusted Life Years)	Global	Colon and rectum cancer	High fasting plasma glucose	1587481.53 (1575513.66 to 1599449.4)
1.63892e+06	1.62676e+06	1.65108e+06	2018	Both	DALYs (Disability-Adjusted Life Years)	Global	Colon and rectum cancer	High fasting plasma glucose	1638920.38 (1626758.17 to 1651082.6)
1.68896e+06	1.67661e+06	1.7013e+06	2019	Both	DALYs (Disability-Adjusted Life Years)	Global	Colon and rectum cancer	High fasting plasma glucose	1688955.76 (1676611.72 to 1701299.79)
1.72209e+06	1.70963e+06	1.73455e+06	2020	Both	DALYs (Disability-Adjusted Life Years)	Global	Colon and rectum cancer	High fasting plasma glucose	1722090.43 (1709630.68 to 1734550.18)
1.75099e+06	1.73842e+06	1.76356e+06	2021	Both	DALYs (Disability-Adjusted Life Years)	Global	Colon and rectum cancer	High fasting plasma glucose	1750989.02 (1738422.62 to 1763555.42)
1.80979e+06	1.7263e+06	1.89328e+06	2022	Both	DALYs (Disability-Adjusted Life Years)	Global	Colon and rectum cancer	High fasting plasma glucose	1809791.86 (1726301.16 to 1893282.57)
1.85326e+06	1.7565e+06	1.95002e+06	2023	Both	DALYs (Disability-Adjusted Life Years)	Global	Colon and rectum cancer	High fasting plasma glucose	1853258.74 (1756501.01 to 1950016.47)
1.90131e+06	1.78382e+06	2.0188e+06	2024	Both	DALYs (Disability-Adjusted Life Years)	Global	Colon and rectum cancer	High fasting plasma glucose	1901311.87 (1783821.18 to 2018802.55)
1.9501e+06	1.80468e+06	2.09553e+06	2025	Both	DALYs (Disability-Adjusted Life Years)	Global	Colon and rectum cancer	High fasting plasma glucose	1950104.16 (1804680.71 to 2095527.62)
1.99903e+06	1.81887e+06	2.17918e+06	2026	Both	DALYs (Disability-Adjusted Life Years)	Global	Colon and rectum cancer	High fasting plasma glucose	1999026.1 (1818867.31 to 2179184.89)
2.0495e+06	1.82801e+06	2.271e+06	2027	Both	DALYs (Disability-Adjusted Life Years)	Global	Colon and rectum cancer	High fasting plasma glucose	2049504.16 (1828009.02 to 2270999.29)
2.10219e+06	1.83323e+06	2.37115e+06	2028	Both	DALYs (Disability-Adjusted Life Years)	Global	Colon and rectum cancer	High fasting plasma glucose	2102189.17 (1833225.84 to 2371152.49)
2.15516e+06	1.83305e+06	2.47728e+06	2029	Both	DALYs (Disability-Adjusted Life Years)	Global	Colon and rectum cancer	High fasting plasma glucose	2155163.21 (1833050.05 to 2477276.38)
2.20818e+06	1.82732e+06	2.58904e+06	2030	Both	DALYs (Disability-Adjusted Life Years)	Global	Colon and rectum cancer	High fasting plasma glucose	2208177.53 (1827317.62 to 2589037.44)
2.26099e+06	1.81569e+06	2.70629e+06	2031	Both	DALYs (Disability-Adjusted Life Years)	Global	Colon and rectum cancer	High fasting plasma glucose	2260988.62 (1815686.61 to 2706290.63)
2.31512e+06	1.79916e+06	2.83109e+06	2032	Both	DALYs (Disability-Adjusted Life Years)	Global	Colon and rectum cancer	High fasting plasma glucose	2315121.43 (1799156.64 to 2831086.22)
2.37158e+06	1.77853e+06	2.96463e+06	2033	Both	DALYs (Disability-Adjusted Life Years)	Global	Colon and rectum cancer	High fasting plasma glucose	2371578.97 (1778527.58 to 2964630.37)
2.42855e+06	1.75228e+06	3.10482e+06	2034	Both	DALYs (Disability-Adjusted Life Years)	Global	Colon and rectum cancer	High fasting plasma glucose	2428549.79 (1752277.49 to 3104822.09)
2.4854e+06	1.71976e+06	3.25104e+06	2035	Both	DALYs (Disability-Adjusted Life Years)	Global	Colon and rectum cancer	High fasting plasma glucose	2485400.3 (1719757.63 to 3251042.97)

## Sheet: global_Both_ASMR_DALYs
pred_val	pred_low	pred_up	year	sex	measure	location	cause	rei	new_column
1.14	1.13	1.15	1990	Both	Deaths	Global	Colon and rectum cancer	High body-mass index	1.14 (1.13 to 1.15)
1.14	1.14	1.15	1991	Both	Deaths	Global	Colon and rectum cancer	High body-mass index	1.14 (1.14 to 1.15)
1.15	1.14	1.16	1992	Both	Deaths	Global	Colon and rectum cancer	High body-mass index	1.15 (1.14 to 1.16)
1.16	1.15	1.17	1993	Both	Deaths	Global	Colon and rectum cancer	High body-mass index	1.16 (1.15 to 1.17)
1.17	1.16	1.18	1994	Both	Deaths	Global	Colon and rectum cancer	High body-mass index	1.17 (1.16 to 1.18)
1.17	1.16	1.18	1995	Both	Deaths	Global	Colon and rectum cancer	High body-mass index	1.17 (1.16 to 1.18)
1.17	1.16	1.17	1996	Both	Deaths	Global	Colon and rectum cancer	High body-mass index	1.17 (1.16 to 1.17)
1.17	1.16	1.17	1997	Both	Deaths	Global	Colon and rectum cancer	High body-mass index	1.17 (1.16 to 1.17)
1.17	1.16	1.18	1998	Both	Deaths	Global	Colon and rectum cancer	High body-mass index	1.17 (1.16 to 1.18)
1.17	1.17	1.18	1999	Both	Deaths	Global	Colon and rectum cancer	High body-mass index	1.17 (1.17 to 1.18)
1.18	1.17	1.18	2000	Both	Deaths	Global	Colon and rectum cancer	High body-mass index	1.18 (1.17 to 1.18)
1.18	1.17	1.19	2001	Both	Deaths	Global	Colon and rectum cancer	High body-mass index	1.18 (1.17 to 1.19)
1.18	1.17	1.19	2002	Both	Deaths	Global	Colon and rectum cancer	High body-mass index	1.18 (1.17 to 1.19)
1.18	1.17	1.19	2003	Both	Deaths	Global	Colon and rectum cancer	High body-mass index	1.18 (1.17 to 1.19)
1.17	1.17	1.18	2004	Both	Deaths	Global	Colon and rectum cancer	High body-mass index	1.17 (1.17 to 1.18)
1.17	1.16	1.18	2005	Both	Deaths	Global	Colon and rectum cancer	High body-mass index	1.17 (1.16 to 1.18)
1.16	1.15	1.17	2006	Both	Deaths	Global	Colon and rectum cancer	High body-mass index	1.16 (1.15 to 1.17)
1.15	1.15	1.16	2007	Both	Deaths	Global	Colon and rectum cancer	High body-mass index	1.15 (1.15 to 1.16)
1.16	1.15	1.16	2008	Both	Deaths	Global	Colon and rectum cancer	High body-mass index	1.16 (1.15 to 1.16)
1.15	1.14	1.16	2009	Both	Deaths	Global	Colon and rectum cancer	High body-mass index	1.15 (1.14 to 1.16)
1.15	1.14	1.16	2010	Both	Deaths	Global	Colon and rectum cancer	High body-mass index	1.15 (1.14 to 1.16)
1.15	1.14	1.16	2011	Both	Deaths	Global	Colon and rectum cancer	High body-mass index	1.15 (1.14 to 1.16)
1.15	1.14	1.16	2012	Both	Deaths	Global	Colon and rectum cancer	High body-mass index	1.15 (1.14 to 1.16)
1.15	1.14	1.15	2013	Both	Deaths	Global	Colon and rectum cancer	High body-mass index	1.15 (1.14 to 1.15)
1.15	1.14	1.15	2014	Both	Deaths	Global	Colon and rectum cancer	High body-mass index	1.15 (1.14 to 1.15)
1.15	1.15	1.16	2015	Both	Deaths	Global	Colon and rectum cancer	High body-mass index	1.15 (1.15 to 1.16)
1.16	1.15	1.17	2016	Both	Deaths	Global	Colon and rectum cancer	High body-mass index	1.16 (1.15 to 1.17)
1.16	1.16	1.17	2017	Both	Deaths	Global	Colon and rectum cancer	High body-mass index	1.16 (1.16 to 1.17)
1.17	1.16	1.17	2018	Both	Deaths	Global	Colon and rectum cancer	High body-mass index	1.17 (1.16 to 1.17)
1.17	1.16	1.18	2019	Both	Deaths	Global	Colon and rectum cancer	High body-mass index	1.17 (1.16 to 1.18)
1.17	1.16	1.17	2020	Both	Deaths	Global	Colon and rectum cancer	High body-mass index	1.17 (1.16 to 1.17)
1.17	1.17	1.18	2021	Both	Deaths	Global	Colon and rectum cancer	High body-mass index	1.17 (1.17 to 1.18)
1.17	1.15	1.19	2022	Both	Deaths	Global	Colon and rectum cancer	High body-mass index	1.17 (1.15 to 1.19)
1.17	1.14	1.21	2023	Both	Deaths	Global	Colon and rectum cancer	High body-mass index	1.17 (1.14 to 1.21)
1.18	1.13	1.22	2024	Both	Deaths	Global	Colon and rectum cancer	High body-mass index	1.18 (1.13 to 1.22)
1.18	1.11	1.24	2025	Both	Deaths	Global	Colon and rectum cancer	High body-mass index	1.18 (1.11 to 1.24)
1.18	1.1	1.27	2026	Both	Deaths	Global	Colon and rectum cancer	High body-mass index	1.18 (1.1 to 1.27)
1.19	1.08	1.29	2027	Both	Deaths	Global	Colon and rectum cancer	High body-mass index	1.19 (1.08 to 1.29)
1.19	1.06	1.32	2028	Both	Deaths	Global	Colon and rectum cancer	High body-mass index	1.19 (1.06 to 1.32)
1.19	1.04	1.35	2029	Both	Deaths	Global	Colon and rectum cancer	High body-mass index	1.19 (1.04 to 1.35)
1.2	1.02	1.38	2030	Both	Deaths	Global	Colon and rectum cancer	High body-mass index	1.2 (1.02 to 1.38)
1.2	1	1.41	2031	Both	Deaths	Global	Colon and rectum cancer	High body-mass index	1.2 (1 to 1.41)
1.21	0.97	1.45	2032	Both	Deaths	Global	Colon and rectum cancer	High body-mass index	1.21 (0.97 to 1.45)
1.22	0.95	1.48	2033	Both	Deaths	Global	Colon and rectum cancer	High body-mass index	1.22 (0.95 to 1.48)
1.22	0.92	1.52	2034	Both	Deaths	Global	Colon and rectum cancer	High body-mass index	1.22 (0.92 to 1.52)
1.23	0.9	1.57	2035	Both	Deaths	Global	Colon and rectum cancer	High body-mass index	1.23 (0.9 to 1.57)
0.89	0.88	0.9	1990	Both	Deaths	Global	Colon and rectum cancer	High fasting plasma glucose	0.89 (0.88 to 0.9)
0.9	0.89	0.9	1991	Both	Deaths	Global	Colon and rectum cancer	High fasting plasma glucose	0.9 (0.89 to 0.9)
0.9	0.9	0.91	1992	Both	Deaths	Global	Colon and rectum cancer	High fasting plasma glucose	0.9 (0.9 to 0.91)
0.91	0.9	0.92	1993	Both	Deaths	Global	Colon and rectum cancer	High fasting plasma glucose	0.91 (0.9 to 0.92)
0.92	0.91	0.93	1994	Both	Deaths	Global	Colon and rectum cancer	High fasting plasma glucose	0.92 (0.91 to 0.93)
0.93	0.92	0.93	1995	Both	Deaths	Global	Colon and rectum cancer	High fasting plasma glucose	0.93 (0.92 to 0.93)
0.93	0.93	0.94	1996	Both	Deaths	Global	Colon and rectum cancer	High fasting plasma glucose	0.93 (0.93 to 0.94)
0.94	0.94	0.95	1997	Both	Deaths	Global	Colon and rectum cancer	High fasting plasma glucose	0.94 (0.94 to 0.95)
0.96	0.95	0.97	1998	Both	Deaths	Global	Colon and rectum cancer	High fasting plasma glucose	0.96 (0.95 to 0.97)
0.97	0.97	0.98	1999	Both	Deaths	Global	Colon and rectum cancer	High fasting plasma glucose	0.97 (0.97 to 0.98)
0.98	0.98	0.99	2000	Both	Deaths	Global	Colon and rectum cancer	High fasting plasma glucose	0.98 (0.98 to 0.99)
0.99	0.98	1	2001	Both	Deaths	Global	Colon and rectum cancer	High fasting plasma glucose	0.99 (0.98 to 1)
0.99	0.99	1	2002	Both	Deaths	Global	Colon and rectum cancer	High fasting plasma glucose	0.99 (0.99 to 1)
1	0.99	1.01	2003	Both	Deaths	Global	Colon and rectum cancer	High fasting plasma glucose	1 (0.99 to 1.01)
1	0.99	1	2004	Both	Deaths	Global	Colon and rectum cancer	High fasting plasma glucose	1 (0.99 to 1)
1	0.99	1	2005	Both	Deaths	Global	Colon and rectum cancer	High fasting plasma glucose	1 (0.99 to 1)
0.99	0.98	0.99	2006	Both	Deaths	Global	Colon and rectum cancer	High fasting plasma glucose	0.99 (0.98 to 0.99)
0.99	0.98	0.99	2007	Both	Deaths	Global	Colon and rectum cancer	High fasting plasma glucose	0.99 (0.98 to 0.99)
0.99	0.98	1	2008	Both	Deaths	Global	Colon and rectum cancer	High fasting plasma glucose	0.99 (0.98 to 1)
0.99	0.98	1	2009	Both	Deaths	Global	Colon and rectum cancer	High fasting plasma glucose	0.99 (0.98 to 1)
0.99	0.99	1	2010	Both	Deaths	Global	Colon and rectum cancer	High fasting plasma glucose	0.99 (0.99 to 1)
0.99	0.99	1	2011	Both	Deaths	Global	Colon and rectum cancer	High fasting plasma glucose	0.99 (0.99 to 1)
0.99	0.99	1	2012	Both	Deaths	Global	Colon and rectum cancer	High fasting plasma glucose	0.99 (0.99 to 1)
0.99	0.99	1	2013	Both	Deaths	Global	Colon and rectum cancer	High fasting plasma glucose	0.99 (0.99 to 1)
0.99	0.99	1	2014	Both	Deaths	Global	Colon and rectum cancer	High fasting plasma glucose	0.99 (0.99 to 1)
1	0.99	1	2015	Both	Deaths	Global	Colon and rectum cancer	High fasting plasma glucose	1 (0.99 to 1)
1	0.99	1.01	2016	Both	Deaths	Global	Colon and rectum cancer	High fasting plasma glucose	1 (0.99 to 1.01)
1	0.99	1	2017	Both	Deaths	Global	Colon and rectum cancer	High fasting plasma glucose	1 (0.99 to 1)
1	0.99	1	2018	Both	Deaths	Global	Colon and rectum cancer	High fasting plasma glucose	1 (0.99 to 1)
1	0.99	1	2019	Both	Deaths	Global	Colon and rectum cancer	High fasting plasma glucose	1 (0.99 to 1)
0.99	0.98	1	2020	Both	Deaths	Global	Colon and rectum cancer	High fasting plasma glucose	0.99 (0.98 to 1)
0.98	0.98	0.99	2021	Both	Deaths	Global	Colon and rectum cancer	High fasting plasma glucose	0.98 (0.98 to 0.99)
0.98	0.96	1	2022	Both	Deaths	Global	Colon and rectum cancer	High fasting plasma glucose	0.98 (0.96 to 1)
0.97	0.94	1	2023	Both	Deaths	Global	Colon and rectum cancer	High fasting plasma glucose	0.97 (0.94 to 1)
0.97	0.93	1.01	2024	Both	Deaths	Global	Colon and rectum cancer	High fasting plasma glucose	0.97 (0.93 to 1.01)
0.96	0.91	1.02	2025	Both	Deaths	Global	Colon and rectum cancer	High fasting plasma glucose	0.96 (0.91 to 1.02)
0.96	0.88	1.03	2026	Both	Deaths	Global	Colon and rectum cancer	High fasting plasma glucose	0.96 (0.88 to 1.03)
0.95	0.86	1.04	2027	Both	Deaths	Global	Colon and rectum cancer	High fasting plasma glucose	0.95 (0.86 to 1.04)
0.95	0.84	1.06	2028	Both	Deaths	Global	Colon and rectum cancer	High fasting plasma glucose	0.95 (0.84 to 1.06)
0.94	0.81	1.07	2029	Both	Deaths	Global	Colon and rectum cancer	High fasting plasma glucose	0.94 (0.81 to 1.07)
0.94	0.78	1.09	2030	Both	Deaths	Global	Colon and rectum cancer	High fasting plasma glucose	0.94 (0.78 to 1.09)
0.93	0.76	1.11	2031	Both	Deaths	Global	Colon and rectum cancer	High fasting plasma glucose	0.93 (0.76 to 1.11)
0.93	0.73	1.13	2032	Both	Deaths	Global	Colon and rectum cancer	High fasting plasma glucose	0.93 (0.73 to 1.13)
0.92	0.7	1.14	2033	Both	Deaths	Global	Colon and rectum cancer	High fasting plasma glucose	0.92 (0.7 to 1.14)
0.92	0.67	1.16	2034	Both	Deaths	Global	Colon and rectum cancer	High fasting plasma glucose	0.92 (0.67 to 1.16)
0.92	0.64	1.19	2035	Both	Deaths	Global	Colon and rectum cancer	High fasting plasma glucose	0.92 (0.64 to 1.19)

## Sheet: global_age_number_Both Deaths
pred_val	pred_low	pred_up	year	sex	measure	location	cause	rei	new_column
41527.3	39873.1	43181.5	1990	Both	Deaths	Global	Colon and rectum cancer	High body-mass index	41527.31 (39873.12 to 43181.5)
42802.3	41133.8	44470.8	1991	Both	Deaths	Global	Colon and rectum cancer	High body-mass index	42802.27 (41133.78 to 44470.75)
44165.9	42469.4	45862.4	1992	Both	Deaths	Global	Colon and rectum cancer	High body-mass index	44165.91 (42469.37 to 45862.44)
45636.7	43908.5	47364.8	1993	Both	Deaths	Global	Colon and rectum cancer	High body-mass index	45636.68 (43908.54 to 47364.82)
46969.7	45213.1	48726.3	1994	Both	Deaths	Global	Colon and rectum cancer	High body-mass index	46969.7 (45213.11 to 48726.3)
48124.4	46344.3	49904.5	1995	Both	Deaths	Global	Colon and rectum cancer	High body-mass index	48124.42 (46344.34 to 49904.49)
49156.9	47354.8	50959.1	1996	Both	Deaths	Global	Colon and rectum cancer	High body-mass index	49156.91 (47354.76 to 50959.05)
50309.5	48481.8	52137.2	1997	Both	Deaths	Global	Colon and rectum cancer	High body-mass index	50309.49 (48481.82 to 52137.15)
51681.8	49825.2	53538.4	1998	Both	Deaths	Global	Colon and rectum cancer	High body-mass index	51681.81 (49825.21 to 53538.42)
53288.5	51399.3	55177.6	1999	Both	Deaths	Global	Colon and rectum cancer	High body-mass index	53288.46 (51399.3 to 55177.62)
54786.1	52866.7	56705.6	2000	Both	Deaths	Global	Colon and rectum cancer	High body-mass index	54786.14 (52866.7 to 56705.58)
56281.6	54331.1	58232.1	2001	Both	Deaths	Global	Colon and rectum cancer	High body-mass index	56281.59 (54331.1 to 58232.09)
57830.3	55847.3	59813.2	2002	Both	Deaths	Global	Colon and rectum cancer	High body-mass index	57830.27 (55847.33 to 59813.2)
59394.2	57379.7	61408.8	2003	Both	Deaths	Global	Colon and rectum cancer	High body-mass index	59394.25 (57379.68 to 61408.82)
60666.9	58627	62706.7	2004	Both	Deaths	Global	Colon and rectum cancer	High body-mass index	60666.86 (58626.99 to 62706.73)
62096.2	60028.5	64163.9	2005	Both	Deaths	Global	Colon and rectum cancer	High body-mass index	62096.2 (60028.46 to 64163.94)
63292.2	61199.8	65384.6	2006	Both	Deaths	Global	Colon and rectum cancer	High body-mass index	63292.19 (61199.75 to 65384.63)
64880.6	62755.7	67005.4	2007	Both	Deaths	Global	Colon and rectum cancer	High body-mass index	64880.56 (62755.68 to 67005.43)
66894.7	64731.2	69058.1	2008	Both	Deaths	Global	Colon and rectum cancer	High body-mass index	66894.66 (64731.2 to 69058.11)
68680.6	66483	70878.1	2009	Both	Deaths	Global	Colon and rectum cancer	High body-mass index	68680.56 (66483.04 to 70878.08)
70747.4	68511.4	72983.3	2010	Both	Deaths	Global	Colon and rectum cancer	High body-mass index	70747.35 (68511.43 to 72983.27)
72821.3	70546.5	75096	2011	Both	Deaths	Global	Colon and rectum cancer	High body-mass index	72821.29 (70546.53 to 75096.04)
75002.4	72686.2	77318.7	2012	Both	Deaths	Global	Colon and rectum cancer	High body-mass index	75002.44 (72686.16 to 77318.71)
77196.2	74839.4	79552.9	2013	Both	Deaths	Global	Colon and rectum cancer	High body-mass index	77196.17 (74839.43 to 79552.91)
79547.4	77149.1	81945.7	2014	Both	Deaths	Global	Colon and rectum cancer	High body-mass index	79547.39 (77149.05 to 81945.73)
82393.4	79946.7	84840	2015	Both	Deaths	Global	Colon and rectum cancer	High body-mass index	82393.37 (79946.74 to 84840)
85368.1	82870.2	87866	2016	Both	Deaths	Global	Colon and rectum cancer	High body-mass index	85368.14 (82870.25 to 87866.03)
88065.6	85519.2	90612.1	2017	Both	Deaths	Global	Colon and rectum cancer	High body-mass index	88065.64 (85519.17 to 90612.11)
91070	88472.1	93668	2018	Both	Deaths	Global	Colon and rectum cancer	High body-mass index	91070.01 (88472.06 to 93667.96)
94073.8	91426.1	96721.5	2019	Both	Deaths	Global	Colon and rectum cancer	High body-mass index	94073.82 (91426.13 to 96721.52)
96507.7	93818.7	99196.6	2020	Both	Deaths	Global	Colon and rectum cancer	High body-mass index	96507.67 (93818.74 to 99196.6)
99249.3	96501.8	101997	2021	Both	Deaths	Global	Colon and rectum cancer	High body-mass index	99249.28 (96501.82 to 101996.75)
100927	97134.1	104719	2022	Both	Deaths	Global	Colon and rectum cancer	High body-mass index	100926.77 (97134.14 to 104719.4)
103900	99383	108418	2023	Both	Deaths	Global	Colon and rectum cancer	High body-mass index	103900.37 (99383.01 to 108417.73)
107232	101598	112866	2024	Both	Deaths	Global	Colon and rectum cancer	High body-mass index	107231.87 (101598.06 to 112865.67)
110696	103570	117822	2025	Both	Deaths	Global	Colon and rectum cancer	High body-mass index	110695.87 (103570.2 to 117821.53)
114291	105302	123281	2026	Both	Deaths	Global	Colon and rectum cancer	High body-mass index	114291.42 (105302.07 to 123280.76)
118045	106809	129282	2027	Both	Deaths	Global	Colon and rectum cancer	High body-mass index	118045.35 (106808.9 to 129281.79)
122003	108170	135835	2028	Both	Deaths	Global	Colon and rectum cancer	High body-mass index	122002.65 (108170.4 to 135834.89)
126029	109274	142783	2029	Both	Deaths	Global	Colon and rectum cancer	High body-mass index	126028.63 (109274.01 to 142783.24)
130161	110145	150177	2030	Both	Deaths	Global	Colon and rectum cancer	High body-mass index	130161.24 (110145.14 to 150177.34)
134470	110814	158127	2031	Both	Deaths	Global	Colon and rectum cancer	High body-mass index	134470.47 (110813.58 to 158127.36)
139011	111280	166741	2032	Both	Deaths	Global	Colon and rectum cancer	High body-mass index	139010.86 (111280.3 to 166741.42)
143797	111560	176034	2033	Both	Deaths	Global	Colon and rectum cancer	High body-mass index	143797.05 (111559.83 to 176034.27)
148660	111508	185812	2034	Both	Deaths	Global	Colon and rectum cancer	High body-mass index	148659.87 (111507.65 to 185812.08)
153634	111130	196138	2035	Both	Deaths	Global	Colon and rectum cancer	High body-mass index	153634.22 (111130.27 to 196138.18)
31877.8	30504.4	33251.2	1990	Both	Deaths	Global	Colon and rectum cancer	High fasting plasma glucose	31877.78 (30504.41 to 33251.15)
32871.7	31486.8	34256.7	1991	Both	Deaths	Global	Colon and rectum cancer	High fasting plasma glucose	32871.73 (31486.79 to 34256.67)
33955.9	32547.7	35364	1992	Both	Deaths	Global	Colon and rectum cancer	High fasting plasma glucose	33955.89 (32547.73 to 35364.04)
35081.2	33647.6	36514.8	1993	Both	Deaths	Global	Colon and rectum cancer	High fasting plasma glucose	35081.22 (33647.63 to 36514.82)
36189.9	34731.1	37648.7	1994	Both	Deaths	Global	Colon and rectum cancer	High fasting plasma glucose	36189.91 (34731.14 to 37648.68)
37320.9	35836.7	38805.2	1995	Both	Deaths	Global	Colon and rectum cancer	High fasting plasma glucose	37320.94 (35836.67 to 38805.22)
38498.3	36987.1	40009.5	1996	Both	Deaths	Global	Colon and rectum cancer	High fasting plasma glucose	38498.31 (36987.13 to 40009.49)
39885.2	38343.1	41427.3	1997	Both	Deaths	Global	Colon and rectum cancer	High fasting plasma glucose	39885.21 (38343.11 to 41427.31)
41539.5	39961.8	43117.2	1998	Both	Deaths	Global	Colon and rectum cancer	High fasting plasma glucose	41539.51 (39961.79 to 43117.24)
43286.3	41670.9	44901.7	1999	Both	Deaths	Global	Colon and rectum cancer	High fasting plasma glucose	43286.31 (41670.92 to 44901.71)
44910.2	43260.2	46560.2	2000	Both	Deaths	Global	Colon and rectum cancer	High fasting plasma glucose	44910.22 (43260.18 to 46560.25)
46393.5	44712.2	48074.7	2001	Both	Deaths	Global	Colon and rectum cancer	High fasting plasma glucose	46393.46 (44712.19 to 48074.72)
47817.4	46106.6	49528.3	2002	Both	Deaths	Global	Colon and rectum cancer	High fasting plasma glucose	47817.45 (46106.59 to 49528.31)
49274.5	47534	51015	2003	Both	Deaths	Global	Colon and rectum cancer	High fasting plasma glucose	49274.5 (47533.97 to 51015.03)
50543.9	48777.6	52310.2	2004	Both	Deaths	Global	Colon and rectum cancer	High fasting plasma glucose	50543.91 (48777.57 to 52310.25)
51827.9	50035.6	53620.2	2005	Both	Deaths	Global	Colon and rectum cancer	High fasting plasma glucose	51827.88 (50035.6 to 53620.16)
52927.7	51112.6	54742.8	2006	Both	Deaths	Global	Colon and rectum cancer	High fasting plasma glucose	52927.72 (51112.62 to 54742.83)
54421.3	52576.2	56266.3	2007	Both	Deaths	Global	Colon and rectum cancer	High fasting plasma glucose	54421.27 (52576.23 to 56266.3)
56258.7	54378.4	58139.1	2008	Both	Deaths	Global	Colon and rectum cancer	High fasting plasma glucose	56258.74 (54378.39 to 58139.09)
58020	56105.6	59934.4	2009	Both	Deaths	Global	Colon and rectum cancer	High fasting plasma glucose	58020 (56105.6 to 59934.4)
59960.2	58008.4	61912	2010	Both	Deaths	Global	Colon and rectum cancer	High fasting plasma glucose	59960.21 (58008.39 to 61912.03)
61913.4	59924.4	63902.5	2011	Both	Deaths	Global	Colon and rectum cancer	High fasting plasma glucose	61913.44 (59924.42 to 63902.46)
63846.2	61820.6	65871.8	2012	Both	Deaths	Global	Colon and rectum cancer	High fasting plasma glucose	63846.23 (61820.64 to 65871.82)
65804.6	63742.6	67866.5	2013	Both	Deaths	Global	Colon and rectum cancer	High fasting plasma glucose	65804.56 (63742.6 to 67866.51)
67814.4	65716.1	69912.8	2014	Both	Deaths	Global	Colon and rectum cancer	High fasting plasma glucose	67814.44 (65716.09 to 69912.8)
70119.5	67980.2	72258.7	2015	Both	Deaths	Global	Colon and rectum cancer	High fasting plasma glucose	70119.48 (67980.24 to 72258.73)
72511.8	70330.3	74693.2	2016	Both	Deaths	Global	Colon and rectum cancer	High fasting plasma glucose	72511.75 (70330.26 to 74693.23)
74692	72471.2	76912.8	2017	Both	Deaths	Global	Colon and rectum cancer	High fasting plasma glucose	74692.04 (72471.23 to 76912.84)
77036.1	74774	79298.3	2018	Both	Deaths	Global	Colon and rectum cancer	High fasting plasma glucose	77036.12 (74773.97 to 79298.27)
79384	77081.6	81686.4	2019	Both	Deaths	Global	Colon and rectum cancer	High fasting plasma glucose	79384.01 (77081.58 to 81686.44)
81112.9	78780.3	83445.5	2020	Both	Deaths	Global	Colon and rectum cancer	High fasting plasma glucose	81112.89 (78780.31 to 83445.48)
82502.6	80133	84872.3	2021	Both	Deaths	Global	Colon and rectum cancer	High fasting plasma glucose	82502.65 (80133 to 84872.3)
83593.6	80302.8	86884.5	2022	Both	Deaths	Global	Colon and rectum cancer	High fasting plasma glucose	83593.65 (80302.82 to 86884.48)
85533	81598.1	89467.8	2023	Both	Deaths	Global	Colon and rectum cancer	High fasting plasma glucose	85532.96 (81598.07 to 89467.84)
87764.1	82834.7	92693.5	2024	Both	Deaths	Global	Colon and rectum cancer	High fasting plasma glucose	87764.08 (82834.69 to 92693.48)
90064.5	83818.5	96310.6	2025	Both	Deaths	Global	Colon and rectum cancer	High fasting plasma glucose	90064.54 (83818.52 to 96310.55)
92433.3	84569.2	100297	2026	Both	Deaths	Global	Colon and rectum cancer	High fasting plasma glucose	92433.31 (84569.17 to 100297.45)
94939.2	85160.4	104718	2027	Both	Deaths	Global	Colon and rectum cancer	High fasting plasma glucose	94939.2 (85160.38 to 104718.02)
97588.5	85614.6	109562	2028	Both	Deaths	Global	Colon and rectum cancer	High fasting plasma glucose	97588.49 (85614.65 to 109562.33)
100260	85829.8	114691	2029	Both	Deaths	Global	Colon and rectum cancer	High fasting plasma glucose	100260.2 (85829.84 to 114690.55)
102962	85811.7	120113	2030	Both	Deaths	Global	Colon and rectum cancer	High fasting plasma glucose	102962.35 (85811.71 to 120112.99)
105720	85570.8	125869	2031	Both	Deaths	Global	Colon and rectum cancer	High fasting plasma glucose	105719.74 (85570.78 to 125868.71)
108620	85161.6	132079	2032	Both	Deaths	Global	Colon and rectum cancer	High fasting plasma glucose	108620.08 (85161.59 to 132078.57)
111687	84594.3	138779	2033	Both	Deaths	Global	Colon and rectum cancer	High fasting plasma glucose	111686.7 (84594.34 to 138779.06)
114767	83741.2	145793	2034	Both	Deaths	Global	Colon and rectum cancer	High fasting plasma glucose	114767.04 (83741.2 to 145792.87)
117854	82587.2	153120	2035	Both	Deaths	Global	Colon and rectum cancer	High fasting plasma glucose	117853.71 (82587.16 to 153120.27)

## Sheet: global_Both_ASMR 
pred_val	pred_low	pred_up	year	sex	measure	location	cause	rei	new_column
1.14	1.13	1.15	1990	Both	Deaths	Global	Colon and rectum cancer	High body-mass index	1.14 (1.13 to 1.15)
1.14	1.14	1.15	1991	Both	Deaths	Global	Colon and rectum cancer	High body-mass index	1.14 (1.14 to 1.15)
1.15	1.14	1.16	1992	Both	Deaths	Global	Colon and rectum cancer	High body-mass index	1.15 (1.14 to 1.16)
1.16	1.15	1.17	1993	Both	Deaths	Global	Colon and rectum cancer	High body-mass index	1.16 (1.15 to 1.17)
1.17	1.16	1.18	1994	Both	Deaths	Global	Colon and rectum cancer	High body-mass index	1.17 (1.16 to 1.18)
1.17	1.16	1.18	1995	Both	Deaths	Global	Colon and rectum cancer	High body-mass index	1.17 (1.16 to 1.18)
1.17	1.16	1.17	1996	Both	Deaths	Global	Colon and rectum cancer	High body-mass index	1.17 (1.16 to 1.17)
1.17	1.16	1.17	1997	Both	Deaths	Global	Colon and rectum cancer	High body-mass index	1.17 (1.16 to 1.17)
1.17	1.16	1.18	1998	Both	Deaths	Global	Colon and rectum cancer	High body-mass index	1.17 (1.16 to 1.18)
1.17	1.17	1.18	1999	Both	Deaths	Global	Colon and rectum cancer	High body-mass index	1.17 (1.17 to 1.18)
1.18	1.17	1.18	2000	Both	Deaths	Global	Colon and rectum cancer	High body-mass index	1.18 (1.17 to 1.18)
1.18	1.17	1.19	2001	Both	Deaths	Global	Colon and rectum cancer	High body-mass index	1.18 (1.17 to 1.19)
1.18	1.17	1.19	2002	Both	Deaths	Global	Colon and rectum cancer	High body-mass index	1.18 (1.17 to 1.19)
1.18	1.17	1.19	2003	Both	Deaths	Global	Colon and rectum cancer	High body-mass index	1.18 (1.17 to 1.19)
1.17	1.17	1.18	2004	Both	Deaths	Global	Colon and rectum cancer	High body-mass index	1.17 (1.17 to 1.18)
1.17	1.16	1.18	2005	Both	Deaths	Global	Colon and rectum cancer	High body-mass index	1.17 (1.16 to 1.18)
1.16	1.15	1.17	2006	Both	Deaths	Global	Colon and rectum cancer	High body-mass index	1.16 (1.15 to 1.17)
1.15	1.15	1.16	2007	Both	Deaths	Global	Colon and rectum cancer	High body-mass index	1.15 (1.15 to 1.16)
1.16	1.15	1.16	2008	Both	Deaths	Global	Colon and rectum cancer	High body-mass index	1.16 (1.15 to 1.16)
1.15	1.14	1.16	2009	Both	Deaths	Global	Colon and rectum cancer	High body-mass index	1.15 (1.14 to 1.16)
1.15	1.14	1.16	2010	Both	Deaths	Global	Colon and rectum cancer	High body-mass index	1.15 (1.14 to 1.16)
1.15	1.14	1.16	2011	Both	Deaths	Global	Colon and rectum cancer	High body-mass index	1.15 (1.14 to 1.16)
1.15	1.14	1.16	2012	Both	Deaths	Global	Colon and rectum cancer	High body-mass index	1.15 (1.14 to 1.16)
1.15	1.14	1.15	2013	Both	Deaths	Global	Colon and rectum cancer	High body-mass index	1.15 (1.14 to 1.15)
1.15	1.14	1.15	2014	Both	Deaths	Global	Colon and rectum cancer	High body-mass index	1.15 (1.14 to 1.15)
1.15	1.15	1.16	2015	Both	Deaths	Global	Colon and rectum cancer	High body-mass index	1.15 (1.15 to 1.16)
1.16	1.15	1.17	2016	Both	Deaths	Global	Colon and rectum cancer	High body-mass index	1.16 (1.15 to 1.17)
1.16	1.16	1.17	2017	Both	Deaths	Global	Colon and rectum cancer	High body-mass index	1.16 (1.16 to 1.17)
1.17	1.16	1.17	2018	Both	Deaths	Global	Colon and rectum cancer	High body-mass index	1.17 (1.16 to 1.17)
1.17	1.16	1.18	2019	Both	Deaths	Global	Colon and rectum cancer	High body-mass index	1.17 (1.16 to 1.18)
1.17	1.16	1.17	2020	Both	Deaths	Global	Colon and rectum cancer	High body-mass index	1.17 (1.16 to 1.17)
1.17	1.17	1.18	2021	Both	Deaths	Global	Colon and rectum cancer	High body-mass index	1.17 (1.17 to 1.18)
1.17	1.15	1.19	2022	Both	Deaths	Global	Colon and rectum cancer	High body-mass index	1.17 (1.15 to 1.19)
1.17	1.14	1.21	2023	Both	Deaths	Global	Colon and rectum cancer	High body-mass index	1.17 (1.14 to 1.21)
1.18	1.13	1.22	2024	Both	Deaths	Global	Colon and rectum cancer	High body-mass index	1.18 (1.13 to 1.22)
1.18	1.11	1.24	2025	Both	Deaths	Global	Colon and rectum cancer	High body-mass index	1.18 (1.11 to 1.24)
1.18	1.1	1.27	2026	Both	Deaths	Global	Colon and rectum cancer	High body-mass index	1.18 (1.1 to 1.27)
1.19	1.08	1.29	2027	Both	Deaths	Global	Colon and rectum cancer	High body-mass index	1.19 (1.08 to 1.29)
1.19	1.06	1.32	2028	Both	Deaths	Global	Colon and rectum cancer	High body-mass index	1.19 (1.06 to 1.32)
1.19	1.04	1.35	2029	Both	Deaths	Global	Colon and rectum cancer	High body-mass index	1.19 (1.04 to 1.35)
1.2	1.02	1.38	2030	Both	Deaths	Global	Colon and rectum cancer	High body-mass index	1.2 (1.02 to 1.38)
1.2	1	1.41	2031	Both	Deaths	Global	Colon and rectum cancer	High body-mass index	1.2 (1 to 1.41)
1.21	0.97	1.45	2032	Both	Deaths	Global	Colon and rectum cancer	High body-mass index	1.21 (0.97 to 1.45)
1.22	0.95	1.48	2033	Both	Deaths	Global	Colon and rectum cancer	High body-mass index	1.22 (0.95 to 1.48)
1.22	0.92	1.52	2034	Both	Deaths	Global	Colon and rectum cancer	High body-mass index	1.22 (0.92 to 1.52)
1.23	0.9	1.57	2035	Both	Deaths	Global	Colon and rectum cancer	High body-mass index	1.23 (0.9 to 1.57)
0.89	0.88	0.9	1990	Both	Deaths	Global	Colon and rectum cancer	High fasting plasma glucose	0.89 (0.88 to 0.9)
0.9	0.89	0.9	1991	Both	Deaths	Global	Colon and rectum cancer	High fasting plasma glucose	0.9 (0.89 to 0.9)
0.9	0.9	0.91	1992	Both	Deaths	Global	Colon and rectum cancer	High fasting plasma glucose	0.9 (0.9 to 0.91)
0.91	0.9	0.92	1993	Both	Deaths	Global	Colon and rectum cancer	High fasting plasma glucose	0.91 (0.9 to 0.92)
0.92	0.91	0.93	1994	Both	Deaths	Global	Colon and rectum cancer	High fasting plasma glucose	0.92 (0.91 to 0.93)
0.93	0.92	0.93	1995	Both	Deaths	Global	Colon and rectum cancer	High fasting plasma glucose	0.93 (0.92 to 0.93)
0.93	0.93	0.94	1996	Both	Deaths	Global	Colon and rectum cancer	High fasting plasma glucose	0.93 (0.93 to 0.94)
0.94	0.94	0.95	1997	Both	Deaths	Global	Colon and rectum cancer	High fasting plasma glucose	0.94 (0.94 to 0.95)
0.96	0.95	0.97	1998	Both	Deaths	Global	Colon and rectum cancer	High fasting plasma glucose	0.96 (0.95 to 0.97)
0.97	0.97	0.98	1999	Both	Deaths	Global	Colon and rectum cancer	High fasting plasma glucose	0.97 (0.97 to 0.98)
0.98	0.98	0.99	2000	Both	Deaths	Global	Colon and rectum cancer	High fasting plasma glucose	0.98 (0.98 to 0.99)
0.99	0.98	1	2001	Both	Deaths	Global	Colon and rectum cancer	High fasting plasma glucose	0.99 (0.98 to 1)
0.99	0.99	1	2002	Both	Deaths	Global	Colon and rectum cancer	High fasting plasma glucose	0.99 (0.99 to 1)
1	0.99	1.01	2003	Both	Deaths	Global	Colon and rectum cancer	High fasting plasma glucose	1 (0.99 to 1.01)
1	0.99	1	2004	Both	Deaths	Global	Colon and rectum cancer	High fasting plasma glucose	1 (0.99 to 1)
1	0.99	1	2005	Both	Deaths	Global	Colon and rectum cancer	High fasting plasma glucose	1 (0.99 to 1)
0.99	0.98	0.99	2006	Both	Deaths	Global	Colon and rectum cancer	High fasting plasma glucose	0.99 (0.98 to 0.99)
0.99	0.98	0.99	2007	Both	Deaths	Global	Colon and rectum cancer	High fasting plasma glucose	0.99 (0.98 to 0.99)
0.99	0.98	1	2008	Both	Deaths	Global	Colon and rectum cancer	High fasting plasma glucose	0.99 (0.98 to 1)
0.99	0.98	1	2009	Both	Deaths	Global	Colon and rectum cancer	High fasting plasma glucose	0.99 (0.98 to 1)
0.99	0.99	1	2010	Both	Deaths	Global	Colon and rectum cancer	High fasting plasma glucose	0.99 (0.99 to 1)
0.99	0.99	1	2011	Both	Deaths	Global	Colon and rectum cancer	High fasting plasma glucose	0.99 (0.99 to 1)
0.99	0.99	1	2012	Both	Deaths	Global	Colon and rectum cancer	High fasting plasma glucose	0.99 (0.99 to 1)
0.99	0.99	1	2013	Both	Deaths	Global	Colon and rectum cancer	High fasting plasma glucose	0.99 (0.99 to 1)
0.99	0.99	1	2014	Both	Deaths	Global	Colon and rectum cancer	High fasting plasma glucose	0.99 (0.99 to 1)
1	0.99	1	2015	Both	Deaths	Global	Colon and rectum cancer	High fasting plasma glucose	1 (0.99 to 1)
1	0.99	1.01	2016	Both	Deaths	Global	Colon and rectum cancer	High fasting plasma glucose	1 (0.99 to 1.01)
1	0.99	1	2017	Both	Deaths	Global	Colon and rectum cancer	High fasting plasma glucose	1 (0.99 to 1)
1	0.99	1	2018	Both	Deaths	Global	Colon and rectum cancer	High fasting plasma glucose	1 (0.99 to 1)
1	0.99	1	2019	Both	Deaths	Global	Colon and rectum cancer	High fasting plasma glucose	1 (0.99 to 1)
0.99	0.98	1	2020	Both	Deaths	Global	Colon and rectum cancer	High fasting plasma glucose	0.99 (0.98 to 1)
0.98	0.98	0.99	2021	Both	Deaths	Global	Colon and rectum cancer	High fasting plasma glucose	0.98 (0.98 to 0.99)
0.98	0.96	1	2022	Both	Deaths	Global	Colon and rectum cancer	High fasting plasma glucose	0.98 (0.96 to 1)
0.97	0.94	1	2023	Both	Deaths	Global	Colon and rectum cancer	High fasting plasma glucose	0.97 (0.94 to 1)
0.97	0.93	1.01	2024	Both	Deaths	Global	Colon and rectum cancer	High fasting plasma glucose	0.97 (0.93 to 1.01)
0.96	0.91	1.02	2025	Both	Deaths	Global	Colon and rectum cancer	High fasting plasma glucose	0.96 (0.91 to 1.02)
0.96	0.88	1.03	2026	Both	Deaths	Global	Colon and rectum cancer	High fasting plasma glucose	0.96 (0.88 to 1.03)
0.95	0.86	1.04	2027	Both	Deaths	Global	Colon and rectum cancer	High fasting plasma glucose	0.95 (0.86 to 1.04)
0.95	0.84	1.06	2028	Both	Deaths	Global	Colon and rectum cancer	High fasting plasma glucose	0.95 (0.84 to 1.06)
0.94	0.81	1.07	2029	Both	Deaths	Global	Colon and rectum cancer	High fasting plasma glucose	0.94 (0.81 to 1.07)
0.94	0.78	1.09	2030	Both	Deaths	Global	Colon and rectum cancer	High fasting plasma glucose	0.94 (0.78 to 1.09)
0.93	0.76	1.11	2031	Both	Deaths	Global	Colon and rectum cancer	High fasting plasma glucose	0.93 (0.76 to 1.11)
0.93	0.73	1.13	2032	Both	Deaths	Global	Colon and rectum cancer	High fasting plasma glucose	0.93 (0.73 to 1.13)
0.92	0.7	1.14	2033	Both	Deaths	Global	Colon and rectum cancer	High fasting plasma glucose	0.92 (0.7 to 1.14)
0.92	0.67	1.16	2034	Both	Deaths	Global	Colon and rectum cancer	High fasting plasma glucose	0.92 (0.67 to 1.16)
0.92	0.64	1.19	2035	Both	Deaths	Global	Colon and rectum cancer	High fasting plasma glucose	0.92 (0.64 to 1.19)
